# Supplementary material for: Single human oocyte transcriptome analysis reveals distinct maturation stage‐dependent pathways impacted by age
Source: Aging Cell. 2021 Apr 28;20(5):e13360. doi: 10.1111/acel.13360 (PMC8135014; doi:10.1111/acel.13360)
Supplement: Supplementary file 3 — Table S2 [file ACEL-20-e13360-s004.xlsx]

## Sheet: GV markers
avgerage expression	Stdev	p_val	avg_logFC	avg_log2FC	pct.1	pct.2	p_val_adj	cluster	gene
6.15642	0.416941	1.67399e-32	4.05241	5.84639	1	0.774	3.01284e-28	GV	TRIM13
5.84279	0.517562	2.85496e-29	3.68597	5.31773	1	0.806	5.13836e-25	GV	CSTB
4.6228	0.46166	3.54786e-29	3.67003	5.29474	1	0.484	6.38544e-25	GV	RPL39L
6.75795	0.263064	1.80835e-28	2.97103	4.28629	1	1	3.25467e-24	GV	GTF3C6
5.99605	0.372305	2.13938e-28	3.64359	5.25658	1	0.677	3.85045e-24	GV	OSER1
6.71411	0.318983	9.31082e-27	2.16294	3.12046	1	1	1.67576e-22	GV	PAIP2
5.45122	0.348136	1.00546e-26	3.06206	4.41762	1	0.806	1.80963e-22	GV	GEMIN6
5.41426	0.443225	1.64172e-26	3.3325	4.80778	1	0.71	2.95476e-22	GV	ANAPC13
6.44337	0.522653	2.75812e-26	2.71267	3.91355	1	1	4.96407e-22	GV	CTD.2201I18.1
9.22316	0.341717	2.72575e-25	2.68158	3.86871	1	1	4.90581e-21	GV	ZFAND2A
4.87635	0.579381	1.33284e-24	3.055	4.40744	1	0.806	2.39884e-20	GV	DNAJC18
4.5794	0.487928	3.39386e-24	2.65097	3.82454	1	0.903	6.10827e-20	GV	SRSF9
6.60866	0.391972	4.00639e-24	3.09622	4.46691	1	0.968	7.2107e-20	GV	TEX30
6.97343	0.241138	4.12308e-24	1.82802	2.63727	1	1	7.42073e-20	GV	OSBPL10
4.86198	0.34236	6.02677e-24	2.72981	3.93828	1	0.774	1.0847e-19	GV	QRICH1
5.92949	0.403371	6.5311e-24	2.31629	3.3417	1	1	1.17547e-19	GV	ERMARD
4.38943	0.425466	9.70403e-24	2.63499	3.80148	1	0.742	1.74653e-19	GV	GCC1
4.72538	0.656384	1.0194e-23	3.30897	4.77383	1	0.677	1.83472e-19	GV	NXT1
4.94374	0.381632	1.3129e-23	2.72683	3.93398	1	0.774	2.36296e-19	GV	RCCD1
4.29217	0.364458	1.94111e-23	2.61161	3.76776	1	0.645	3.49361e-19	GV	NAXD
4.25328	0.469858	2.28424e-23	2.88102	4.15643	1	0.548	4.11117e-19	GV	PPIF
4.74143	0.730552	2.4925e-23	3.55663	5.13114	1	0.581	4.48601e-19	GV	BFSP2.AS1
6.00535	0.304946	2.49375e-23	2.56451	3.6998	1	0.935	4.48825e-19	GV	SSBP1
5.69957	0.37312	2.5456e-23	2.75576	3.97573	1	0.903	4.58157e-19	GV	CCDC167
3.67921	0.624689	4.16625e-23	3.06778	4.42587	1	0.516	7.49841e-19	GV	SURF2
4.70733	0.542202	5.86406e-23	2.66445	3.84399	1	0.903	1.05541e-18	GV	MEPCE
5.56137	0.519962	6.43519e-23	2.89887	4.18218	1	0.903	1.15821e-18	GV	MCTS1
5.56456	0.488723	6.97849e-23	2.99723	4.32409	1	0.774	1.25599e-18	GV	SNRPC
4.62904	0.42256	7.23465e-23	2.64288	3.81286	1	0.774	1.30209e-18	GV	PRPSAP1
6.1987	0.305259	1.03584e-22	1.95118	2.81496	1	1	1.86431e-18	GV	CLTA
4.61281	0.512671	1.14727e-22	2.88848	4.1672	1	0.677	2.06486e-18	GV	CHRNA5
5.66342	0.635524	1.65563e-22	2.94669	4.25118	1	0.871	2.9798e-18	GV	RPAIN
4.26638	0.637745	2.82835e-22	3.12524	4.50876	1	0.484	5.09047e-18	GV	UBE2D3.AS1
5.7304	0.358608	2.93182e-22	2.51954	3.63492	1	1	5.27669e-18	GV	CKLF
7.02138	0.343414	3.06531e-22	1.9699	2.84197	1	1	5.51694e-18	GV	GTPBP10
4.67878	0.350875	4.32914e-22	2.53108	3.65157	1	0.71	7.79158e-18	GV	SPC25
4.57352	0.410145	6.02248e-22	2.52265	3.63941	1	0.742	1.08393e-17	GV	ENSG00000224968
4.5304	0.603399	6.99132e-22	2.76034	3.98233	1	0.774	1.2583e-17	GV	SCNM1
5.42874	0.407788	7.08316e-22	2.5313	3.65189	1	0.935	1.27483e-17	GV	ATG7
4.81514	0.585546	1.03718e-21	2.91139	4.20025	1	0.677	1.86672e-17	GV	UTP18
6.60667	0.497433	1.03982e-21	2.71718	3.92006	1	0.935	1.87147e-17	GV	C12orf45
8.28527	0.457586	1.26089e-21	3.16673	4.56863	1	1	2.26934e-17	GV	REC114
4.55721	0.6545	1.37289e-21	2.74157	3.95525	1	0.903	2.47093e-17	GV	TTC9C
6.4869	0.257229	1.50597e-21	2.51622	3.63014	1	0.968	2.71045e-17	GV	ARG2
5.78387	0.428997	1.78024e-21	2.52005	3.63567	1	0.968	3.20407e-17	GV	PSMC5
4.67073	0.718539	2.57849e-21	3.05076	4.40131	1	0.645	4.64077e-17	GV	MRPL27
6.1921	0.61379	3.0693e-21	2.85201	4.11458	1	1	5.52412e-17	GV	MED7
6.22725	0.391005	4.14113e-21	1.84087	2.65581	1	1	7.4532e-17	GV	NANOS1
4.98216	0.736289	4.39613e-21	3.04746	4.39656	1	0.742	7.91216e-17	GV	ENSG00000254744
6.14616	0.633666	4.59919e-21	2.85785	4.12301	1	1	8.27762e-17	GV	HDC
4.17542	0.630539	5.01739e-21	2.76671	3.99152	1	0.645	9.0303e-17	GV	ENSG00000232537
6.60655	0.402262	6.29611e-21	1.84852	2.66685	1	1	1.13317e-16	GV	PLEK2
5.32492	0.688033	7.41982e-21	2.79097	4.02651	1	0.677	1.33542e-16	GV	ENSG00000255202
6.07511	0.387212	7.76388e-21	2.23848	3.22944	1	0.968	1.39734e-16	GV	NDUFA8
4.95047	0.812044	8.25186e-21	3.30763	4.7719	1	0.71	1.48517e-16	GV	TMEM11
5.06227	0.438157	1.00588e-20	2.46504	3.55631	1	0.871	1.81038e-16	GV	C8orf76
5.18843	0.533971	1.01215e-20	2.71425	3.91584	1	0.839	1.82167e-16	GV	GPN1
4.85864	0.604549	1.05251e-20	2.58705	3.73233	1	0.871	1.89431e-16	GV	TUBA4B
4.89134	0.469272	1.09886e-20	2.39691	3.45801	1	0.871	1.97773e-16	GV	SNAP29
3.94128	0.537892	1.13942e-20	2.54558	3.67249	1	0.677	2.05072e-16	GV	ENSG00000197099
4.42934	0.459088	1.34298e-20	2.42278	3.49533	1	0.742	2.41709e-16	GV	POLE4
6.10098	0.464164	1.49336e-20	2.66226	3.84083	1	0.968	2.68775e-16	GV	SEM1
4.92453	0.498622	1.65777e-20	2.55614	3.68773	1	0.806	2.98365e-16	GV	PKP4.AS1
3.35001	0.677226	1.83618e-20	3.1393	4.52905	1	0.226	3.30475e-16	GV	ROPN1L
3.73189	0.541681	1.90736e-20	2.61733	3.776	1	0.452	3.43286e-16	GV	SNRNP35
4.3527	0.536459	2.15254e-20	2.39127	3.44987	1	0.839	3.87414e-16	GV	KARS
5.30751	0.502295	2.66248e-20	2.17703	3.14079	1	1	4.79194e-16	GV	CRIPT
4.24823	0.437233	2.88215e-20	2.23341	3.22213	1	0.774	5.18729e-16	GV	C18orf21
5.21237	0.565909	3.05128e-20	2.6253	3.78751	1	0.871	5.49169e-16	GV	RTCB
2.96819	0.634078	3.14059e-20	2.80375	4.04496	1	0.29	5.65243e-16	GV	ENSG00000251637
6.5917	0.403547	3.4486e-20	2.02711	2.9245	1	1	6.20679e-16	GV	HSPA4
4.82565	0.399407	3.71525e-20	2.30038	3.31874	1	0.903	6.68671e-16	GV	TMA7
4.63149	0.956543	3.83358e-20	2.52766	3.64664	0.971	0.742	6.89967e-16	GV	KRBOX1
6.76647	0.753112	3.93209e-20	3.1616	4.56122	1	1	7.07698e-16	GV	SHD
5.31359	0.55825	3.9985e-20	2.52221	3.63878	1	0.903	7.19649e-16	GV	BTF3L4
5.82973	0.316257	4.27196e-20	2.39895	3.46095	1	1	7.68867e-16	GV	ATRAID
6.90748	0.360798	5.91605e-20	2.69438	3.88717	1	1	1.06477e-15	GV	KPNA2
5.55795	0.413916	6.25866e-20	1.7924	2.58589	1	1	1.12643e-15	GV	AVEN
5.57463	0.335761	7.42511e-20	2.10042	3.03026	1	0.968	1.33637e-15	GV	ENSG00000254659
5.62874	0.498488	8.05838e-20	2.5568	3.68868	1	0.903	1.45035e-15	GV	SAP18
5.32151	0.383043	8.19794e-20	2.30639	3.32741	1	0.839	1.47547e-15	GV	PDHA1
5.25035	0.310347	8.26724e-20	2.28115	3.291	1	0.839	1.48794e-15	GV	COX5A
4.87687	0.640264	8.37968e-20	2.5294	3.64916	1	0.935	1.50818e-15	GV	LAMTOR4
5.82797	0.483867	1.17478e-19	2.23657	3.22669	1	1	2.11437e-15	GV	PCCB
3.411	0.781992	1.3554e-19	3.14798	4.54158	1	0.323	2.43946e-15	GV	SPR
4.72177	0.388949	1.54626e-19	2.2892	3.30262	1	0.645	2.78296e-15	GV	MRPS22
3.89575	0.776529	1.83243e-19	2.96922	4.28368	1	0.548	3.29801e-15	GV	ZNF433
5.37987	0.439312	2.06194e-19	2.05855	2.96986	1	1	3.71108e-15	GV	NDUFV3
3.81101	0.580155	2.23996e-19	2.29059	3.30462	1	0.839	4.03148e-15	GV	CCNI2
5.0812	0.345405	2.31285e-19	2.08156	3.00306	1	0.968	4.16267e-15	GV	RMDN3
5.811	0.668979	3.06153e-19	2.51433	3.62742	1	1	5.51015e-15	GV	TUBA4A
4.8694	0.299665	3.58709e-19	2.08939	3.01436	1	0.871	6.45605e-15	GV	MRPL20
7.54002	0.365373	3.62066e-19	1.60877	2.32096	1	1	6.51646e-15	GV	GTSF1
4.99696	0.615499	4.11959e-19	2.48011	3.57804	1	0.774	7.41443e-15	GV	TMEM242
6.23756	0.31195	4.1657e-19	1.91623	2.76454	1	1	7.49742e-15	GV	PSMD6
5.86891	0.257072	4.23479e-19	1.34336	1.93806	1	1	7.62178e-15	GV	NSG1
4.0367	0.677066	4.3231e-19	2.77377	4.00171	1	0.484	7.78071e-15	GV	NTPCR
5.75126	0.394512	4.46939e-19	2.09485	3.02223	1	0.968	8.04402e-15	GV	GPN3
5.61383	0.588802	4.51291e-19	2.2879	3.30074	1	0.968	8.12233e-15	GV	ZNF2
7.24242	0.236642	5.5046e-19	1.81886	2.62407	1	1	9.90719e-15	GV	CENPS
6.31415	0.454765	5.68008e-19	1.85496	2.67614	1	1	1.0223e-14	GV	USP3.AS1
5.70464	0.457811	6.05053e-19	2.12903	3.07153	1	1	1.08897e-14	GV	PEX2
4.07454	0.913677	6.88683e-19	2.37267	3.42305	0.971	0.774	1.23949e-14	GV	LINC00907
4.61488	0.661538	7.10991e-19	2.44705	3.53034	1	0.774	1.27964e-14	GV	CD9
5.08873	0.499468	8.40993e-19	2.33334	3.3663	1	0.871	1.51362e-14	GV	CCNB1IP1
6.61942	0.255304	9.24143e-19	2.19364	3.16475	1	1	1.66327e-14	GV	LCMT1
4.48559	0.583756	9.56663e-19	2.43385	3.51131	1	0.774	1.7218e-14	GV	TIMM8A
4.2889	0.559622	1.01327e-18	2.32596	3.35565	1	0.806	1.82369e-14	GV	LINC01799
5.60998	0.460735	1.04731e-18	1.82503	2.63296	1	1	1.88494e-14	GV	ENSG00000250891
4.56208	0.45393	1.22733e-18	2.15557	3.10983	1	0.806	2.20895e-14	GV	C1QBP
3.88911	0.540261	1.30501e-18	2.22155	3.20501	1	0.774	2.34875e-14	GV	TFIP11
3.15356	0.558148	1.54822e-18	2.31722	3.34304	1	0.484	2.78649e-14	GV	ENSG00000213189
5.01851	0.344374	1.60853e-18	2.12363	3.06375	1	0.935	2.89504e-14	GV	AIFM1
3.72187	0.657461	1.81585e-18	2.4693	3.56245	1	0.613	3.26816e-14	GV	LOXHD1
6.06787	0.372032	1.86073e-18	2.34884	3.38866	1	1	3.34894e-14	GV	CNIH4
6.24557	0.31739	2.00027e-18	1.5394	2.22089	1	1	3.60008e-14	GV	UBE2B
6.20095	0.434822	2.02737e-18	2.28023	3.28968	1	0.968	3.64886e-14	GV	PSMA6
5.83978	0.365541	2.23253e-18	1.98321	2.86117	1	1	4.0181e-14	GV	USP50
5.484	0.563523	2.37337e-18	2.29811	3.31548	1	0.935	4.27159e-14	GV	GHITM
5.61618	0.311454	2.79238e-18	1.87452	2.70436	1	1	5.02573e-14	GV	SMS
4.81639	0.582392	3.04474e-18	2.27734	3.28551	1	0.935	5.47992e-14	GV	RBMS2
4.24967	0.932647	3.15639e-18	3.22237	4.6489	1	0.484	5.68086e-14	GV	ZNF416
6.33618	0.494534	3.42186e-18	2.40437	3.46877	1	1	6.15867e-14	GV	RPL36AL
3.66538	0.563753	3.50954e-18	2.33684	3.37135	1	0.581	6.31646e-14	GV	CHTOP
3.89104	1.10551	4.34313e-18	3.97168	5.72992	1	0.29	7.81677e-14	GV	PSTPIP1
4.52674	0.567305	4.36396e-18	2.37793	3.43063	1	0.774	7.85426e-14	GV	YAE1
4.65517	0.352475	4.56874e-18	1.92498	2.77717	1	1	8.22281e-14	GV	FAM189A2
3.44569	0.765884	4.67925e-18	2.60431	3.75723	1	0.613	8.42171e-14	GV	CXorf40A
4.99348	0.400243	4.72103e-18	2.18303	3.14945	1	0.935	8.49692e-14	GV	DNAJB11
7.49583	0.409761	4.85731e-18	1.69856	2.4505	1	1	8.74219e-14	GV	TPRG1
6.66227	0.392244	5.39627e-18	2.04099	2.94453	1	1	9.71221e-14	GV	UBE2L3
4.44907	0.522958	5.97262e-18	2.04805	2.95471	1	0.839	1.07495e-13	GV	ENSG00000237943
4.66329	0.411843	6.01339e-18	2.09982	3.0294	1	0.935	1.08229e-13	GV	NDUFS6
3.75095	0.853607	6.26939e-18	2.84568	4.10545	1	0.581	1.12836e-13	GV	TLCD1
4.66341	0.776132	6.78122e-18	2.62401	3.78565	1	0.774	1.22048e-13	GV	A2ML1
6.7829	0.329556	7.18885e-18	1.54832	2.23375	1	1	1.29385e-13	GV	SYF2
4.15285	0.609109	7.31495e-18	2.25184	3.24872	1	0.774	1.31654e-13	GV	NARF
6.13013	0.366532	7.32502e-18	1.91341	2.76047	1	1	1.31836e-13	GV	SPATA6L
3.11678	0.498854	7.53371e-18	2.33913	3.37465	1	0.323	1.35592e-13	GV	SLC5A6
4.71836	0.472192	7.56221e-18	2.11486	3.0511	1	0.968	1.36105e-13	GV	HCCS
5.93543	0.357703	8.65696e-18	1.7524	2.52817	1	1	1.55808e-13	GV	ENSG00000224746
3.73594	0.928035	9.2218e-18	2.74749	3.9638	0.971	0.484	1.65974e-13	GV	LCMT1.AS2
2.30057	0.495526	9.30787e-18	1.99207	2.87395	1	0.355	1.67523e-13	GV	ENSG00000223795
3.71279	0.661723	9.64849e-18	2.41577	3.48522	1	0.677	1.73654e-13	GV	ZNF593
2.89103	0.637659	1.13289e-17	2.45545	3.54247	1	0.355	2.03898e-13	GV	SLC25A3P1
4.13759	0.957128	1.3185e-17	3.18827	4.5997	1	0.452	2.37303e-13	GV	C12orf60
5.61762	0.333745	1.53639e-17	2.08152	3.003	1	1	2.76519e-13	GV	RPF1
3.79839	0.761352	1.54811e-17	2.6755	3.85994	1	0.484	2.78628e-13	GV	CNPY2
4.5033	0.898737	1.67844e-17	2.79742	4.03582	1	0.677	3.02086e-13	GV	COMMD3
3.1229	0.533364	1.71804e-17	2.10244	3.03318	1	0.581	3.09213e-13	GV	TRIR
4.33714	0.755001	1.72038e-17	2.46294	3.55327	1	0.806	3.09633e-13	GV	DYNLRB1
3.9908	0.584888	1.7209e-17	2.16372	3.12159	1	0.774	3.09728e-13	GV	COA6
4.60531	0.524662	1.72697e-17	1.93236	2.78781	1	0.903	3.10819e-13	GV	FIGLA
4.45612	0.646575	1.765e-17	2.38871	3.44618	1	0.774	3.17664e-13	GV	GRHPR
6.29862	0.701631	1.7775e-17	2.34319	3.38051	1	1	3.19915e-13	GV	CCNH
4.89583	0.423039	1.83478e-17	2.13411	3.07887	1	0.839	3.30224e-13	GV	MRPL47
3.70549	0.961465	1.932e-17	3.34438	4.82491	1	0.258	3.47722e-13	GV	TMEM251
4.23359	0.664949	1.99527e-17	2.45926	3.54796	1	0.677	3.59108e-13	GV	ENSG00000283047
4.69049	0.414563	1.99789e-17	1.95109	2.81482	1	0.935	3.59581e-13	GV	UCMA
5.51549	0.434346	2.01034e-17	1.95745	2.82401	1	0.968	3.6182e-13	GV	GCNT3
4.23191	0.769095	2.02366e-17	2.61134	3.76737	1	0.677	3.64218e-13	GV	NAT1
5.88685	0.504547	2.09231e-17	2.26389	3.2661	1	0.968	3.76575e-13	GV	PRPF18
4.54021	0.676325	2.13957e-17	2.44411	3.52611	1	0.548	3.85081e-13	GV	CDKN3
2.74104	0.711393	2.24951e-17	2.59724	3.74702	1	0.226	4.04867e-13	GV	MOCS1
4.34128	0.450828	2.25245e-17	1.81339	2.61618	1	0.871	4.05395e-13	GV	ENSG00000228106
4.50674	0.462314	2.25284e-17	1.73988	2.51011	1	0.935	4.05467e-13	GV	CALN1
5.35229	0.501961	2.378e-17	2.2845	3.29583	1	0.935	4.27993e-13	GV	OLFML1
4.31659	0.76705	2.40585e-17	2.5982	3.74842	1	0.677	4.33005e-13	GV	SLC25A17
4.94396	0.421303	2.60147e-17	2.21564	3.19649	1	0.742	4.68212e-13	GV	RNF113A
3.68285	0.618231	2.66862e-17	2.36417	3.41077	1	0.484	4.80298e-13	GV	PQBP1
4.76377	0.559196	2.99174e-17	2.17434	3.13691	1	0.839	5.38453e-13	GV	KCNK9
6.34582	0.269492	3.05667e-17	1.62528	2.34478	1	1	5.5014e-13	GV	EIF1B
5.48464	0.567512	3.18827e-17	2.18403	3.15088	1	0.935	5.73825e-13	GV	MALSU1
5.50797	0.622231	3.24669e-17	2.32526	3.35464	1	0.968	5.8434e-13	GV	PSMD14
3.24391	0.669163	3.37248e-17	2.3456	3.38398	1	0.516	6.06979e-13	GV	OSBP2
5.38871	0.599348	3.44186e-17	2.14969	3.10135	1	1	6.19467e-13	GV	FBLN7
5.38176	0.630383	3.87843e-17	2.45111	3.5362	1	0.871	6.9804e-13	GV	IFT52
3.9728	0.884395	3.88906e-17	2.18625	3.1541	0.971	0.806	6.99953e-13	GV	CDC25A
4.41046	0.597081	3.90646e-17	2.26761	3.27147	1	0.774	7.03084e-13	GV	DCTN5
2.76976	0.535981	4.02132e-17	2.07903	2.99941	1	0.452	7.23757e-13	GV	ENSG00000256923
4.62984	0.436198	4.06254e-17	2.03599	2.93732	1	0.871	7.31175e-13	GV	SDHA
7.65241	0.24584	4.11973e-17	1.8959	2.7352	1	1	7.4147e-13	GV	UCHL1
3.67517	0.821821	4.14556e-17	2.91034	4.19874	1	0.355	7.46118e-13	GV	MTFR1L
5.38519	0.590212	4.44788e-17	2.34224	3.37914	1	0.968	8.0053e-13	GV	HAGH
4.03472	0.700248	4.54245e-17	2.26945	3.27413	1	0.774	8.17551e-13	GV	CTNNBL1
4.30165	0.566053	4.59399e-17	1.96187	2.83038	1	0.968	8.26827e-13	GV	GOSR2
3.45874	0.72035	4.6515e-17	2.46941	3.5626	1	0.516	8.37177e-13	GV	PDXK
7.20823	0.642534	4.73029e-17	2.33773	3.37263	1	1	8.51358e-13	GV	TRAPPC2B
5.53877	0.573586	4.91597e-17	2.23203	3.22014	1	1	8.84777e-13	GV	CETN2
4.41818	0.905795	5.45118e-17	1.89326	2.7314	0.971	0.968	9.81103e-13	GV	ZFP62
4.81152	0.658994	5.7744e-17	2.29459	3.3104	1	0.806	1.03928e-12	GV	ENSG00000286442
5.56999	0.405629	5.90322e-17	2.04615	2.95197	1	0.935	1.06246e-12	GV	TXNL4B
3.16031	0.651247	6.79501e-17	2.39923	3.46135	1	0.387	1.22297e-12	GV	PAGR1
3.54856	0.841665	6.89201e-17	2.71003	3.90975	1	0.516	1.24042e-12	GV	CSRP1
5.50547	0.66384	7.0754e-17	2.17366	3.13592	1	1	1.27343e-12	GV	ENSG00000267193
6.96497	0.494493	7.89418e-17	1.61712	2.33301	1	1	1.4208e-12	GV	GDI2
3.50319	0.561699	8.18321e-17	2.03011	2.92883	1	0.774	1.47281e-12	GV	SF1
3.83962	0.540319	8.19405e-17	1.89381	2.73219	1	0.839	1.47477e-12	GV	DIDO1
3.44918	0.811576	8.19675e-17	2.76549	3.98976	1	0.419	1.47525e-12	GV	CYTH2
3.39682	0.687584	8.36408e-17	2.40437	3.46877	1	0.516	1.50537e-12	GV	EMC6
5.79603	0.5494	9.34438e-17	2.28972	3.30336	1	0.968	1.6818e-12	GV	ZNF222
6.61341	0.276751	9.5258e-17	1.32494	1.91148	1	1	1.71445e-12	GV	ESRP1
6.33782	0.432625	9.57754e-17	1.86375	2.68882	1	1	1.72377e-12	GV	NDUFA12
3.96825	0.866805	9.87985e-17	2.76487	3.98887	1	0.677	1.77818e-12	GV	ENSG00000205622
3.96397	0.766935	1.02817e-16	2.55813	3.6906	1	0.613	1.8505e-12	GV	TCTN1
6.25893	0.335654	1.05275e-16	1.83543	2.64797	1	1	1.89474e-12	GV	BUD31
4.28577	0.486982	1.09125e-16	1.92783	2.78128	1	0.871	1.96404e-12	GV	ADA
5.90736	0.20318	1.17372e-16	1.29975	1.87515	1	1	2.11246e-12	GV	JAZF1
4.848	0.937641	1.24764e-16	2.63865	3.80677	1	0.71	2.2455e-12	GV	EAF2
6.45552	0.305956	1.26844e-16	1.95141	2.81529	1	1	2.28294e-12	GV	COPS3
3.41699	0.779141	1.47121e-16	2.64981	3.82286	1	0.452	2.64789e-12	GV	KHK
3.24797	0.851509	1.4994e-16	2.78963	4.02459	1	0.355	2.69861e-12	GV	SRRD
4.06958	0.606907	1.60079e-16	2.25016	3.24629	1	0.645	2.88111e-12	GV	ENSG00000272617
5.28888	0.445221	1.69954e-16	2.04055	2.94389	1	0.968	3.05884e-12	GV	DRG1
4.6961	0.680336	1.85287e-16	2.17211	3.1337	1	0.903	3.3348e-12	GV	CCDC127
3.00459	0.790829	1.96892e-16	2.62613	3.78871	1	0.323	3.54366e-12	GV	CMC4
3.2604	0.82141	2.09524e-16	2.25199	3.24894	0.971	0.581	3.77101e-12	GV	NR2C2AP
6.02796	0.378283	2.17975e-16	1.83431	2.64635	1	1	3.92312e-12	GV	ST8SIA1
3.3274	0.95229	2.34589e-16	2.79795	4.03659	0.971	0.355	4.22213e-12	GV	ENSG00000286715
7.32717	0.285131	2.44441e-16	2.07434	2.99264	1	1	4.39944e-12	GV	MRPL22
7.09102	0.400107	2.4654e-16	1.88995	2.72662	1	1	4.43722e-12	GV	GYG1
4.68256	0.50069	2.51352e-16	1.96876	2.84032	1	0.774	4.52384e-12	GV	UBE2F
6.84559	0.495132	2.55221e-16	2.07172	2.98885	1	1	4.59347e-12	GV	CDK1
6.45594	0.306676	2.59176e-16	2.09905	3.02829	1	1	4.66465e-12	GV	EIF3M
4.34794	0.530451	2.60492e-16	1.73111	2.49746	1	0.935	4.68834e-12	GV	PCGF3
7.11171	0.263898	2.98046e-16	1.43998	2.07745	1	1	5.36422e-12	GV	ATP6V1D
4.81385	0.524566	3.11561e-16	2.13487	3.07997	1	0.839	5.60747e-12	GV	GTF2H5
3.84812	0.753383	3.41798e-16	2.58009	3.72229	1	0.452	6.15167e-12	GV	TUBB4B
6.02459	0.45934	3.7135e-16	1.66996	2.40924	1	1	6.68356e-12	GV	ENSG00000283517
3.81142	0.695301	3.73031e-16	2.16539	3.124	1	0.774	6.7138e-12	GV	MAEA
7.16541	0.402665	3.76195e-16	1.69318	2.44274	1	1	6.77076e-12	GV	GLRX
3.39099	0.837139	4.07639e-16	2.50854	3.61905	1	0.548	7.33669e-12	GV	ENSG00000288258
4.32119	0.822764	4.11813e-16	2.59327	3.7413	1	0.484	7.41182e-12	GV	VAMP8
5.14711	0.69014	4.14433e-16	2.38092	3.43493	1	0.839	7.45897e-12	GV	SENP8
5.1484	0.477944	4.3432e-16	2.09414	3.0212	1	0.903	7.8169e-12	GV	NIPAL3
6.66267	0.321224	4.38108e-16	1.96547	2.83558	1	1	7.88508e-12	GV	LGALS8
3.26101	0.654694	4.47225e-16	2.23095	3.21858	1	0.516	8.04916e-12	GV	TRIM26
5.81626	0.365493	4.67798e-16	1.59298	2.29818	1	1	8.41944e-12	GV	MCM3
7.31666	0.568966	4.75927e-16	2.04214	2.94618	1	1	8.56574e-12	GV	GINS2
6.68712	0.29776	4.78698e-16	1.46325	2.11103	1	1	8.61561e-12	GV	SMARCA2
6.26604	0.288296	4.86776e-16	1.80663	2.60641	1	1	8.76099e-12	GV	ZC2HC1B
5.91827	0.670825	4.88951e-16	2.54734	3.67503	1	0.839	8.80013e-12	GV	ENSG00000256646
2.64704	0.611324	4.90306e-16	2.08639	3.01002	1	0.419	8.82453e-12	GV	ACTR1B
5.67912	0.398957	5.09035e-16	2.01698	2.90988	1	0.935	9.16161e-12	GV	CCT5
5.24154	0.351345	6.25609e-16	1.8468	2.66437	1	0.968	1.12597e-11	GV	COX17
4.75181	0.800448	6.35361e-16	2.63232	3.79763	1	0.613	1.14352e-11	GV	NXPH1
4.2476	0.367778	6.36823e-16	1.64454	2.37257	1	0.968	1.14615e-11	GV	MKKS
3.4261	0.647796	6.75093e-16	2.07429	2.99256	1	0.645	1.21503e-11	GV	ENSG00000251577
3.42903	0.787635	6.8693e-16	1.89087	2.72795	0.971	0.742	1.23634e-11	GV	FKBP4
7.07953	0.301245	6.89097e-16	1.27389	1.83783	1	1	1.24024e-11	GV	CCNB2
4.80447	0.740828	7.01481e-16	2.20842	3.18607	1	0.806	1.26253e-11	GV	TUBA1B
4.15537	1.17964	7.02927e-16	2.88262	4.15874	0.971	0.516	1.26513e-11	GV	POLR2G
4.32904	0.579141	7.37864e-16	2.08583	3.00921	1	0.774	1.32801e-11	GV	GOT1
6.55987	0.368168	7.38126e-16	1.50935	2.17753	1	1	1.32848e-11	GV	PPP2R3C
6.28834	0.713309	7.42262e-16	2.26844	3.27267	1	1	1.33592e-11	GV	PSMB1
4.0353	0.929061	7.64128e-16	2.79883	4.03786	1	0.548	1.37528e-11	GV	ZNF232
3.15699	0.914492	7.67523e-16	2.71465	3.91641	0.971	0.29	1.38139e-11	GV	ENSG00000249601
5.39613	0.543472	7.98247e-16	2.16825	3.12813	1	0.935	1.43669e-11	GV	AKR1B1
2.88261	0.662249	8.69711e-16	2.2167	3.19802	1	0.419	1.56531e-11	GV	TMEM25
4.43512	0.640544	8.88996e-16	2.03275	2.93264	1	0.839	1.60002e-11	GV	COA3
3.39032	0.828365	9.02336e-16	2.54098	3.66586	1	0.516	1.62402e-11	GV	LOC101927974
3.22158	0.87985	9.3727e-16	2.53012	3.65019	1	0.258	1.6869e-11	GV	IMP4
4.93925	0.427169	9.41732e-16	1.73234	2.49924	1	0.968	1.69493e-11	GV	MED19
4.0909	0.467016	9.54711e-16	1.88453	2.7188	1	0.806	1.71829e-11	GV	PPCS
3.7663	0.671974	9.98994e-16	2.09169	3.01767	1	0.742	1.79799e-11	GV	GPKOW
3.2927	1.07452	1.03016e-15	3.11802	4.49835	0.971	0.226	1.85408e-11	GV	EIF1AD
4.50637	0.934026	1.05094e-15	2.62293	3.78409	1	0.774	1.89149e-11	GV	MRPL36
5.42947	0.358399	1.06594e-15	1.7851	2.57536	1	1	1.91848e-11	GV	ENSG00000280148
6.12388	0.655462	1.08322e-15	2.18112	3.14669	1	1	1.94957e-11	GV	DLEU1
3.81102	0.805334	1.12333e-15	2.03707	2.93887	0.971	0.613	2.02176e-11	GV	SF3B5
5.84932	0.593287	1.23354e-15	1.9943	2.87716	1	1	2.22012e-11	GV	MGAT5
4.45857	0.567447	1.32869e-15	1.9393	2.79782	1	0.839	2.39138e-11	GV	RNF139
3.54872	0.599503	1.38863e-15	2.00515	2.89282	1	0.548	2.49926e-11	GV	PPIC
5.08774	0.374058	1.3969e-15	1.80398	2.60259	1	1	2.51414e-11	GV	FNTA
3.09863	0.860585	1.40753e-15	2.55544	3.68672	1	0.613	2.53327e-11	GV	RNF187
5.53368	0.400847	1.4823e-15	1.78477	2.57488	1	1	2.66784e-11	GV	DYRK1A
7.14106	0.299899	1.49192e-15	1.27769	1.84332	1	1	2.68516e-11	GV	NLRP2
3.32111	0.772215	1.57424e-15	2.47028	3.56386	1	0.387	2.83331e-11	GV	BYSL
2.88791	0.843046	1.68267e-15	2.33537	3.36923	0.971	0.452	3.02847e-11	GV	NR1H3
6.15895	0.230789	1.69359e-15	1.30274	1.87946	1	1	3.04812e-11	GV	LDHAL6A
5.19546	0.485688	1.69946e-15	1.75117	2.5264	1	0.903	3.05868e-11	GV	POP4
4.94134	0.821206	1.88622e-15	2.44258	3.5239	1	0.677	3.39481e-11	GV	MRPL15
5.05218	0.456875	1.9003e-15	1.83506	2.64743	1	1	3.42016e-11	GV	ENSG00000271977
2.95119	0.649225	2.16153e-15	1.99263	2.87476	1	0.645	3.89032e-11	GV	ENSG00000254610
4.06744	0.791932	2.2797e-15	2.40038	3.46301	1	0.645	4.10301e-11	GV	RERGL
6.08693	0.341472	2.42806e-15	1.58088	2.28072	1	1	4.37001e-11	GV	ENSG00000243144
3.51885	0.837628	2.93473e-15	2.36897	3.4177	1	0.806	5.28193e-11	GV	MFSD2A
3.86924	0.541357	2.98126e-15	1.75877	2.53737	1	0.839	5.36567e-11	GV	ENSG00000257474
3.61078	0.836604	3.04843e-15	2.5772	3.71812	1	0.387	5.48656e-11	GV	ZNF18
3.9413	0.574507	3.39043e-15	1.76077	2.54025	1	0.968	6.10209e-11	GV	SSTR5.AS1
3.86661	0.634227	3.45929e-15	1.99991	2.88527	1	0.774	6.22602e-11	GV	DGUOK.AS1
3.80346	0.726412	3.71664e-15	2.03722	2.93909	1	0.742	6.68921e-11	GV	APCDD1L.DT
4.7292	0.868512	3.73013e-15	2.53831	3.662	1	0.71	6.71349e-11	GV	EIF6
2.52121	0.761589	3.89912e-15	2.31635	3.34179	0.971	0.194	7.01763e-11	GV	TRAPPC12
4.56921	0.365447	3.93946e-15	1.69937	2.45167	1	0.871	7.09024e-11	GV	RPUSD4
4.28481	0.646112	4.09927e-15	1.98257	2.86024	1	0.839	7.37787e-11	GV	EIF3J
2.80378	0.790812	4.15711e-15	2.34043	3.37653	1	0.29	7.48197e-11	GV	CTB.178M22.2
4.31555	0.601453	4.31296e-15	1.90705	2.7513	1	0.742	7.76247e-11	GV	TMX2
5.47975	0.41199	4.57932e-15	1.8757	2.70606	1	0.935	8.24186e-11	GV	ANKRD7
4.32712	0.759737	4.79498e-15	2.25304	3.25045	1	0.839	8.63001e-11	GV	SLC31A2
4.04733	0.628305	4.8513e-15	1.94298	2.80313	1	0.774	8.73137e-11	GV	PRR5L
3.1956	0.885589	4.85876e-15	2.64688	3.81864	1	0.323	8.74479e-11	GV	TRNAU1AP
4.92667	0.590834	4.92528e-15	1.97829	2.85408	1	0.903	8.86451e-11	GV	SSU72
3.29839	0.59906	5.30163e-15	1.97437	2.84841	1	0.581	9.54187e-11	GV	MRPL57
4.64056	0.445902	5.34173e-15	1.79229	2.58573	1	0.968	9.61404e-11	GV	ELP3
3.20202	0.879462	5.38288e-15	2.49419	3.59835	1	0.484	9.6881e-11	GV	TP73.AS1
2.98939	0.667109	5.49507e-15	2.25525	3.25363	1	0.387	9.89003e-11	GV	CKB
4.15535	0.569268	5.56236e-15	2.0234	2.91915	1	0.71	1.00111e-10	GV	MRPL58
3.24657	0.843443	5.64285e-15	2.04637	2.95229	0.971	0.71	1.0156e-10	GV	ENSG00000284823
4.3283	0.846916	5.80025e-15	2.3573	3.40086	1	0.677	1.04393e-10	GV	DPH3
3.28791	0.858096	5.94196e-15	2.31891	3.34549	0.971	0.452	1.06943e-10	GV	MRPL11
3.77512	0.690257	6.15426e-15	1.86782	2.69469	1	0.935	1.10764e-10	GV	TENT5B
5.68919	0.358518	6.306e-15	1.55032	2.23664	1	1	1.13495e-10	GV	PATL2
5.61725	0.335468	6.32987e-15	1.67819	2.42111	1	1	1.13925e-10	GV	ENSG00000285508
3.63534	0.763106	6.45314e-15	2.20294	3.17817	1	0.71	1.16144e-10	GV	LINC01708
5.75431	0.51892	6.71638e-15	1.43947	2.07671	1	1	1.20881e-10	GV	MINDY3
4.46221	0.859518	7.03931e-15	2.45713	3.54489	1	0.774	1.26694e-10	GV	ZNF57
7.24341	0.493915	7.21367e-15	1.64378	2.37147	1	1	1.29832e-10	GV	PSMA3
2.26854	0.863464	7.47381e-15	2.39509	3.45539	0.971	0.129	1.34514e-10	GV	ENSG00000274225
5.21108	0.374983	7.49444e-15	1.75741	2.53541	1	0.935	1.34885e-10	GV	FH
3.4108	0.832342	7.63608e-15	2.43426	3.5119	1	0.548	1.37434e-10	GV	DLL3
3.60245	0.81723	7.75016e-15	2.33786	3.37281	1	0.581	1.39487e-10	GV	TRIAP1
2.77369	0.802729	8.17723e-15	2.28079	3.29048	0.971	0.129	1.47174e-10	GV	ENSG00000286119
3.56307	0.934548	8.85613e-15	2.51241	3.62465	1	0.645	1.59393e-10	GV	VEPH1
3.15229	0.889582	8.86107e-15	2.32191	3.34981	0.971	0.516	1.59481e-10	GV	CDK5RAP1
3.96696	0.846968	8.92385e-15	2.4706	3.56432	1	0.548	1.60611e-10	GV	RSPH9
4.10288	0.896092	9.26056e-15	2.05906	2.97059	0.971	0.613	1.66672e-10	GV	GNPNAT1
2.80877	0.949555	1.01198e-14	2.61885	3.7782	0.943	0.194	1.82136e-10	GV	NELFE
5.5561	0.386767	1.01999e-14	1.52785	2.20422	1	1	1.83578e-10	GV	FAM118B
6.43866	0.498	1.02769e-14	1.77272	2.5575	1	1	1.84964e-10	GV	ZNF155
3.24044	1.12879	1.02855e-14	3.04803	4.39738	0.971	0.323	1.85118e-10	GV	ENSG00000260922
2.98679	0.753205	1.03129e-14	2.18344	3.15004	1	0.613	1.85612e-10	GV	ANKS4B
3.99031	0.568406	1.03557e-14	1.78157	2.57026	1	0.935	1.86382e-10	GV	ANAPC15
4.73694	0.359091	1.03856e-14	1.67659	2.4188	1	0.903	1.8692e-10	GV	LRRC59
4.65501	0.628352	1.04041e-14	1.94588	2.80731	1	0.806	1.87254e-10	GV	RAD51
6.28516	0.69139	1.0532e-14	1.93931	2.79783	1	1	1.89555e-10	GV	ENSG00000287621
2.86887	0.682015	1.08746e-14	1.9425	2.80243	1	0.613	1.95721e-10	GV	LINC01989
6.19742	0.7062	1.12743e-14	2.27111	3.27652	1	1	2.02915e-10	GV	HAL
4.42452	0.505854	1.15267e-14	1.91492	2.76265	1	0.774	2.07458e-10	GV	SLC15A4
4.37348	0.627651	1.15535e-14	1.95008	2.81338	1	0.839	2.0794e-10	GV	ENSG00000228999
4.98456	0.974036	1.22625e-14	2.64393	3.81439	1	0.839	2.20701e-10	GV	PDGFA
3.65668	0.896706	1.24221e-14	2.51507	3.62847	1	0.581	2.23573e-10	GV	ENSG00000261786
4.97404	0.36789	1.28356e-14	1.62975	2.35123	1	1	2.31015e-10	GV	MRPL33
3.4242	0.966292	1.28538e-14	2.54144	3.66653	0.971	0.452	2.31342e-10	GV	GPN2
3.34778	0.644516	1.29883e-14	2.07249	2.98997	1	0.484	2.33764e-10	GV	TRIM39
5.18864	0.392365	1.36943e-14	1.70242	2.45607	1	1	2.46469e-10	GV	ERC2
4.21944	0.604503	1.48198e-14	1.98183	2.85918	1	0.742	2.66726e-10	GV	PPM1G
4.6214	0.413471	1.60021e-14	1.6806	2.42459	1	0.935	2.88006e-10	GV	RABIF
6.40755	0.47274	1.62808e-14	1.60669	2.31797	1	1	2.93022e-10	GV	PTRH2
3.17421	0.867358	1.65451e-14	2.51079	3.6223	1	0.452	2.97778e-10	GV	SWI5
4.58993	0.704612	1.71924e-14	1.94351	2.8039	1	0.935	3.09429e-10	GV	POLR2I
2.36597	0.962649	1.88214e-14	2.58669	3.7318	0.914	0.129	3.38748e-10	GV	TMEM203
6.08247	0.415575	1.89423e-14	1.37081	1.97766	1	1	3.40923e-10	GV	ILF2
4.14421	0.665111	1.96266e-14	1.89278	2.7307	1	0.871	3.53239e-10	GV	ENSG00000258017
3.70132	0.912635	1.97045e-14	2.41744	3.48762	1	0.516	3.54642e-10	GV	ZNF274
3.02726	0.678578	2.00078e-14	1.9225	2.77358	1	0.774	3.60101e-10	GV	AGFG2
2.79669	0.842702	2.00437e-14	2.32165	3.34944	1	0.258	3.60747e-10	GV	ACO2
2.98942	0.844322	2.04147e-14	2.11261	3.04785	0.971	0.484	3.67423e-10	GV	SNAP91
4.50091	0.362503	2.05266e-14	1.27813	1.84395	1	1	3.69439e-10	GV	DUSP10
2.81635	0.830149	2.08123e-14	2.26148	3.26262	0.971	0.419	3.7458e-10	GV	COASY
3.07549	1.0195	2.09117e-14	2.62224	3.78309	0.971	0.484	3.76369e-10	GV	SCAP
4.57645	0.641379	2.12164e-14	2.04744	2.95382	1	0.742	3.81852e-10	GV	UBE2Q1
5.62203	0.393203	2.25919e-14	1.82426	2.63185	1	1	4.06609e-10	GV	ANO10
5.26098	0.312769	2.29597e-14	1.47141	2.1228	1	1	4.13228e-10	GV	ENSG00000227681
3.603	1.01539	2.33946e-14	2.69359	3.88602	1	0.387	4.21056e-10	GV	PSTK
3.73954	0.815881	2.34408e-14	2.21111	3.18996	1	0.677	4.21887e-10	GV	SPATA16
4.42352	0.801886	2.49484e-14	2.2259	3.2113	1	0.774	4.49021e-10	GV	MTCH2
5.98573	0.348957	2.53364e-14	1.40587	2.02824	1	1	4.56005e-10	GV	UTP11
2.81707	0.600658	2.62624e-14	1.77429	2.55976	1	0.645	4.7267e-10	GV	EFHC1
3.21186	0.657049	2.6274e-14	1.85871	2.68155	1	0.806	4.72879e-10	GV	ENSG00000255079
6.28668	0.297253	2.75831e-14	1.24249	1.79253	1	1	4.9644e-10	GV	GNAI3
3.27281	0.667319	2.87045e-14	2.07158	2.98866	1	0.484	5.16623e-10	GV	ENSG00000279739
4.48957	0.802021	2.88645e-14	2.17242	3.13414	1	0.839	5.19504e-10	GV	MRPL46
2.86531	0.658172	2.98007e-14	1.95672	2.82295	1	0.548	5.36352e-10	GV	COX19
5.81628	0.780153	3.03749e-14	2.33259	3.36521	1	0.935	5.46687e-10	GV	GGH
4.36325	0.580174	3.04644e-14	1.85636	2.67816	1	0.903	5.48299e-10	GV	ZNF557
4.56573	0.432419	3.20533e-14	1.57817	2.27682	1	0.968	5.76896e-10	GV	LINC02582
5.24893	0.388924	3.28635e-14	1.69597	2.44676	1	0.968	5.91477e-10	GV	ATMIN
4.71348	0.3778	3.35444e-14	1.53483	2.21429	1	0.935	6.03731e-10	GV	SCCPDH
4.4535	0.969811	3.41466e-14	2.65259	3.82687	1	0.581	6.1457e-10	GV	WSB2
6.23928	0.552557	3.46619e-14	1.65326	2.38515	1	1	6.23844e-10	GV	ABCB4
3.29351	0.71053	3.48423e-14	2.14646	3.09669	1	0.452	6.27092e-10	GV	TIMM22
2.16866	0.740451	3.52837e-14	2.03393	2.93435	1	0.323	6.35035e-10	GV	ENSG00000286976
3.62522	0.714658	3.60186e-14	2.01125	2.90162	1	0.71	6.48264e-10	GV	NOP2
3.45732	0.752487	3.71406e-14	2.03885	2.94144	1	0.71	6.68457e-10	GV	MLYCD
5.70216	0.348462	3.89085e-14	1.5851	2.28681	1	1	7.00275e-10	GV	EFCAB10
4.0373	0.576801	3.93861e-14	1.86305	2.68781	1	0.613	7.08872e-10	GV	CDC16
4.80476	0.617949	4.3562e-14	1.77954	2.56733	1	1	7.84029e-10	GV	NPM2
3.18792	0.685921	4.37242e-14	1.94327	2.80354	1	0.742	7.86948e-10	GV	EPN1
3.94485	0.52301	4.41643e-14	1.73341	2.50078	1	0.806	7.94868e-10	GV	MDH2
4.63102	0.387488	4.44254e-14	1.69073	2.4392	1	0.806	7.99568e-10	GV	ATIC
3.39702	0.933223	4.63098e-14	2.25228	3.24936	0.971	0.387	8.33485e-10	GV	DDX31
4.04461	0.917152	4.68533e-14	2.30883	3.33093	1	0.806	8.43266e-10	GV	CXorf40B
4.52086	0.461415	4.70554e-14	1.69845	2.45035	1	0.935	8.46903e-10	GV	RIMKLA
6.55771	0.193191	4.81512e-14	0.877834	1.26645	1	1	8.66626e-10	GV	C11orf58
4.55207	0.758769	4.84446e-14	2.01377	2.90526	1	0.935	8.71905e-10	GV	LLPH
3.6146	0.673868	4.88802e-14	1.99407	2.87684	1	0.677	8.79745e-10	GV	THAP4
4.37575	0.63407	5.03562e-14	1.86867	2.69593	1	0.935	9.06311e-10	GV	ENSG00000253642
3.3655	0.589651	5.05048e-14	1.81875	2.6239	1	0.71	9.08985e-10	GV	CIRBP
2.85455	0.787835	5.50942e-14	2.25417	3.25208	1	0.355	9.91585e-10	GV	KANSL3
2.37921	0.721857	5.77754e-14	1.99317	2.87554	1	0.29	1.03984e-09	GV	ITFG2
2.56599	0.975895	5.8663e-14	2.50723	3.61716	0.971	0.194	1.05582e-09	GV	SNX21
3.04809	0.724195	6.23029e-14	1.98016	2.85676	1	0.677	1.12133e-09	GV	CNP
4.89885	0.564682	6.32116e-14	1.69595	2.44674	1	0.968	1.13768e-09	GV	SAP30BP
4.65735	0.767103	6.39653e-14	2.11567	3.05227	1	0.903	1.15125e-09	GV	BIRC5
4.09759	0.629167	6.42094e-14	1.88914	2.72545	1	0.871	1.15564e-09	GV	PINX1
4.02777	0.899977	6.49673e-14	2.30946	3.33184	1	0.645	1.16928e-09	GV	RPP40
6.11254	0.45578	7.3207e-14	1.5579	2.24757	1	1	1.31758e-09	GV	EMC3
3.89983	0.856651	7.59321e-14	2.03912	2.94182	1	0.742	1.36663e-09	GV	TMEM183A
5.14932	0.530414	7.7328e-14	1.64572	2.37427	1	0.935	1.39175e-09	GV	RARS
4.06057	0.64053	7.8815e-14	1.82828	2.63765	1	0.871	1.41851e-09	GV	TINF2
5.34551	0.858701	8.14533e-14	2.22595	3.21137	1	1	1.466e-09	GV	RPA2
4.10319	0.405798	8.73638e-14	1.43482	2.07	1	1	1.57237e-09	GV	LINC01630
2.94256	0.636732	8.98334e-14	1.8094	2.61041	1	0.419	1.61682e-09	GV	LOC105369921
3.72928	0.803618	9.51512e-14	1.78959	2.58184	0.971	0.645	1.71253e-09	GV	LGALS4
8.74442	0.500675	9.81383e-14	1.39817	2.01713	1	1	1.76629e-09	GV	PDCL3
5.71502	0.661191	9.93928e-14	2.06085	2.97318	1	0.935	1.78887e-09	GV	VDAC3
2.34438	0.918937	1.02126e-13	2.3989	3.46088	0.971	0.226	1.83806e-09	GV	TMEM229B
2.25531	0.898693	1.03553e-13	2.27431	3.28114	0.943	0.226	1.86375e-09	GV	ENSG00000234826
3.38704	0.891626	1.05825e-13	2.23649	3.22657	1	0.355	1.90464e-09	GV	FDPS
5.82637	0.440543	1.06774e-13	1.51699	2.18855	1	1	1.92172e-09	GV	DUSP11
3.56119	0.702131	1.08721e-13	1.92514	2.77738	1	0.677	1.95676e-09	GV	MRPS17
5.99063	0.530855	1.09142e-13	1.67209	2.41231	1	1	1.96434e-09	GV	PADI6
4.49896	0.896061	1.09624e-13	2.15248	3.10537	1	0.839	1.97302e-09	GV	GML
5.22672	0.630374	1.09953e-13	1.98442	2.86291	1	0.968	1.97893e-09	GV	NKIRAS1
2.90526	0.964948	1.10746e-13	2.41234	3.48027	0.971	0.452	1.99321e-09	GV	GCHFR
4.68727	0.781652	1.13069e-13	2.03739	2.93934	1	0.806	2.03502e-09	GV	SNRPA1
5.81311	0.532053	1.18229e-13	1.76265	2.54297	1	1	2.12789e-09	GV	PSMB7
6.10228	0.421659	1.22511e-13	1.71721	2.47742	1	1	2.20496e-09	GV	HSPA5
2.54733	0.856746	1.25284e-13	2.2674	3.27117	1	0.548	2.25486e-09	GV	SLC25A48
2.93882	0.690173	1.25334e-13	1.92351	2.77504	1	0.516	2.25576e-09	GV	ERCC2
2.68342	0.859655	1.27636e-13	2.31742	3.34332	0.971	0.258	2.2972e-09	GV	PUF60
1.50048	0.747719	1.34387e-13	1.6904	2.43873	0.914	0.065	2.41869e-09	GV	ENSG00000234902
3.32548	0.856836	1.35963e-13	2.25522	3.25359	1	0.548	2.44707e-09	GV	ENSG00000230234
4.73959	0.357443	1.41889e-13	1.57673	2.27474	1	0.968	2.55372e-09	GV	DUT
6.97146	0.383679	1.6589e-13	1.76397	2.54487	1	1	2.98568e-09	GV	UCHL3
4.2508	0.886105	1.67816e-13	2.18545	3.15294	1	0.774	3.02035e-09	GV	MTOR
5.9372	0.375922	1.73087e-13	1.33274	1.92274	1	1	3.11522e-09	GV	DDX1
3.11032	0.651219	1.74012e-13	1.8056	2.60493	1	0.581	3.13187e-09	GV	ENSG00000259668
5.63572	0.617608	1.79067e-13	1.69717	2.4485	1	1	3.22285e-09	GV	DNAH9
2.98307	0.876551	1.87837e-13	2.28823	3.30122	1	0.516	3.38069e-09	GV	AKR7A2
4.65024	0.448054	1.88366e-13	1.51408	2.18436	1	1	3.3902e-09	GV	ACAA2
2.72325	0.624903	1.92062e-13	1.76001	2.53916	1	0.516	3.45673e-09	GV	ZNF746
4.97861	0.61993	1.93049e-13	1.7694	2.55271	1	1	3.47449e-09	GV	FBXO25
4.41228	0.514087	1.95088e-13	1.61704	2.3329	1	0.968	3.5112e-09	GV	ENSG00000236377
3.70475	0.803161	1.9795e-13	2.04237	2.94652	1	0.903	3.56271e-09	GV	ST14
3.97701	0.664096	2.04926e-13	1.78586	2.57646	1	0.871	3.68826e-09	GV	HVCN1
3.60502	0.551325	2.09799e-13	1.62562	2.34527	1	0.806	3.77597e-09	GV	PGPEP1
2.08389	0.840552	2.17882e-13	2.08377	3.00624	0.971	0.226	3.92143e-09	GV	ENSG00000281920
4.00863	1.09664	2.18865e-13	2.19486	3.16652	0.971	0.806	3.93914e-09	GV	CCDC12
6.07295	0.425711	2.20396e-13	1.47352	2.12584	1	1	3.96668e-09	GV	INSIG2
4.71407	0.638313	2.25445e-13	1.77495	2.56071	1	1	4.05757e-09	GV	NTAN1
5.00667	0.569064	2.27538e-13	1.75672	2.5344	1	0.903	4.09524e-09	GV	APOO
3.55487	0.565411	2.42159e-13	1.56806	2.26223	1	0.871	4.35838e-09	GV	CHURC1.FNTB
4.73254	0.727272	2.58264e-13	1.91642	2.76481	1	0.871	4.64823e-09	GV	PSMD4
2.87568	1.06801	2.59403e-13	2.61152	3.76762	0.971	0.226	4.66874e-09	GV	MIEN1
3.5945	0.80343	2.64242e-13	2.01535	2.90753	1	0.581	4.75584e-09	GV	GTF2E2
2.74017	0.783857	2.68098e-13	2.07586	2.99484	0.971	0.323	4.82522e-09	GV	PLAAT1
5.28107	0.484744	2.71307e-13	1.60715	2.31862	1	1	4.88298e-09	GV	WDR61
2.78071	0.965332	2.78763e-13	2.28012	3.28951	0.971	0.226	5.01719e-09	GV	ISCA2
2.56241	0.624319	2.80947e-13	1.80076	2.59795	1	0.419	5.05648e-09	GV	TBCD
4.28732	0.56516	2.82027e-13	1.70243	2.45609	1	0.839	5.07593e-09	GV	ZNF830
2.83433	0.983389	2.82044e-13	2.51336	3.62601	0.971	0.419	5.07623e-09	GV	UBE2J2
2.89392	0.621184	2.86107e-13	1.79956	2.59622	1	0.516	5.14935e-09	GV	MRPL52
5.06746	0.558235	2.87e-13	1.74333	2.51509	1	1	5.16542e-09	GV	ALKBH2
5.68983	0.47015	2.90344e-13	1.78257	2.57171	1	1	5.22561e-09	GV	RPP30
4.83687	0.73909	2.95692e-13	1.98421	2.86261	1	0.871	5.32186e-09	GV	ATP6V1E1
5.41166	0.533834	3.12988e-13	1.77143	2.55564	1	1	5.63315e-09	GV	CYP20A1
3.44697	0.896271	3.24374e-13	2.22044	3.20342	1	0.548	5.83808e-09	GV	NUDT9
3.18331	0.896763	3.28119e-13	2.0056	2.89347	1	0.935	5.90548e-09	GV	ENSG00000240356
3.88838	0.607515	3.36666e-13	1.60599	2.31695	1	0.935	6.05931e-09	GV	PLIN5
3.67848	0.612932	3.55482e-13	1.68484	2.43071	1	0.871	6.39796e-09	GV	TMEM107
6.25587	0.338886	3.5603e-13	1.07447	1.55014	1	1	6.40782e-09	GV	ATP6V1G1
3.98019	0.573094	3.6059e-13	1.57496	2.27219	1	1	6.48991e-09	GV	MAP7D2
4.42721	0.934553	3.69251e-13	2.2527	3.24996	1	0.806	6.64578e-09	GV	ALKBH3
4.17278	0.636628	3.76401e-13	1.76807	2.55078	1	0.71	6.77447e-09	GV	SLC35G2
4.37858	0.632168	3.77555e-13	1.83225	2.64338	1	0.742	6.79523e-09	GV	GLRX3
2.79263	0.582028	3.79055e-13	1.70165	2.45496	1	0.548	6.82224e-09	GV	NISCH
3.61361	0.45396	3.82372e-13	1.38028	1.99132	1	0.935	6.88194e-09	GV	ENSG00000261377
4.76993	0.443441	3.9455e-13	1.46805	2.11795	1	0.968	7.10111e-09	GV	PHACTR3
3.27857	0.62407	4.03758e-13	1.79208	2.58543	1	0.613	7.26683e-09	GV	DMAC1
3.26784	0.532167	4.15207e-13	1.56182	2.25323	1	0.806	7.4729e-09	GV	CA10
4.7454	0.433515	4.24852e-13	1.59854	2.3062	1	0.968	7.64648e-09	GV	OST4
3.42483	0.95298	4.31402e-13	2.41375	3.48231	1	0.548	7.76438e-09	GV	POP7
2.87582	0.999569	4.33981e-13	2.43204	3.50869	0.971	0.323	7.81078e-09	GV	FAM3B
5.78871	0.309897	4.35197e-13	1.52984	2.20709	1	0.968	7.83267e-09	GV	CACYBP
4.84025	0.768993	4.38306e-13	1.95657	2.82274	1	0.903	7.88863e-09	GV	GPSM2
4.20174	0.714806	4.46491e-13	1.88068	2.71325	1	0.806	8.03595e-09	GV	MRPL51
2.66677	0.897479	4.5531e-13	1.95196	2.81609	0.943	0.387	8.19466e-09	GV	ASB6
4.07569	0.759128	4.70928e-13	2.02963	2.92813	1	0.71	8.47577e-09	GV	NDUFS1
3.42547	1.01457	4.72313e-13	2.17401	3.13643	0.971	0.742	8.50068e-09	GV	BBOX1.AS1
4.25184	0.528328	4.83154e-13	1.60644	2.31761	1	0.935	8.69581e-09	GV	CCBE1
2.72513	1.12429	4.84988e-13	2.65855	3.83548	0.943	0.226	8.72881e-09	GV	TNKS2.AS1
5.68808	0.546614	4.8776e-13	1.70258	2.4563	1	0.968	8.77871e-09	GV	ISCU
5.75136	0.497148	4.9137e-13	1.8827	2.71616	1	0.935	8.84368e-09	GV	ITGB1BP1
4.57989	0.777018	5.2021e-13	1.98805	2.86814	1	0.903	9.36274e-09	GV	PFKP
3.73383	0.835085	5.23486e-13	2.00758	2.89633	1	0.903	9.4217e-09	GV	PRPS1
3.5129	0.854752	5.31691e-13	2.05008	2.95765	1	0.419	9.56937e-09	GV	HSPA1L
2.86505	0.734723	5.33342e-13	1.91947	2.7692	1	0.355	9.59908e-09	GV	GMPR2
2.4123	0.790029	5.46417e-13	2.03355	2.93379	0.971	0.355	9.83442e-09	GV	ENSG00000258784
3.82216	0.584314	5.59323e-13	1.54109	2.22332	1	0.806	1.00667e-08	GV	AEN
4.39046	0.673493	5.62726e-13	1.82185	2.62837	1	0.645	1.01279e-08	GV	DNAJA4
4.64958	0.63675	5.6912e-13	1.83508	2.64747	1	0.871	1.0243e-08	GV	HSDL1
4.08991	0.456472	5.76839e-13	1.52538	2.20066	1	0.871	1.0382e-08	GV	PITPNA
2.77988	0.544491	5.85338e-13	1.56966	2.26454	1	0.677	1.05349e-08	GV	LDLRAP1
3.67661	0.681639	6.21212e-13	1.78227	2.57127	1	0.71	1.11806e-08	GV	MPP2
5.86864	0.717632	6.32801e-13	1.97777	2.85331	1	1	1.13892e-08	GV	C3orf14
5.07835	0.478798	6.38617e-13	1.63164	2.35396	1	0.968	1.14938e-08	GV	PSMC1
3.1629	0.821088	6.41922e-13	1.95065	2.81419	1	0.484	1.15533e-08	GV	SNUPN
4.16198	0.454045	6.46755e-13	1.49167	2.15203	1	0.935	1.16403e-08	GV	ATP5ME
3.02477	0.916	6.63734e-13	2.23809	3.22888	0.971	0.387	1.19459e-08	GV	KIF22
4.68195	0.558908	6.66018e-13	1.55175	2.23871	1	1	1.1987e-08	GV	UIMC1
4.59679	0.614741	6.67252e-13	1.75272	2.52865	1	0.839	1.20092e-08	GV	C2orf88
3.57461	0.783589	6.85267e-13	1.89226	2.72995	1	0.806	1.23334e-08	GV	NPNT
2.62545	0.788449	6.86924e-13	1.91185	2.75821	1	0.29	1.23633e-08	GV	LETM1
4.58108	0.507484	7.11573e-13	1.61067	2.3237	1	0.903	1.28069e-08	GV	PSEN1
3.01106	0.513409	7.73108e-13	1.48808	2.14684	1	0.71	1.39144e-08	GV	BOLA2B
2.389	0.873862	7.85372e-13	2.11158	3.04637	0.971	0.419	1.41351e-08	GV	SETD1B
5.49525	0.334355	8.02047e-13	1.54487	2.22878	1	0.968	1.44352e-08	GV	PSMC6
6.82652	0.404558	8.18141e-13	1.24083	1.79014	1	1	1.47249e-08	GV	HYLS1
3.52358	1.09889	8.25582e-13	2.37131	3.42108	1	0.677	1.48588e-08	GV	NUBP1
3.90528	0.540424	8.36698e-13	1.51161	2.18079	1	0.903	1.50589e-08	GV	ENSG00000230530
2.88397	0.848137	8.50558e-13	2.10026	3.03003	1	0.581	1.53083e-08	GV	GGA2
4.26329	0.396681	8.79015e-13	1.45642	2.10117	1	0.871	1.58205e-08	GV	METTL5
3.72719	0.664083	8.99425e-13	1.81778	2.6225	1	0.645	1.61878e-08	GV	FBLN5
3.31691	1.08806	9.2163e-13	2.43733	3.51633	1	0.387	1.65875e-08	GV	ZNF473
5.04877	0.649116	9.26219e-13	1.84811	2.66625	1	0.871	1.66701e-08	GV	ZNF10
5.62576	0.321435	9.37092e-13	1.52274	2.19685	1	0.968	1.68658e-08	GV	DAD1
5.42783	0.399682	9.45762e-13	1.55952	2.24992	1	0.968	1.70218e-08	GV	MRFAP1
4.11087	1.07609	9.47972e-13	2.13968	3.0869	0.971	0.839	1.70616e-08	GV	ENSG00000232310
5.72612	0.408202	9.56085e-13	1.39988	2.0196	1	1	1.72076e-08	GV	AKAP1
3.44425	0.719535	9.9945e-13	1.82005	2.62578	1	0.71	1.79881e-08	GV	C19orf53
5.93967	0.250228	1.00011e-12	1.02166	1.47394	1	1	1.79999e-08	GV	LOC285889
5.28539	0.531743	1.0017e-12	1.6756	2.41738	1	1	1.80285e-08	GV	ZNF200
4.13574	0.526315	1.02689e-12	1.45187	2.0946	1	0.903	1.84819e-08	GV	GLRX5
2.57298	0.932481	1.04261e-12	2.29054	3.30455	0.971	0.29	1.87649e-08	GV	RMND5B
4.30205	0.883599	1.06738e-12	2.12649	3.06787	1	0.935	1.92108e-08	GV	SERHL2
4.3696	0.653585	1.08362e-12	1.68858	2.4361	1	0.71	1.9503e-08	GV	JAM3
4.11217	0.707983	1.09002e-12	1.70249	2.45617	1	0.935	1.96182e-08	GV	PPP2R2B
5.30333	0.496229	1.09029e-12	1.54464	2.22844	1	1	1.96231e-08	GV	PPA1
3.1623	0.782591	1.09095e-12	1.97383	2.84763	1	0.548	1.96349e-08	GV	RORA.AS1
5.39945	0.277737	1.13298e-12	1.18847	1.71459	1	1	2.03913e-08	GV	NDUFAF4
6.27246	0.45739	1.13621e-12	1.43289	2.06722	1	1	2.04494e-08	GV	NDUFB5
5.80528	0.498106	1.1456e-12	1.4828	2.13923	1	1	2.06185e-08	GV	COMMD8
3.65315	0.850035	1.17351e-12	2.05386	2.96309	1	0.484	2.11209e-08	GV	HDDC2
5.26779	0.756036	1.18408e-12	1.83533	2.64783	1	0.968	2.13111e-08	GV	HAUS1
4.03824	0.745495	1.1842e-12	1.81882	2.624	1	0.774	2.13132e-08	GV	PDZK1
4.10936	1.07655	1.20707e-12	2.48709	3.58811	1	0.839	2.17249e-08	GV	ARNT
4.00427	0.733011	1.21593e-12	1.8927	2.73059	1	0.774	2.18842e-08	GV	ENSG00000236501
4.91635	0.518879	1.22053e-12	1.45263	2.09571	1	1	2.1967e-08	GV	HAUS8
3.08152	0.848995	1.27539e-12	2.00894	2.89829	0.971	0.387	2.29545e-08	GV	TXNDC15
2.25729	1.02282	1.29207e-12	2.41007	3.47699	0.943	0.194	2.32546e-08	GV	SCO2
2.55589	1.07593	1.30753e-12	2.47687	3.57337	0.914	0.226	2.35329e-08	GV	ZNF511
3.32218	0.606731	1.34257e-12	1.71654	2.47644	1	0.613	2.41636e-08	GV	LOC100506100
3.74866	1.06381	1.35172e-12	2.17222	3.13385	0.971	0.71	2.43282e-08	GV	ZNF16
3.2689	0.878209	1.3844e-12	2.0425	2.94671	1	0.516	2.49164e-08	GV	ST8SIA6.AS1
2.96066	0.839117	1.40557e-12	2.03063	2.92958	1	0.548	2.52974e-08	GV	EEF1AKNMT
6.35877	0.323763	1.42526e-12	1.15126	1.66092	1	1	2.56518e-08	GV	PSMD12
4.99557	0.631043	1.42726e-12	1.74754	2.52117	1	0.903	2.56878e-08	GV	BANF1
5.66677	0.485451	1.44986e-12	1.43037	2.06359	1	1	2.60945e-08	GV	RAE1
2.55463	0.813988	1.48279e-12	2.06308	2.9764	1	0.419	2.66873e-08	GV	TRAF2
5.92364	0.372208	1.55583e-12	1.18519	1.70987	1	1	2.80018e-08	GV	GRPEL1
3.22651	0.826114	1.60046e-12	1.71988	2.48126	1	0.387	2.88052e-08	GV	FAM162A
7.02115	0.403404	1.62775e-12	1.24493	1.79605	1	1	2.92962e-08	GV	TTC1
3.02106	0.748916	1.66255e-12	1.87367	2.70314	1	0.548	2.99226e-08	GV	TXNL4A
5.88498	0.509606	1.82888e-12	1.49254	2.15328	1	1	3.29161e-08	GV	DEDD
3.43011	1.09725	1.86293e-12	2.38189	3.43635	0.971	0.419	3.35289e-08	GV	ECHS1
2.3797	0.905417	1.91542e-12	2.16174	3.11873	1	0.387	3.44737e-08	GV	PDLIM2
5.36027	0.535163	1.9161e-12	1.75116	2.52639	1	0.968	3.4486e-08	GV	ECI2
3.60209	1.21909	1.93565e-12	2.82494	4.07553	1	0.484	3.48379e-08	GV	NSDHL
3.92817	0.669101	1.94866e-12	1.64129	2.36788	1	0.968	3.5072e-08	GV	FBXL22
4.31736	0.776605	1.96195e-12	1.96507	2.83499	1	0.742	3.53112e-08	GV	LINC02303
3.93834	0.403211	1.98577e-12	1.3624	1.96553	1	0.871	3.57398e-08	GV	SQSTM1
3.77493	0.780584	2.00587e-12	1.84122	2.65631	1	0.71	3.61016e-08	GV	SLC4A1AP
3.54062	0.905643	2.06556e-12	1.80699	2.60693	1	0.548	3.71759e-08	GV	ENSG00000233820
3.12575	1.2849	2.0921e-12	2.90542	4.19164	0.943	0.258	3.76536e-08	GV	EIF2B2
4.95335	0.707937	2.14928e-12	1.82967	2.63965	1	0.839	3.86827e-08	GV	ATP5PB
1.97444	0.90426	2.29563e-12	1.98107	2.85808	0.943	0.161	4.13168e-08	GV	IFFO1
3.21566	0.648312	2.29878e-12	1.71146	2.46911	1	0.677	4.13735e-08	GV	CGREF1
6.21627	0.968209	2.34318e-12	2.00973	2.89942	1	1	4.21725e-08	GV	ENSG00000272595
3.17203	0.651181	2.34542e-12	1.59876	2.30653	1	0.806	4.22129e-08	GV	ENSG00000285424
3.41078	0.767336	2.35778e-12	1.86621	2.69237	1	0.71	4.24353e-08	GV	FAF1
4.46364	0.546864	2.47745e-12	1.61245	2.32628	1	0.839	4.45892e-08	GV	EMC7
3.32115	1.34201	2.4982e-12	2.85938	4.12521	0.943	0.387	4.49625e-08	GV	COQ5
5.20855	0.442389	2.50316e-12	1.52557	2.20093	1	1	4.50519e-08	GV	MTMR2
2.30651	1.19262	2.51768e-12	2.60236	3.75441	0.914	0.161	4.53133e-08	GV	LRTOMT
2.17297	1.03424	2.62331e-12	2.3318	3.36407	0.886	0.194	4.72143e-08	GV	SLCO4A1
6.09728	0.321282	2.6451e-12	1.48516	2.14263	1	0.968	4.76065e-08	GV	DYNLL1
2.92097	0.833128	2.70999e-12	1.93939	2.79795	1	0.323	4.87744e-08	GV	ENSG00000223799
4.27441	0.737457	2.71149e-12	1.90857	2.75349	1	0.742	4.88015e-08	GV	TIMM8B
2.20836	0.940556	2.78049e-12	2.15191	3.10455	0.914	0.194	5.00433e-08	GV	IER5
2.93869	0.891431	2.82392e-12	2.09035	3.01574	1	0.387	5.08249e-08	GV	ZNF554
6.28748	0.459404	2.87142e-12	1.4491	2.09061	1	1	5.16798e-08	GV	ACE2
4.97005	0.62363	3.04865e-12	1.72088	2.48271	1	0.903	5.48695e-08	GV	EXO1
5.35496	0.455099	3.10273e-12	1.55524	2.24374	1	1	5.5843e-08	GV	DNAJB1
5.11568	0.798014	3.12738e-12	1.81281	2.61533	1	0.903	5.62866e-08	GV	SRPRB
2.93239	0.851683	3.16405e-12	2.05192	2.96029	1	0.71	5.69466e-08	GV	GCAT
4.36018	1.14771	3.1742e-12	2.04855	2.95543	0.971	0.71	5.71292e-08	GV	ERVK3.1
2.5031	0.674573	3.19375e-12	1.54225	2.225	1	0.29	5.74812e-08	GV	FAM50A
5.0462	0.357475	3.26346e-12	1.19006	1.71689	1	1	5.87358e-08	GV	MB21D2
5.42863	0.745324	3.42238e-12	1.29199	1.86395	1	1	6.1596e-08	GV	FTH1
4.40061	0.53318	3.61913e-12	1.53935	2.22082	1	0.871	6.5137e-08	GV	TOMM34
6.91461	0.442486	3.64674e-12	1.1093	1.60039	1	1	6.5634e-08	GV	THYN1
4.54638	0.723147	3.66622e-12	1.70184	2.45524	1	1	6.59847e-08	GV	TPRKB
5.87141	0.612596	3.74085e-12	1.63147	2.35371	1	1	6.73278e-08	GV	ATP6V0E1
2.8887	0.947622	3.75368e-12	2.1283	3.07049	0.943	0.387	6.75588e-08	GV	PDF
2.96602	0.850189	3.7684e-12	1.64345	2.371	1	0.29	6.78237e-08	GV	HNRNPUL2
4.97692	0.310129	3.84959e-12	1.34252	1.93685	1	1	6.9285e-08	GV	ATP5MC1
4.52863	0.622898	3.89939e-12	1.48044	2.13582	1	1	7.01813e-08	GV	FKBP3
3.73975	0.645012	3.93033e-12	1.68716	2.43405	1	0.742	7.07381e-08	GV	NDUFA7
5.26147	0.729244	3.94849e-12	1.76424	2.54526	1	1	7.10648e-08	GV	AP1G1
5.98716	0.450868	3.97497e-12	1.2367	1.78418	1	1	7.15416e-08	GV	ENSG00000254919
3.8505	0.639803	4.04624e-12	1.68858	2.4361	1	0.742	7.28242e-08	GV	ZNF586
5.05864	0.39273	4.12054e-12	1.27548	1.84012	1	0.968	7.41615e-08	GV	CRNKL1
2.40283	0.540657	4.13133e-12	1.40698	2.02984	1	0.677	7.43557e-08	GV	LINC00376
3.949	0.660765	4.19487e-12	1.70951	2.4663	1	0.806	7.54993e-08	GV	MAIP1
4.68702	0.512404	4.2301e-12	1.44395	2.08317	1	1	7.61333e-08	GV	HABP2
2.67215	0.850538	4.25229e-12	2.01652	2.90923	1	0.484	7.65327e-08	GV	STPG4
4.99423	0.664233	4.30625e-12	1.74226	2.51355	1	0.968	7.75039e-08	GV	MRPL14
3.09734	1.15844	4.36646e-12	2.61871	3.778	0.971	0.548	7.85876e-08	GV	SGF29
2.66512	1.10154	4.4899e-12	2.48194	3.58068	0.971	0.29	8.08092e-08	GV	WDR74
3.35961	0.774344	4.50813e-12	1.90633	2.75025	1	0.613	8.11374e-08	GV	MRPL41
2.90996	0.849249	4.55018e-12	1.90013	2.7413	0.971	0.516	8.18941e-08	GV	RAB30.DT
3.01901	0.868547	4.75311e-12	1.99348	2.87599	1	0.548	8.55464e-08	GV	DHX58
2.70801	0.833202	4.78296e-12	1.91842	2.76769	0.971	0.484	8.60836e-08	GV	B9D1
2.56525	0.864867	4.87284e-12	1.95808	2.82491	0.971	0.516	8.77014e-08	GV	PREB
5.05317	0.69746	4.90622e-12	1.72385	2.48699	1	0.871	8.83022e-08	GV	LINC02523
3.0306	0.534678	4.92596e-12	1.43678	2.07284	1	0.839	8.86574e-08	GV	ENSG00000229664
4.66022	0.800675	4.93532e-12	1.825	2.63291	1	0.935	8.88258e-08	GV	UFC1
5.43899	0.385346	5.14357e-12	1.25434	1.80963	1	1	9.25739e-08	GV	ATP5F1E
5.14565	0.78845	5.42935e-12	2.00724	2.89583	1	0.806	9.77175e-08	GV	C5
6.18996	0.305322	5.60952e-12	1.48523	2.14274	1	1	1.0096e-07	GV	LSM6
2.8435	0.949783	5.61386e-12	1.98885	2.86931	1	0.419	1.01038e-07	GV	PDXP
4.92273	0.457665	5.69409e-12	1.54715	2.23206	1	0.968	1.02482e-07	GV	SRP68
4.38296	0.619991	5.70355e-12	1.64314	2.37055	1	0.839	1.02653e-07	GV	CCT6A
1.23197	0.730798	5.7663e-12	1.35772	1.95877	0.914	0.097	1.03782e-07	GV	RING1
3.27695	1.48295	5.92258e-12	2.49181	3.59493	0.857	0.323	1.06595e-07	GV	ZSCAN16
5.95571	0.335393	5.94511e-12	1.57374	2.27043	1	1	1.07e-07	GV	UBA5
5.46682	0.66812	6.04038e-12	1.76909	2.55226	1	0.968	1.08715e-07	GV	PSMC2
3.80284	1.10628	6.0596e-12	2.21101	3.18981	0.971	0.645	1.09061e-07	GV	POLR3K
3.78484	0.705285	6.14295e-12	1.76582	2.54753	1	0.742	1.10561e-07	GV	GTF3C2
5.35757	0.900362	6.15854e-12	2.02543	2.92208	1	0.968	1.10841e-07	GV	ZNF443
3.31343	0.710321	6.23335e-12	1.72969	2.49541	1	0.839	1.12188e-07	GV	TOMM22
3.0241	0.810809	6.38306e-12	1.89408	2.73257	1	0.613	1.14882e-07	GV	ENSG00000229703
4.34621	0.564759	6.4446e-12	1.36373	1.96745	1	0.968	1.1599e-07	GV	ENSG00000253392
5.12511	0.501364	6.46997e-12	1.50878	2.17672	1	1	1.16446e-07	GV	PNLDC1
4.9801	0.636452	6.55861e-12	1.64878	2.37869	1	0.968	1.18042e-07	GV	AK2
3.71906	1.22813	7.04487e-12	2.0549	2.96459	0.943	0.71	1.26794e-07	GV	EEF1AKMT1
4.63284	0.70131	7.27471e-12	1.75246	2.52826	1	0.871	1.3093e-07	GV	CDC6
2.05697	0.720305	7.41629e-12	1.65043	2.38106	1	0.355	1.33478e-07	GV	TFPT
3.30622	0.740903	7.42662e-12	1.78715	2.57831	1	0.677	1.33664e-07	GV	FTSJ3
5.21734	0.621048	7.50605e-12	1.51021	2.17877	1	0.968	1.35094e-07	GV	BORCS5
2.99244	0.851392	7.77834e-12	1.90424	2.74723	1	0.806	1.39995e-07	GV	ENSG00000063438
3.75094	0.877264	7.97643e-12	1.55495	2.24332	0.971	0.903	1.4356e-07	GV	ZNF226
3.4199	0.739788	7.98152e-12	1.72795	2.49291	1	0.839	1.43651e-07	GV	CHIC2
4.13339	0.444609	7.99103e-12	1.36316	1.96662	1	1	1.43822e-07	GV	SLCO3A1
3.76989	0.751777	8.0279e-12	1.82656	2.63517	1	0.806	1.44486e-07	GV	PAQR7
5.01071	0.430279	8.0489e-12	1.50878	2.17671	1	0.903	1.44864e-07	GV	KIAA1257
6.69338	0.270575	8.35831e-12	1.16931	1.68696	1	1	1.50433e-07	GV	BUB3
3.42743	1.06812	8.49202e-12	2.38972	3.44763	1	0.581	1.52839e-07	GV	VTI1B
2.25908	0.758142	8.527e-12	1.77793	2.56501	1	0.355	1.53469e-07	GV	ROBO3
3.71914	0.914199	8.5355e-12	2.09951	3.02895	1	0.677	1.53622e-07	GV	NIT2
4.02464	0.690804	8.60772e-12	1.55462	2.24284	1	0.774	1.54922e-07	GV	ZNF180
4.5189	0.776751	8.75878e-12	1.80355	2.60197	1	0.903	1.5764e-07	GV	LINC01511
4.96598	0.4212	8.88466e-12	1.46127	2.10817	1	0.968	1.59906e-07	GV	MRFAP1L1
2.26047	0.683345	9.02541e-12	1.30286	1.87964	1	0.323	1.62439e-07	GV	TBC1D2
3.37008	0.963766	9.04656e-12	2.17784	3.14196	1	0.645	1.6282e-07	GV	UROD
4.87162	0.50861	9.55045e-12	1.30563	1.88362	1	1	1.71889e-07	GV	SELENOS
4.61353	0.353952	9.55146e-12	1.2778	1.84347	1	0.968	1.71907e-07	GV	MIR22HG
6.52869	0.335998	9.80266e-12	1.27807	1.84387	1	1	1.76428e-07	GV	ENSG00000285480
3.95478	0.963904	9.91336e-12	2.16448	3.12269	1	0.677	1.78421e-07	GV	OXSM
3.89686	1.13472	1.00378e-11	2.49011	3.59247	1	0.774	1.8066e-07	GV	DIABLO
2.58235	0.886089	1.00458e-11	1.82614	2.63456	1	0.29	1.80805e-07	GV	BAG1
2.85264	0.839827	1.02798e-11	1.88185	2.71494	1	0.742	1.85015e-07	GV	WEE2.AS1
3.12934	0.84462	1.03088e-11	1.70709	2.46281	0.971	0.742	1.85539e-07	GV	SAMM50
6.44742	0.489529	1.03917e-11	1.56289	2.25477	1	0.968	1.8703e-07	GV	TAF9
5.46686	0.76097	1.08592e-11	1.73831	2.50784	1	1	1.95444e-07	GV	LINC01030
3.65478	0.479518	1.08626e-11	1.42679	2.05843	1	0.806	1.95505e-07	GV	ASTN2
2.8372	0.864689	1.09852e-11	1.88698	2.72234	0.971	0.387	1.97712e-07	GV	FAM229B
4.5714	0.666118	1.09926e-11	1.6762	2.41824	1	0.903	1.97844e-07	GV	RER1
3.1128	0.806493	1.11016e-11	1.90092	2.74245	1	0.613	1.99806e-07	GV	VPS33A
2.92744	0.998273	1.12815e-11	2.23461	3.22386	0.971	0.484	2.03044e-07	GV	DDX56
5.91762	0.414445	1.17402e-11	1.08944	1.57173	1	1	2.11301e-07	GV	USP45
4.31694	0.627808	1.2062e-11	1.53729	2.21784	1	0.935	2.17092e-07	GV	CDADC1
2.55163	0.956011	1.2306e-11	1.72282	2.4855	0.914	0.581	2.21483e-07	GV	NPHP4
2.35497	0.94734	1.24016e-11	2.1347	3.07973	0.943	0.258	2.23204e-07	GV	CTPS2
4.59829	0.867081	1.25771e-11	1.96325	2.83237	1	0.839	2.26362e-07	GV	ALG11
2.91771	1.11381	1.26079e-11	2.27136	3.27687	0.971	0.29	2.26917e-07	GV	CYREN
2.6352	0.937846	1.31056e-11	1.83326	2.64483	0.971	0.258	2.35875e-07	GV	THAP11
4.90357	0.613748	1.35741e-11	1.62597	2.34578	1	1	2.44306e-07	GV	ENSG00000237469
3.28613	1.17259	1.36204e-11	2.08658	3.0103	0.971	0.419	2.4514e-07	GV	SH3GL2
2.31894	0.883763	1.37945e-11	1.92112	2.77158	0.971	0.323	2.48273e-07	GV	ENSG00000286565
3.65838	0.644138	1.39624e-11	1.60041	2.3089	1	0.806	2.51295e-07	GV	ERCC3
2.57524	0.961031	1.41935e-11	2.14784	3.09867	0.971	0.387	2.55454e-07	GV	NDUFAF6
3.18762	0.923948	1.42552e-11	1.96592	2.83622	0.971	0.581	2.56565e-07	GV	WDR5
6.2847	0.440786	1.42733e-11	1.30378	1.88096	1	1	2.56891e-07	GV	VPS29
5.33988	0.377725	1.45757e-11	1.18626	1.71141	1	1	2.62334e-07	GV	ATP5PD
2.58925	0.762693	1.50237e-11	1.60107	2.30986	1	0.355	2.70396e-07	GV	STX4
3.39045	1.22411	1.52151e-11	2.21827	3.20028	0.943	0.677	2.73842e-07	GV	PPIE
3.92911	0.95194	1.53036e-11	2.0332	2.93329	1	0.71	2.75434e-07	GV	ZNF19
4.92453	0.678999	1.53056e-11	1.64515	2.37345	1	0.968	2.75471e-07	GV	VBP1
3.22679	0.728393	1.56636e-11	1.67956	2.4231	1	0.71	2.81914e-07	GV	ACO1
3.22232	1.03104	1.57624e-11	1.90164	2.74349	0.971	0.677	2.83692e-07	GV	ENSG00000267665
3.53795	1.15398	1.62894e-11	2.12381	3.064	0.943	0.387	2.93176e-07	GV	SDF2
3.17968	0.928282	1.65692e-11	1.88323	2.71693	0.971	0.71	2.98212e-07	GV	ZKSCAN5
2.98893	0.821241	1.77614e-11	1.78818	2.5798	1	0.452	3.1967e-07	GV	CARS
4.67627	0.466896	1.77692e-11	1.22141	1.76213	1	1	3.19811e-07	GV	BAIAP2L1
3.47039	0.761745	1.79678e-11	1.84456	2.66114	1	0.71	3.23384e-07	GV	ATPAF2
3.51286	0.618987	1.81499e-11	1.55996	2.25054	1	0.806	3.26661e-07	GV	MYBBP1A
1.91	0.7707	1.82215e-11	1.6506	2.38131	0.943	0.258	3.27951e-07	GV	LOC101928782
2.26659	0.929792	1.8245e-11	1.7785	2.56583	0.971	0.226	3.28373e-07	GV	SNF8
4.91151	0.459728	1.87828e-11	1.42416	2.05462	1	0.935	3.38054e-07	GV	MORN2
5.06728	0.501345	1.92179e-11	1.36865	1.97454	1	1	3.45884e-07	GV	UBE2E3
2.48158	0.857144	1.97909e-11	1.81336	2.61612	0.943	0.419	3.56196e-07	GV	SLC27A5
2.76629	0.806825	1.99466e-11	1.86398	2.68916	1	0.516	3.58998e-07	GV	ENSG00000226403
5.4293	0.336308	2.01897e-11	1.27849	1.84447	1	1	3.63375e-07	GV	HSPA9
3.99564	0.632054	2.08431e-11	1.51322	2.18312	1	0.903	3.75134e-07	GV	HABP4
2.69684	1.27403	2.11912e-11	2.6643	3.84377	0.914	0.258	3.81399e-07	GV	BCS1L
2.64219	0.803511	2.19151e-11	1.85664	2.67856	1	0.613	3.94429e-07	GV	NSUN5
5.05278	0.878905	2.22287e-11	2.04175	2.94563	1	0.839	4.00072e-07	GV	ADPRM
4.34577	0.673556	2.30629e-11	1.6283	2.34914	1	0.871	4.15086e-07	GV	ELMO2
1.74991	0.77352	2.33771e-11	1.58717	2.2898	0.971	0.258	4.20742e-07	GV	R3HCC1
2.491	1.027	2.42584e-11	2.19086	3.16074	0.943	0.258	4.36602e-07	GV	ZBTB17
3.97431	0.732776	2.43813e-11	1.65078	2.38157	1	0.871	4.38815e-07	GV	MRPL21
3.6054	0.719566	2.45434e-11	1.62388	2.34276	1	0.806	4.41732e-07	GV	ART5
4.29824	0.711346	2.47107e-11	1.60594	2.31688	1	0.871	4.44742e-07	GV	ENSG00000285743
3.15537	0.638944	2.51139e-11	1.59424	2.3	1	0.516	4.52e-07	GV	SLC9A3R1
1.37478	0.599993	2.53758e-11	0.953154	1.37511	0.971	0.194	4.56713e-07	GV	GIPC1
3.06512	0.828922	2.57711e-11	1.87584	2.70627	1	0.645	4.63828e-07	GV	LOC101927825
3.60562	0.793084	2.58042e-11	1.85008	2.6691	1	0.581	4.64423e-07	GV	AKR1A1
2.32067	1.08929	2.70471e-11	2.23838	3.2293	0.886	0.194	4.86795e-07	GV	C3orf52
3.15244	0.839492	2.73153e-11	1.8717	2.70029	1	0.581	4.9162e-07	GV	PIN4
3.40023	0.487385	2.75039e-11	1.29635	1.87024	1	0.871	4.95015e-07	GV	TIMELESS
4.75503	0.690366	2.82975e-11	1.64002	2.36605	1	0.968	5.09298e-07	GV	STMN1
1.92616	0.709622	2.83125e-11	1.50821	2.17589	1	0.355	5.09569e-07	GV	MAP2K3
2.36813	0.915729	2.83933e-11	1.83815	2.6519	0.971	0.29	5.11023e-07	GV	ZNF846
1.47588	0.850817	3.01669e-11	1.69461	2.44481	0.857	0.097	5.42944e-07	GV	ENTPD3.AS1
3.57354	1.14366	3.01772e-11	2.37835	3.43124	1	0.677	5.4313e-07	GV	AIP
4.16606	0.48403	3.05423e-11	1.25679	1.81316	1	0.935	5.49701e-07	GV	ENSG00000244265
5.48202	0.333984	3.08329e-11	1.16955	1.68731	1	1	5.5493e-07	GV	COX16
5.92811	0.479015	3.18e-11	1.41556	2.04221	1	1	5.72336e-07	GV	TCP1
2.50364	0.880278	3.2091e-11	1.73371	2.50122	1	0.355	5.77574e-07	GV	HSPA2
3.39451	0.604991	3.24264e-11	1.38764	2.00195	1	0.935	5.83611e-07	GV	TUSC2
4.06393	0.622114	3.34664e-11	1.46701	2.11644	1	0.839	6.02328e-07	GV	GRIA1
2.57187	0.983539	3.38626e-11	1.92107	2.77151	0.943	0.613	6.09458e-07	GV	DNAJC17
3.49511	0.79382	3.46103e-11	1.72236	2.48484	1	0.774	6.22916e-07	GV	ENSG00000183444
2.63762	0.843942	3.54174e-11	1.9054	2.74891	1	0.645	6.37443e-07	GV	CCM2L
2.73943	0.681324	3.54651e-11	1.61002	2.32277	1	0.774	6.38302e-07	GV	FUS
1.93901	1.05859	3.56356e-11	2.21231	3.1917	0.886	0.161	6.41369e-07	GV	TPM3P9
5.29478	0.350461	3.57401e-11	0.99087	1.42952	1	1	6.4325e-07	GV	MTIF3
3.02629	0.984484	3.59402e-11	2.01722	2.91024	1	0.613	6.46851e-07	GV	ZNF394
2.5931	0.816814	3.62526e-11	1.7999	2.5967	1	0.516	6.52474e-07	GV	ENSG00000272779
4.84101	0.782281	3.62744e-11	1.72405	2.48727	1	1	6.52866e-07	GV	CD38
1.7556	0.853645	3.70115e-11	1.76641	2.5484	0.943	0.226	6.66132e-07	GV	ENSG00000260755
2.34668	1.06304	3.82842e-11	2.27128	3.27676	0.914	0.29	6.89039e-07	GV	RRP36
3.6959	0.706497	3.84094e-11	1.67797	2.4208	1	0.71	6.91292e-07	GV	HERC5
3.91955	0.732917	3.84513e-11	1.54251	2.22537	1	0.903	6.92047e-07	GV	PIGC
3.36161	0.924684	3.9226e-11	1.52489	2.19995	0.971	0.645	7.0599e-07	GV	SLC20A1
3.48455	1.09055	4.10231e-11	2.08944	3.01442	0.971	0.516	7.38333e-07	GV	ZNF225
5.05851	0.48814	4.15827e-11	1.54251	2.22538	1	0.935	7.48406e-07	GV	ZNF419
6.18166	0.745618	4.1693e-11	1.78822	2.57985	1	1	7.5039e-07	GV	ZNF799
3.61599	0.471298	4.20295e-11	1.28509	1.854	1	0.839	7.56448e-07	GV	PRPF4
1.98177	1.05456	4.22458e-11	2.16572	3.12447	0.857	0.161	7.60341e-07	GV	DPH2
3.62815	0.656862	4.25225e-11	1.50639	2.17326	1	0.806	7.65319e-07	GV	AFG3L2
3.03062	0.706708	4.25992e-11	1.63497	2.35876	1	0.613	7.667e-07	GV	HAUS2
4.94472	0.371366	4.29913e-11	1.1528	1.66315	1	1	7.73758e-07	GV	RPL34
2.45007	0.863267	4.33449e-11	1.7925	2.58603	0.943	0.419	7.80121e-07	GV	LINC00937
5.15439	0.843398	4.43444e-11	1.8979	2.73809	1	1	7.9811e-07	GV	GNAT2
4.56138	0.696631	4.49476e-11	1.46797	2.11783	1	1	8.08967e-07	GV	GPR39
2.93435	0.79897	4.53993e-11	1.44139	2.07949	0.971	0.774	8.17097e-07	GV	ZNRF1
2.99434	1.12623	4.61583e-11	2.31016	3.33285	0.971	0.516	8.30757e-07	GV	NOSIP
1.76053	0.845439	4.65267e-11	1.76349	2.54418	0.914	0.194	8.37388e-07	GV	ENSG00000197813
3.39263	0.822827	4.67506e-11	1.8582	2.68082	1	0.484	8.41417e-07	GV	UBA2
2.44598	0.918543	4.68247e-11	1.90401	2.74691	0.971	0.323	8.4275e-07	GV	ATG4B
1.73813	0.871609	4.69327e-11	1.82455	2.63227	0.943	0.226	8.44694e-07	GV	TMPO.AS1
4.03024	0.703746	4.81611e-11	1.65116	2.38211	1	0.806	8.66803e-07	GV	YIPF1
4.37275	0.467919	4.88765e-11	1.29688	1.871	1	0.935	8.79679e-07	GV	LRRFIP2
4.91021	0.393005	4.93915e-11	1.17727	1.69844	1	1	8.88948e-07	GV	KCMF1
3.97543	0.543299	4.99475e-11	1.4023	2.02309	1	0.871	8.98956e-07	GV	PRKRIP1
3.85161	0.811494	4.99776e-11	1.65289	2.38461	1	0.645	8.99496e-07	GV	GTF3A
2.72773	0.855748	5.06162e-11	1.73629	2.50494	1	0.419	9.10991e-07	GV	NLRP12
2.86353	0.821731	5.1099e-11	1.85151	2.67117	1	0.484	9.19679e-07	GV	SLC25A39
5.25079	0.359619	5.12636e-11	1.06997	1.54365	1	0.968	9.22643e-07	GV	NARS
2.3467	0.62601	5.22934e-11	1.43156	2.06531	1	0.613	9.41177e-07	GV	ENSG00000213876
3.9177	0.463948	5.34762e-11	1.26342	1.82273	1	0.935	9.62466e-07	GV	DHX30
5.75824	0.352518	5.38925e-11	1.00113	1.44433	1	1	9.69957e-07	GV	MLF1
4.07271	0.817365	5.4816e-11	1.80277	2.60085	1	0.613	9.86579e-07	GV	METTL18
3.22087	0.488838	5.48364e-11	1.29244	1.8646	1	0.871	9.86945e-07	GV	PDIA4
2.36858	1.07286	5.51236e-11	2.31225	3.33588	0.914	0.323	9.92115e-07	GV	LYSMD4
2.12536	1.00428	5.52221e-11	2.10271	3.03357	0.943	0.258	9.93887e-07	GV	XYLT2
3.22566	0.943163	5.70719e-11	2.00639	2.89461	1	0.613	1.02718e-06	GV	TBC1D10B
3.01102	1.10856	5.71271e-11	2.17886	3.14343	1	0.387	1.02817e-06	GV	DEGS2
1.85142	0.946149	5.74944e-11	1.94866	2.81132	0.886	0.161	1.03478e-06	GV	CDC42EP4
3.21725	0.926956	5.77982e-11	1.81179	2.61386	0.971	0.516	1.04025e-06	GV	SNRNP25
2.55644	0.793459	5.80076e-11	1.6826	2.42749	0.971	0.452	1.04402e-06	GV	STIMATE
4.56616	0.818589	5.80661e-11	1.74273	2.51423	1	0.871	1.04507e-06	GV	TIMD4
6.33552	0.332302	5.94481e-11	1.34545	1.94108	1	1	1.06995e-06	GV	NDUFA1
2.79491	0.777105	6.00061e-11	1.65941	2.39402	1	0.452	1.07999e-06	GV	IL16
3.33448	0.692831	6.04751e-11	1.46958	2.12016	1	0.516	1.08843e-06	GV	ANXA11
2.97736	0.806764	6.12554e-11	1.72181	2.48405	1	0.677	1.10247e-06	GV	RDH14
4.15018	0.741057	6.16705e-11	1.61542	2.33055	1	0.71	1.10995e-06	GV	ETF1
3.85356	0.767996	6.26644e-11	1.68965	2.43765	1	0.839	1.12783e-06	GV	RASGRF2
5.43957	0.352112	6.44236e-11	0.95802	1.38213	1	1	1.1595e-06	GV	CCDC50
3.78078	0.790478	6.47423e-11	1.75723	2.53515	1	0.645	1.16523e-06	GV	MED28
3.58805	1.13643	6.50737e-11	2.39408	3.45393	1	0.806	1.1712e-06	GV	NOL12
2.65871	0.872428	6.63098e-11	1.85597	2.67759	1	0.516	1.19344e-06	GV	ENSG00000250619
2.95213	0.742681	6.63888e-11	1.66922	2.40817	1	0.452	1.19487e-06	GV	ZNF589
5.31209	0.387764	6.64043e-11	1.31996	1.9043	1	1	1.19514e-06	GV	TXN
3.08252	1.32831	6.70814e-11	2.70901	3.90828	0.943	0.355	1.20733e-06	GV	LSM10
5.19292	0.585816	6.96697e-11	1.50566	2.1722	1	1	1.25392e-06	GV	TMEM232
2.70896	0.906919	6.99683e-11	1.7303	2.49629	0.943	0.516	1.25929e-06	GV	PRDM15
2.78313	1.12935	7.02851e-11	2.23745	3.22795	0.943	0.452	1.26499e-06	GV	ZNF749
6.20478	0.40457	7.1251e-11	1.09159	1.57483	1	1	1.28238e-06	GV	ARPP19
3.03775	0.927886	7.14837e-11	1.719	2.47999	1	0.613	1.28656e-06	GV	PTGR1
3.56274	0.967896	7.23875e-11	2.05624	2.96653	1	0.839	1.30283e-06	GV	SPDYC
5.19842	1.01821	7.31255e-11	2.0763	2.99547	1	0.871	1.31611e-06	GV	ZNF662
2.18773	1.0375	7.33863e-11	2.09567	3.02341	0.914	0.29	1.32081e-06	GV	FTSJ1
3.41683	0.691747	7.35291e-11	1.43992	2.07737	1	0.935	1.32338e-06	GV	SGO1.AS1
3.88797	1.20034	7.49421e-11	1.64379	2.37149	0.943	0.839	1.34881e-06	GV	TIMM10B
4.37612	0.43952	7.52541e-11	1.36082	1.96325	1	0.935	1.35442e-06	GV	PRPF38A
5.05277	0.463081	7.55221e-11	1.40414	2.02575	1	0.968	1.35925e-06	GV	C5orf58
2.29299	1.08927	7.66859e-11	2.2073	3.18446	0.943	0.258	1.38019e-06	GV	TMEM61
2.00483	1.04945	7.74876e-11	2.16925	3.12956	0.914	0.226	1.39462e-06	GV	C19orf24
4.25243	0.657755	7.83519e-11	1.46091	2.10765	1	0.935	1.41018e-06	GV	FAM120AOS
5.20275	0.345741	8.06241e-11	1.34092	1.93454	1	0.968	1.45107e-06	GV	OSBP
2.00412	1.15408	8.1624e-11	2.29784	3.31508	0.857	0.129	1.46907e-06	GV	MRPL54
4.55803	0.696868	8.17594e-11	1.56136	2.25256	1	0.968	1.47151e-06	GV	MKRN1
3.35947	0.752004	8.27313e-11	1.47351	2.12583	1	0.742	1.489e-06	GV	ENSG00000258751
1.6365	0.802789	8.28185e-11	1.62039	2.33773	0.914	0.194	1.49057e-06	GV	ECI1
2.64741	0.861241	8.47402e-11	1.78373	2.57337	1	0.581	1.52515e-06	GV	LOC100130331
4.43682	0.363482	8.76491e-11	1.15033	1.65958	1	0.968	1.57751e-06	GV	RACGAP1
1.44465	0.66274	8.86441e-11	1.36907	1.97516	0.943	0.226	1.59542e-06	GV	CFD
3.06652	0.831832	8.87482e-11	1.7455	2.51822	1	0.548	1.59729e-06	GV	PSMG3
2.63554	1.02859	8.94096e-11	2.04626	2.95213	0.943	0.258	1.60919e-06	GV	EDRF1.DT
6.29854	0.319901	8.97013e-11	0.902427	1.30193	1	1	1.61444e-06	GV	WDR41
3.76493	1.51518	8.98082e-11	2.89876	4.18202	0.943	0.613	1.61637e-06	GV	CDK5
3.51037	1.23174	9.02733e-11	2.18349	3.15012	0.943	0.484	1.62474e-06	GV	COQ3
6.91042	0.353672	9.13055e-11	1.16051	1.67426	1	1	1.64332e-06	GV	ZAR1L
2.61644	0.992745	9.31665e-11	1.8901	2.72684	1	0.387	1.67681e-06	GV	CCNF
4.74743	0.409144	9.35969e-11	1.14596	1.65327	1	1	1.68456e-06	GV	TXNL1
3.77025	0.632137	9.3978e-11	1.49525	2.15719	1	0.774	1.69142e-06	GV	RTF2
3.32284	0.808848	9.51393e-11	1.75598	2.53334	1	0.677	1.71232e-06	GV	GPX1
5.23913	0.579558	9.61939e-11	1.47215	2.12387	1	0.968	1.7313e-06	GV	WDR12
1.81886	1.00757	9.62374e-11	2.00624	2.8944	0.857	0.129	1.73208e-06	GV	ISG20
3.53369	0.743419	9.66771e-11	1.60812	2.32003	1	0.839	1.73999e-06	GV	NFYC
3.1694	0.9529	9.69708e-11	1.92783	2.78127	1	0.548	1.74528e-06	GV	COA7
5.34076	0.373806	9.71005e-11	1.20305	1.73564	1	1	1.74762e-06	GV	ATP5PO
3.10796	1.16043	9.72828e-11	2.15028	3.1022	0.943	0.548	1.7509e-06	GV	OSCP1
5.10521	0.846563	9.81567e-11	1.73148	2.498	1	1	1.76662e-06	GV	ENSG00000223930
5.89375	0.717554	1.04089e-10	1.63039	2.35215	1	1	1.87339e-06	GV	BAALC
2.78068	0.749705	1.05091e-10	1.45156	2.09415	1	0.645	1.89143e-06	GV	URGCP
2.33417	1.07037	1.05615e-10	2.21723	3.19879	0.971	0.387	1.90085e-06	GV	NEK6
3.19525	0.951058	1.05825e-10	1.82455	2.63227	0.971	0.613	1.90464e-06	GV	DNAH6
2.82231	0.969523	1.06585e-10	1.98625	2.86556	0.971	0.613	1.91831e-06	GV	PRKD2
4.70983	0.264072	1.07456e-10	1.19414	1.72277	1	0.903	1.93398e-06	GV	NDUFA2
2.62599	0.971222	1.08009e-10	2.01385	2.90537	1	0.452	1.94394e-06	GV	DGCR8
5.37655	0.417942	1.11004e-10	1.18698	1.71246	1	1	1.99784e-06	GV	PPP1R3C
2.85823	0.745699	1.12169e-10	1.62916	2.35037	1	0.645	2.01882e-06	GV	MUL1
3.12518	1.10514	1.17396e-10	2.20392	3.17958	0.971	0.484	2.11289e-06	GV	HMOX2
1.88137	0.982059	1.17473e-10	1.95211	2.8163	0.886	0.161	2.11428e-06	GV	DEF8
4.6065	0.488408	1.17853e-10	1.29189	1.8638	1	1	2.12112e-06	GV	PPRC1
3.34238	0.532042	1.1802e-10	1.28675	1.85639	1	0.742	2.12412e-06	GV	GGA3
2.87079	0.930375	1.18199e-10	1.82817	2.6375	0.971	0.548	2.12734e-06	GV	DNTTIP1
2.7506	0.710107	1.19527e-10	1.54064	2.22267	1	0.71	2.15124e-06	GV	LOC101928035
5.09073	0.463384	1.24823e-10	1.33352	1.92386	1	0.968	2.24656e-06	GV	SFR1
1.31827	0.701168	1.2583e-10	1.37971	1.9905	0.886	0.129	2.2647e-06	GV	PLEKHO1
3.80136	0.581017	1.26706e-10	1.3895	2.00462	1	0.903	2.28045e-06	GV	SOX5
3.76187	0.674405	1.26883e-10	1.55098	2.2376	1	0.839	2.28364e-06	GV	KIAA1328
4.48961	0.468892	1.27272e-10	1.33309	1.92325	1	0.935	2.29063e-06	GV	HSD17B4
1.89353	1.06436	1.2758e-10	2.09885	3.02801	0.914	0.194	2.29619e-06	GV	DGCR6L
5.29802	0.714212	1.27658e-10	1.40565	2.02793	1	1	2.29758e-06	GV	CISD2
3.46886	0.692576	1.29686e-10	1.48359	2.14037	1	0.903	2.33409e-06	GV	ADAMTS17
3.1616	1.03307	1.31492e-10	1.97627	2.85116	0.971	0.581	2.36659e-06	GV	KCTD21
2.53951	0.954013	1.34326e-10	1.88888	2.72508	0.971	0.355	2.41761e-06	GV	DEDD2
3.42813	0.609762	1.42386e-10	1.4391	2.07619	1	0.774	2.56266e-06	GV	2001-12-01
3.1728	0.684603	1.44266e-10	1.51074	2.17953	1	0.677	2.5965e-06	GV	CPSF4L
1.56517	0.716573	1.44559e-10	1.45977	2.10601	0.943	0.258	2.60178e-06	GV	DVL1
4.27732	0.989525	1.46591e-10	1.8655	2.69134	1	0.903	2.63835e-06	GV	EIF4E2
2.74449	0.887493	1.47815e-10	1.70421	2.45866	1	0.516	2.66038e-06	GV	AGR2
3.61621	1.0121	1.48971e-10	1.86227	2.68669	1	0.516	2.68118e-06	GV	DPH5
4.53541	0.741597	1.56889e-10	1.57329	2.26978	1	0.935	2.82369e-06	GV	FUT8
2.51193	1.03545	1.66407e-10	2.03448	2.93513	0.943	0.258	2.99499e-06	GV	RPUSD2
1.95497	0.957049	1.66652e-10	1.53687	2.21723	0.914	0.161	2.9994e-06	GV	SIRT3
4.22108	0.827698	1.68539e-10	1.64673	2.37574	1	0.968	3.03337e-06	GV	SLIT3
5.20886	0.749399	1.68672e-10	1.50813	2.17577	1	1	3.03576e-06	GV	ENSG00000253100
1.41966	0.843995	1.71477e-10	1.60141	2.31034	0.857	0.129	3.08624e-06	GV	ARMC7
1.88476	1.05987	1.74693e-10	2.0644	2.9783	0.857	0.161	3.14412e-06	GV	ZC3H10
2.29083	1.06646	1.76112e-10	2.05847	2.96975	0.914	0.226	3.16966e-06	GV	TACO1
3.76968	0.505748	1.81455e-10	1.2114	1.74767	1	0.935	3.26582e-06	GV	EYA2
1.34633	0.778173	1.82986e-10	1.48808	2.14684	0.857	0.129	3.29339e-06	GV	FAM89B
5.70499	0.458737	1.85452e-10	1.32637	1.91354	1	0.968	3.33776e-06	GV	NUDT5
6.41086	0.373839	1.85619e-10	1.201	1.73268	1	1	3.34077e-06	GV	BDH2
4.59938	0.650032	1.86076e-10	1.52054	2.19368	1	0.903	3.34899e-06	GV	POLR2H
4.97702	0.606329	1.93921e-10	1.3507	1.94865	1	0.968	3.4902e-06	GV	BNIP3
1.79374	1.02056	1.97107e-10	1.98406	2.86239	0.857	0.161	3.54753e-06	GV	ENSG00000272379
2.47305	0.708536	2.00325e-10	1.54734	2.23234	0.971	0.419	3.60545e-06	GV	CLTB
4.19831	0.461238	2.01547e-10	1.23241	1.77799	1	1	3.62744e-06	GV	ENSG00000261555
3.25072	0.917981	2.04171e-10	1.72953	2.49518	1	0.677	3.67467e-06	GV	MEA1
4.18916	0.897393	2.06297e-10	1.7886	2.5804	1	0.871	3.71294e-06	GV	MRPS11
3.19022	1.01659	2.07789e-10	1.99938	2.88449	0.971	0.806	3.73978e-06	GV	ENSG00000224625
2.18996	0.96792	2.14342e-10	1.71852	2.4793	0.914	0.194	3.85773e-06	GV	TUBB6
2.36974	0.970808	2.17617e-10	1.96181	2.83029	0.943	0.258	3.91667e-06	GV	BRF2
3.08088	1.11196	2.25281e-10	1.96238	2.83112	1	0.419	4.0546e-06	GV	ZNF823
3.61182	0.817367	2.2533e-10	1.59873	2.30648	1	0.581	4.0555e-06	GV	ABHD5
2.09673	1.28728	2.26374e-10	2.43567	3.51393	0.8	0.194	4.07427e-06	GV	GMPR
4.43218	0.841298	2.39658e-10	1.75782	2.536	1	0.839	4.31336e-06	GV	VLDLR
3.25945	1.08923	2.40025e-10	2.07513	2.99378	0.971	0.548	4.31997e-06	GV	ATPSCKMT
3.25064	0.649772	2.45653e-10	1.42033	2.0491	1	0.774	4.42127e-06	GV	COPG1
6.00322	0.389821	2.503e-10	1.03406	1.49184	1	1	4.50491e-06	GV	ZNF814
5.2005	0.731584	2.51708e-10	1.60854	2.32063	1	0.935	4.53024e-06	GV	ARPC3
3.43189	1.08753	2.54691e-10	2.00947	2.89905	0.971	0.484	4.58392e-06	GV	SUPT7L
3.93266	0.531919	2.55414e-10	1.18682	1.71223	1	0.677	4.59694e-06	GV	EBNA1BP2
2.32666	0.743819	2.55437e-10	1.41607	2.04296	0.971	0.742	4.59735e-06	GV	MEGF11
4.06479	0.480313	2.55766e-10	1.24798	1.80045	1	0.903	4.60327e-06	GV	CSGALNACT1
3.7546	0.880598	2.61298e-10	1.83453	2.64667	1	0.774	4.70284e-06	GV	MPP6
3.31124	0.710464	2.63978e-10	1.59959	2.30773	1	0.613	4.75108e-06	GV	PTPMT1
4.8189	0.468245	2.64992e-10	1.10271	1.59087	1	1	4.76932e-06	GV	ENSG00000233508
2.51234	0.857125	2.65037e-10	1.73796	2.50734	1	0.516	4.77013e-06	GV	RRP8
3.78792	0.559028	2.69733e-10	1.36519	1.96956	1	0.871	4.85466e-06	GV	SHC1
3.01706	0.804605	2.74731e-10	1.507	2.17414	1	0.581	4.94461e-06	GV	WDFY2
2.09015	0.807702	2.76007e-10	1.61604	2.33145	0.943	0.419	4.96757e-06	GV	CHCHD5
4.28953	0.890318	2.76186e-10	1.81968	2.62524	1	0.935	4.9708e-06	GV	PLA2G4C
4.2485	0.441668	2.781e-10	1.19975	1.73087	1	0.839	5.00525e-06	GV	NOP16
3.01774	0.91437	2.82914e-10	1.7372	2.50624	0.971	0.677	5.09189e-06	GV	ENSG00000286917
3.55119	0.734406	2.87827e-10	1.51345	2.18344	1	0.677	5.18031e-06	GV	GID4
1.98564	0.860977	2.90711e-10	1.10416	1.59297	0.943	0.194	5.23222e-06	GV	TIAF1
2.43078	1.17017	2.98785e-10	2.20198	3.17678	0.886	0.29	5.37754e-06	GV	LIN37
1.69175	0.923282	3.00803e-10	1.8135	2.61633	0.857	0.194	5.41385e-06	GV	TEKT5
1.3449	0.863281	3.03414e-10	1.49828	2.16156	0.857	0.097	5.46085e-06	GV	GALR1
2.7381	1.16571	3.09111e-10	2.20126	3.17575	0.914	0.355	5.56338e-06	GV	PNMA1
2.30186	1.06419	3.19019e-10	2.00575	2.89369	0.914	0.323	5.7417e-06	GV	STYXL1
3.41025	0.843822	3.22989e-10	1.6448	2.37295	1	0.581	5.81315e-06	GV	ARPC1A
3.22373	1.09583	3.27575e-10	2.06262	2.97573	0.971	0.613	5.89569e-06	GV	GOLGA2P5
4.62126	0.710887	3.38328e-10	1.50797	2.17554	1	0.774	6.08922e-06	GV	SQOR
1.85688	1.20222	3.45187e-10	2.28606	3.29808	0.857	0.129	6.21267e-06	GV	NTMT1
4.09621	1.09506	3.45558e-10	1.72061	2.48232	0.971	0.935	6.21936e-06	GV	ZNF83
3.79472	0.901956	3.50364e-10	1.70998	2.46698	1	0.742	6.30586e-06	GV	OPALIN
3.13417	1.21446	3.52591e-10	2.04212	2.94616	0.943	0.387	6.34592e-06	GV	NXF1
6.35833	0.433461	3.54708e-10	1.2397	1.78851	1	1	6.38403e-06	GV	EXOSC8
2.83904	0.734147	3.55886e-10	1.47173	2.12325	1	0.613	6.40524e-06	GV	RASGRF1
2.87352	0.893049	3.57447e-10	1.61405	2.32858	0.971	0.806	6.43332e-06	GV	DHRSX
2.87352	0.893049	3.57447e-10	1.61405	2.32858	0.971	0.806	6.43332e-06	GV	ENSG00000169084-PAR-Y
6.25996	0.65947	3.57856e-10	1.47447	2.12721	1	1	6.44069e-06	GV	CDC42
1.9008	1.16495	3.58153e-10	2.27892	3.28779	0.857	0.161	6.44604e-06	GV	TRPM5
5.04149	0.41422	3.68564e-10	1.26141	1.81983	1	0.968	6.63342e-06	GV	TAF7
2.23531	1.13113	3.8478e-10	2.18506	3.15238	0.886	0.258	6.92528e-06	GV	MAP6D1
2.79066	1.11438	3.91265e-10	2.11847	3.05631	0.943	0.419	7.04198e-06	GV	SLC14A1
3.28511	1.12931	3.94604e-10	1.85595	2.67757	0.943	0.774	7.10208e-06	GV	ACTR8
3.62655	0.94299	4.05391e-10	1.5973	2.30442	0.971	0.742	7.29623e-06	GV	CGRRF1
2.48736	1.15213	4.16774e-10	2.25322	3.25071	0.943	0.323	7.50109e-06	GV	NDUFAF5
4.17036	0.526456	4.21248e-10	1.3451	1.94057	1	0.968	7.58162e-06	GV	PHF8
3.18249	0.734621	4.2208e-10	1.4862	2.14413	1	0.677	7.5966e-06	GV	JPT1
5.94821	0.337029	4.22962e-10	1.22458	1.76669	1	1	7.61246e-06	GV	LSM3
1.19532	0.838507	4.27475e-10	1.482	2.13807	0.8	0.065	7.69369e-06	GV	KLHDC4
2.04871	1.06871	4.31151e-10	2.02469	2.92101	0.943	0.29	7.75986e-06	GV	ENSG00000242017
2.79611	0.711945	4.40792e-10	1.47289	2.12494	1	0.806	7.93337e-06	GV	MELTF.AS1
1.31154	0.769418	4.41857e-10	1.41908	2.04731	0.857	0.129	7.95255e-06	GV	DDX11.AS1
4.17862	0.793848	4.41887e-10	1.63677	2.36136	1	0.806	7.95309e-06	GV	CLEC4C
3.48935	0.767804	4.42719e-10	1.48325	2.13988	1	0.742	7.96805e-06	GV	FAM161B
3.4735	0.930132	4.5015e-10	1.80257	2.60056	1	0.903	8.1018e-06	GV	NOCT
2.26185	1.068	4.50344e-10	2.02238	2.91767	0.943	0.258	8.10529e-06	GV	NUDT16L1
3.69914	0.701567	4.55715e-10	1.46128	2.10819	1	0.774	8.20195e-06	GV	JPX
6.15302	0.611058	4.61053e-10	1.54411	2.22768	1	1	8.29803e-06	GV	FAM167A.AS1
1.61572	0.891922	4.64892e-10	1.70469	2.45934	0.914	0.194	8.36712e-06	GV	RASAL3
2.10163	1.14332	4.66182e-10	1.99614	2.87982	0.914	0.194	8.39035e-06	GV	ZNF132
3.64325	0.864333	4.69307e-10	1.63582	2.35998	1	0.613	8.44658e-06	GV	ATXN10
2.55693	0.913304	4.72201e-10	1.71001	2.46702	0.971	0.452	8.49868e-06	GV	LINC02257
1.86041	0.899039	4.77173e-10	1.73429	2.50205	0.914	0.258	8.58816e-06	GV	ORAI1
2.77134	1.033	4.81149e-10	1.91552	2.76351	0.943	0.452	8.65972e-06	GV	ELOA.AS1
1.71795	0.850374	4.82636e-10	1.38272	1.99484	0.914	0.194	8.68649e-06	GV	ENSG00000233271
2.83276	0.885521	4.94797e-10	1.68178	2.4263	0.971	0.516	8.90536e-06	GV	ZNF544
2.03413	0.687369	4.96738e-10	1.40286	2.02389	0.971	0.323	8.94029e-06	GV	ENSG00000286229
1.52924	0.938538	5.11959e-10	1.75851	2.53699	0.857	0.129	9.21424e-06	GV	ENSG00000278238
4.62485	0.510064	5.172e-10	1.23676	1.78427	1	0.968	9.30857e-06	GV	SRSF1
2.73877	0.747382	5.21743e-10	1.55116	2.23785	1	0.613	9.39032e-06	GV	FEZF2
5.21411	0.590633	5.23403e-10	1.40964	2.03368	1	1	9.4202e-06	GV	COCH
6.86576	0.920916	5.26582e-10	1.8065	2.60623	1	1	9.47742e-06	GV	TSPYL1
4.88373	0.500076	5.26662e-10	1.26416	1.82379	1	0.968	9.47886e-06	GV	PANX1
4.46573	0.838633	5.29298e-10	1.63165	2.35398	1	0.935	9.52631e-06	GV	UMPS
2.02595	0.949058	5.37195e-10	1.84324	2.65924	0.914	0.29	9.66844e-06	GV	MEN1
4.11056	0.752273	5.49617e-10	1.47442	2.12714	1	0.935	9.89201e-06	GV	PHPT1
3.14919	0.625986	5.51832e-10	1.28366	1.85194	1	0.613	9.93188e-06	GV	C1orf50.1
6.2184	0.523091	5.53196e-10	1.16351	1.67859	1	1	9.95643e-06	GV	BCAS2
2.20646	0.85524	5.54743e-10	1.69554	2.44615	0.971	0.355	9.98426e-06	GV	SUPT4H1
3.46007	0.553192	5.63937e-10	1.16402	1.67933	1	0.935	1.01497e-05	GV	FBXO27
1.14137	0.856539	5.72921e-10	1.482	2.13807	0.8	0.065	1.03114e-05	GV	SNAI3
2.35471	0.727955	5.77326e-10	1.43571	2.07129	1	0.484	1.03907e-05	GV	GTF3C5
2.30041	0.728299	5.80145e-10	1.45941	2.10548	1	0.484	1.04414e-05	GV	POLR2L
3.62137	0.982349	5.81854e-10	1.63767	2.36265	0.971	0.71	1.04722e-05	GV	GMPS
5.0822	0.386876	5.94193e-10	1.12703	1.62596	1	0.968	1.06943e-05	GV	ZNF532
4.24694	1.04299	6.03135e-10	1.80563	2.60497	1	0.806	1.08552e-05	GV	ZNF547
2.5856	1.05301	6.04752e-10	2.0304	2.92925	0.943	0.548	1.08843e-05	GV	ACOT7
3.32963	0.935018	6.06109e-10	1.83693	2.65012	1	0.645	1.09088e-05	GV	TMEM252
2.72477	0.713395	6.12861e-10	1.47	2.12077	1	0.677	1.10303e-05	GV	BCAS4
2.76767	1.05409	6.13328e-10	1.90355	2.74625	0.943	0.387	1.10387e-05	GV	LYRM7
4.99569	0.813473	6.24627e-10	1.61272	2.32666	1	0.935	1.1242e-05	GV	GOSR1
3.37229	1.05675	6.28913e-10	1.85612	2.67781	0.971	0.581	1.13192e-05	GV	GIN1
4.30337	0.45769	6.29372e-10	1.11661	1.61093	1	0.968	1.13274e-05	GV	COX20
3.72444	0.898443	6.31297e-10	1.41926	2.04757	0.971	0.903	1.13621e-05	GV	TMEM268
3.10801	1.1881	6.36208e-10	2.06716	2.98228	0.943	0.581	1.14505e-05	GV	ZNF266
3.95562	0.442466	6.51002e-10	1.16078	1.67465	1	0.935	1.17167e-05	GV	MYO3B
1.95761	1.18718	6.52062e-10	2.26952	3.27422	0.829	0.161	1.17358e-05	GV	CCS
3.00469	0.638666	6.60058e-10	1.43218	2.06621	1	0.871	1.18797e-05	GV	BAG6
3.65153	0.651505	6.61387e-10	1.34695	1.94324	1	0.839	1.19036e-05	GV	MFN2
2.18857	1.00137	6.63873e-10	1.78319	2.57261	0.943	0.29	1.19484e-05	GV	TRIM68
2.05341	0.86707	6.7326e-10	1.41633	2.04334	0.943	0.226	1.21173e-05	GV	EARS2
2.80142	1.12948	6.76231e-10	1.99512	2.87835	0.943	0.355	1.21708e-05	GV	SRA1
4.3567	0.674888	6.8028e-10	1.45003	2.09196	1	0.871	1.22437e-05	GV	KBTBD3
3.44416	0.799743	6.84471e-10	1.60238	2.31175	1	0.774	1.23191e-05	GV	LIPT1
3.99444	0.387547	6.84775e-10	1.05065	1.51577	1	0.935	1.23246e-05	GV	RNF115
2.82392	1.06346	6.85006e-10	1.9412	2.80056	0.971	0.452	1.23287e-05	GV	BTBD11
4.36449	1.08614	6.88489e-10	2.08009	3.00094	1	0.839	1.23914e-05	GV	LOC339166
4.69087	0.508959	6.90278e-10	1.3183	1.90191	1	0.968	1.24236e-05	GV	ENSG00000249898
2.83661	0.948608	7.0748e-10	1.76794	2.5506	0.971	0.516	1.27332e-05	GV	ZPR1
4.56836	0.600566	7.07967e-10	1.38732	2.00149	1	0.839	1.2742e-05	GV	GTF3C3
3.82592	0.678811	7.09112e-10	1.34342	1.93814	1	0.839	1.27626e-05	GV	ENSG00000231421
1.37467	0.927493	7.16625e-10	1.67502	2.41654	0.857	0.129	1.28978e-05	GV	ENSG00000284713
2.9478	0.71667	7.26825e-10	1.47276	2.12474	1	0.806	1.30814e-05	GV	PRR14
1.75323	0.988724	7.27731e-10	1.91127	2.75738	0.886	0.226	1.30977e-05	GV	HDAC11
1.15318	0.798354	7.35584e-10	1.42745	2.05938	0.829	0.097	1.3239e-05	GV	C5AR1
4.95321	0.78202	7.3609e-10	1.57325	2.26972	1	0.903	1.32481e-05	GV	CCDC90B
4.90049	0.583635	7.38051e-10	1.28215	1.84975	1	1	1.32834e-05	GV	UQCRC2
2.39245	1.02149	7.38455e-10	1.65656	2.38991	0.971	0.323	1.32907e-05	GV	LINC00599
3.04989	0.611926	7.48934e-10	1.36672	1.97175	1	0.613	1.34793e-05	GV	LINC02021
3.5161	1.29662	7.61161e-10	1.87975	2.7119	1	0.581	1.36994e-05	GV	ACTG2
3.20671	1.21277	7.62369e-10	2.23751	3.22804	0.971	0.613	1.37211e-05	GV	TRIP4
1.50159	1.06874	7.70454e-10	1.90758	2.75206	0.771	0.065	1.38666e-05	GV	ENSG00000285847
2.18749	1.04504	7.71388e-10	2.00602	2.89408	0.914	0.387	1.38834e-05	GV	CCDC92
1.0015	0.544207	7.73776e-10	1.01464	1.46381	0.857	0.129	1.39264e-05	GV	LINC01820
3.20019	0.607091	7.82998e-10	1.28093	1.848	1	0.613	1.40924e-05	GV	CNDP2
2.01855	0.813451	7.91292e-10	1.57918	2.27828	0.971	0.387	1.42417e-05	GV	TTLL12
3.19945	1.20903	7.91521e-10	1.90938	2.75465	1	0.516	1.42458e-05	GV	NONO
1.81648	1.10174	8.05913e-10	1.94409	2.80474	0.886	0.161	1.45048e-05	GV	ENSG00000253649
2.29436	0.992639	8.06836e-10	1.90359	2.7463	0.943	0.387	1.45214e-05	GV	TLE2
3.37652	0.806283	8.07796e-10	1.59295	2.29814	1	0.613	1.45387e-05	GV	FAM32A
2.29932	0.949874	8.16977e-10	1.7565	2.53409	0.943	0.419	1.4704e-05	GV	BCR
3.85463	0.455205	8.17153e-10	1.19192	1.71958	1	0.968	1.47071e-05	GV	WIPI2
3.4502	0.844496	8.20061e-10	1.61968	2.3367	1	0.742	1.47595e-05	GV	M6PR
2.45294	0.805095	8.2956e-10	1.42544	2.05648	0.971	0.645	1.49304e-05	GV	VPS4A
1.71299	0.851515	8.61039e-10	1.60931	2.32174	0.886	0.226	1.5497e-05	GV	RNF31
2.43858	0.859838	8.62042e-10	1.62134	2.3391	0.971	0.355	1.5515e-05	GV	RFT1
2.99763	1.02748	8.69032e-10	1.82005	2.62577	1	0.548	1.56408e-05	GV	TK2
1.9507	1.13458	8.7122e-10	2.12742	3.06922	0.829	0.194	1.56802e-05	GV	FLJ33534
6.74753	0.389019	8.88831e-10	1.04095	1.50177	1	1	1.59972e-05	GV	FRG1
4.2299	0.634327	8.88896e-10	1.39384	2.01088	1	0.903	1.59984e-05	GV	NUDC
3.19186	0.982439	9.00146e-10	1.73511	2.50323	0.971	0.548	1.62008e-05	GV	MAP7D1
3.36484	0.600959	9.21987e-10	1.29382	1.86659	1	0.871	1.65939e-05	GV	BSDC1
3.83773	0.768491	9.41732e-10	1.47404	2.12659	1	0.774	1.69493e-05	GV	ZBTB8B
1.36016	0.809795	9.46523e-10	1.43955	2.07683	0.857	0.129	1.70355e-05	GV	CFAP74
5.21853	0.621519	9.61689e-10	1.34765	1.94424	1	1	1.73085e-05	GV	ZAR1
5.60915	0.718722	9.87198e-10	1.54896	2.23468	1	0.968	1.77676e-05	GV	CRYZL1
3.49063	0.70077	1.01812e-09	1.39728	2.01586	1	0.839	1.83241e-05	GV	CPSF6
3.56009	1.10793	1.02208e-09	2.12505	3.06579	1	0.774	1.83954e-05	GV	ENSG00000253692
2.2674	0.982793	1.03832e-09	1.85396	2.6747	0.943	0.516	1.86876e-05	GV	LINC01580
4.04279	0.817285	1.04706e-09	1.41425	2.04033	1	0.742	1.8845e-05	GV	COPS5
5.21155	0.833085	1.05674e-09	1.65752	2.3913	1	1	1.90192e-05	GV	TIPIN
3.52997	0.746993	1.05856e-09	1.45606	2.10065	1	0.806	1.9052e-05	GV	SH3BGR
4.65762	0.395972	1.06403e-09	1.15887	1.67189	1	0.968	1.91504e-05	GV	SLC25A26
2.76794	0.976886	1.07166e-09	1.10074	1.58803	1	0.355	1.92878e-05	GV	TIGD7
1.24738	0.778355	1.08011e-09	1.36147	1.96419	0.857	0.129	1.94398e-05	GV	RAB40C
2.76206	1.13337	1.08872e-09	2.00504	2.89266	0.971	0.516	1.95948e-05	GV	IRGM
3.50508	0.541007	1.10113e-09	1.24319	1.79354	1	0.839	1.98182e-05	GV	TMEM185B
2.6562	0.866366	1.108e-09	1.55909	2.2493	0.971	0.452	1.99417e-05	GV	ENSG00000278737
3.22516	1.05832	1.13256e-09	1.88625	2.72129	1	0.548	2.03838e-05	GV	ATP6V0D1
2.42677	0.962818	1.13294e-09	1.60215	2.31141	0.914	0.548	2.03907e-05	GV	UBXN1
4.31063	0.681357	1.13546e-09	1.46337	2.11119	1	0.903	2.04359e-05	GV	IDH3A
1.92384	0.864058	1.14435e-09	1.80912	2.61002	0.943	0.323	2.0596e-05	GV	RAX2
1.47174	0.900348	1.15845e-09	1.55869	2.24872	0.886	0.161	2.08499e-05	GV	TMEM39B
5.87989	0.372518	1.15916e-09	0.988507	1.42611	1	1	2.08625e-05	GV	C16orf72
2.38804	0.936472	1.17377e-09	1.70094	2.45393	0.971	0.484	2.11256e-05	GV	WFS1
3.5871	0.852575	1.1749e-09	1.65791	2.39186	1	0.742	2.11458e-05	GV	POLR3C
4.0673	0.348319	1.18336e-09	0.897209	1.2944	1	1	2.12981e-05	GV	LOC101928775
3.97739	0.614658	1.18494e-09	1.35107	1.94919	1	0.774	2.13265e-05	GV	ABHD12B
4.71421	0.378341	1.18608e-09	1.22015	1.7603	1	0.903	2.13471e-05	GV	RPS6KC1
2.48984	0.874083	1.20716e-09	1.58771	2.29058	0.971	0.419	2.17264e-05	GV	MYH13
2.14751	1.11352	1.21384e-09	2.00036	2.8859	0.857	0.29	2.18467e-05	GV	DNAJA3
3.33	1.22241	1.22881e-09	1.94557	2.80686	0.943	0.645	2.21162e-05	GV	ENSG00000262211
1.37929	1.01875	1.23102e-09	1.83317	2.64471	0.771	0.065	2.21559e-05	GV	NODAL
2.64335	1.01686	1.24382e-09	1.85698	2.67906	0.971	0.387	2.23863e-05	GV	TMEM219
5.65344	0.524255	1.24885e-09	1.32681	1.91419	1	1	2.24768e-05	GV	ZNF571
4.97958	0.520262	1.28574e-09	1.27662	1.84178	1	1	2.31407e-05	GV	MRVI1.AS1
2.51828	0.989506	1.29341e-09	1.81362	2.6165	0.943	0.548	2.32788e-05	GV	FBL
2.87036	0.899859	1.30338e-09	1.72014	2.48163	1	0.71	2.34582e-05	GV	DLAT
2.71619	1.17227	1.31667e-09	1.96908	2.84078	0.971	0.484	2.36974e-05	GV	SRSF2
3.10085	0.945812	1.33567e-09	1.3241	1.91027	0.943	0.806	2.40394e-05	GV	CCNL2
6.45788	0.327988	1.34134e-09	1.09104	1.57403	1	1	2.41414e-05	GV	RAB1A
3.96312	1.15506	1.34788e-09	2.10492	3.03676	1	0.677	2.42591e-05	GV	VMP1
6.2229	0.34442	1.34985e-09	0.819929	1.18291	1	1	2.42946e-05	GV	PPP2CA
1.95101	0.842599	1.3588e-09	1.58493	2.28657	0.943	0.355	2.44557e-05	GV	PINK1
1.5535	0.893919	1.36892e-09	1.46746	2.11709	0.886	0.161	2.46378e-05	GV	LSAMP
2.4892	1.13256	1.42999e-09	2.07286	2.9905	0.914	0.323	2.5737e-05	GV	KCNE2
3.81689	0.586581	1.44866e-09	1.29386	1.86664	1	0.71	2.60729e-05	GV	SLC28A3
2.27131	1.21802	1.45217e-09	2.22044	3.20342	0.886	0.226	2.61362e-05	GV	PRL
2.49755	1.19363	1.45647e-09	2.33537	3.36923	0.914	0.323	2.62136e-05	GV	RGS14
2.61448	0.788434	1.46439e-09	1.44791	2.08889	0.971	0.645	2.63561e-05	GV	HSCB
4.1467	0.708063	1.46953e-09	1.43622	2.07203	1	0.871	2.64486e-05	GV	NIF3L1
4.53746	0.503949	1.49624e-09	1.1852	1.70989	1	1	2.69294e-05	GV	CNOT1
2.19806	1.0278	1.51192e-09	1.78462	2.57467	0.943	0.29	2.72115e-05	GV	TRAPPC5
4.79618	0.645049	1.52189e-09	1.37373	1.98187	1	0.935	2.73909e-05	GV	MPC1
2.12546	0.871353	1.53202e-09	1.61241	2.32622	0.971	0.387	2.75732e-05	GV	ENSG00000264272
2.42673	1.09404	1.54393e-09	2.02112	2.91586	0.943	0.355	2.77876e-05	GV	ACOT4
4.32386	0.666458	1.54403e-09	1.4027	2.02367	1	0.839	2.77895e-05	GV	CPSF3
2.95893	0.933683	1.55836e-09	1.58816	2.29123	1	0.548	2.80473e-05	GV	FIRRE
3.09923	0.729529	1.59673e-09	1.39351	2.01041	1	0.71	2.8738e-05	GV	HARS
1.5511	0.758568	1.6223e-09	1.38978	2.00503	0.943	0.29	2.91981e-05	GV	SLC19A1
2.92039	1.28772	1.63577e-09	2.2345	3.2237	0.914	0.452	2.94406e-05	GV	GLA
2.81178	0.806463	1.6382e-09	1.47492	2.12786	0.971	0.677	2.94844e-05	GV	FKBP2
2.55743	0.926974	1.6395e-09	1.61006	2.32282	0.971	0.387	2.95078e-05	GV	ENSG00000250509
4.69614	0.399699	1.73252e-09	1.0839	1.56374	1	1	3.11818e-05	GV	AGFG1
1.33543	0.902508	1.73344e-09	1.59115	2.29554	0.829	0.129	3.11984e-05	GV	CYBC1
2.93293	0.991852	1.73768e-09	1.65782	2.39173	0.971	0.516	3.12747e-05	GV	RABEPK
4.42496	0.597796	1.74169e-09	1.29689	1.87102	1	0.935	3.1347e-05	GV	MCM3AP
4.17071	0.817757	1.74464e-09	1.60423	2.31441	1	0.774	3.14001e-05	GV	ENSG00000261298
1.43717	0.931321	1.74898e-09	1.71014	2.46721	0.857	0.161	3.14782e-05	GV	RFNG
3.27568	0.91368	1.7712e-09	1.68669	2.43337	1	0.71	3.1878e-05	GV	SYTL4
2.81244	0.974394	1.78935e-09	1.70366	2.45786	1	0.484	3.22047e-05	GV	MCM5
1.85958	1.12099	1.80833e-09	2.0215	2.91641	0.829	0.161	3.25463e-05	GV	ZFR2
4.16508	0.433261	1.80837e-09	1.05111	1.51643	1	1	3.25471e-05	GV	UQCC2
4.75064	0.519473	1.8411e-09	1.20714	1.74153	1	0.935	3.31362e-05	GV	ZNF555
4.27804	0.730699	1.86868e-09	1.35734	1.95822	1	0.71	3.36325e-05	GV	DDX20
2.58497	0.644249	1.88272e-09	1.31979	1.90406	1	0.677	3.38852e-05	GV	ENSG00000232936
2.34269	1.10975	1.89289e-09	2.05717	2.96787	0.914	0.387	3.40683e-05	GV	ZNF398
3.15683	0.973249	1.89804e-09	1.73388	2.50146	1	0.548	3.41609e-05	GV	MRPS15
2.79736	1.23816	1.92034e-09	2.13529	3.08057	0.914	0.323	3.45623e-05	GV	ASNS
3.54698	0.90344	1.94755e-09	1.71241	2.47049	1	0.742	3.50519e-05	GV	ZNF641
3.80887	1.32526	1.94953e-09	1.85687	2.6789	0.971	0.581	3.50877e-05	GV	TPI1
3.22019	1.15245	1.96296e-09	1.81078	2.6124	0.943	0.548	3.53294e-05	GV	EEF1AKMT2
1.96501	1.00502	1.96472e-09	1.72447	2.48788	0.857	0.226	3.53611e-05	GV	DUS1L
2.52403	0.981866	2.05849e-09	1.78106	2.56953	1	0.548	3.70488e-05	GV	TNNT1
4.03417	0.817459	2.06568e-09	1.53048	2.20801	1	0.903	3.71781e-05	GV	SMYD3
3.16489	0.93058	2.07862e-09	1.5362	2.21627	0.971	0.774	3.7411e-05	GV	ZNHIT1
2.34162	1.33952	2.13567e-09	2.43657	3.51523	0.914	0.29	3.84378e-05	GV	ZNF239
2.93071	0.846193	2.14007e-09	1.56246	2.25415	1	0.581	3.8517e-05	GV	ZMYND19
1.14237	0.866725	2.15376e-09	1.43199	2.06592	0.771	0.065	3.87633e-05	GV	ZBTB48
6.35032	0.688705	2.28267e-09	1.33145	1.92088	1	1	4.10835e-05	GV	USP2
2.39288	1.11963	2.28568e-09	2.13148	3.07507	0.914	0.355	4.11376e-05	GV	ZNRD2
3.35863	0.879531	2.29762e-09	1.44833	2.08949	0.971	0.806	4.13525e-05	GV	RNF185
2.30506	1.16567	2.31007e-09	2.09421	3.02131	0.886	0.323	4.15767e-05	GV	ENSG00000284491
2.75846	0.668963	2.31566e-09	1.33711	1.92904	1	0.71	4.16773e-05	GV	LINC01492
2.87805	0.924869	2.32638e-09	1.66566	2.40304	0.971	0.548	4.18701e-05	GV	ESYT3
6.19244	0.762698	2.33824e-09	1.42862	2.06106	1	1	4.20837e-05	GV	SAMD4A
2.21541	1.02318	2.34206e-09	1.7008	2.45373	0.943	0.323	4.21524e-05	GV	RBKS
1.5419	1.05569	2.35812e-09	1.91054	2.75633	0.8	0.129	4.24414e-05	GV	HDHD3
5.73244	0.494482	2.37031e-09	1.28657	1.85612	1	1	4.26608e-05	GV	MYCBP
3.78617	0.667768	2.38483e-09	1.23827	1.78644	1	0.935	4.29221e-05	GV	BDNF
2.01859	0.988429	2.39146e-09	1.57294	2.26928	0.914	0.226	4.30416e-05	GV	POLA2
1.118	0.867452	2.40914e-09	1.43199	2.06592	0.771	0.065	4.33598e-05	GV	NIT1
2.56272	0.824475	2.43188e-09	1.59308	2.29833	1	0.613	4.3769e-05	GV	AMBP
2.45923	1.00221	2.43454e-09	1.82455	2.63227	0.971	0.387	4.38168e-05	GV	ST3GAL5
2.44363	0.826757	2.46054e-09	1.52537	2.20065	0.971	0.613	4.42848e-05	GV	C8orf37.AS1
1.52699	0.771331	2.49585e-09	1.44532	2.08515	0.886	0.258	4.49204e-05	GV	ENSG00000285534
2.99893	0.547192	2.52263e-09	1.14386	1.65023	1	0.839	4.54023e-05	GV	ENSG00000277851
3.21911	1.01523	2.5865e-09	1.72203	2.48437	0.971	0.71	4.65518e-05	GV	AHCYL2
3.5649	1.05927	2.60101e-09	1.85198	2.67184	1	0.742	4.6813e-05	GV	GDPGP1
5.36465	0.411635	2.60944e-09	0.972812	1.40347	1	1	4.69647e-05	GV	RAB27A
4.91702	0.748225	2.60993e-09	1.52477	2.19978	1	0.903	4.69735e-05	GV	PGM3
3.75208	0.69359	2.62419e-09	1.38511	1.99829	1	0.968	4.72301e-05	GV	CKMT2
3.45403	0.782923	2.63865e-09	1.50055	2.16483	1	0.774	4.74905e-05	GV	POLR1E
3.36161	0.893013	2.70575e-09	1.50815	2.17581	1	0.581	4.8698e-05	GV	UQCRC1
1.45577	0.77178	2.74577e-09	1.3853	1.99856	0.914	0.258	4.94184e-05	GV	RAD9A
4.49897	0.490806	2.74907e-09	1.16272	1.67745	1	0.968	4.94779e-05	GV	CFAP36
1.69069	0.786098	2.75146e-09	1.29827	1.87301	0.943	0.258	4.95208e-05	GV	SART1
2.35321	1.16464	2.76373e-09	1.98277	2.86054	0.886	0.258	4.97417e-05	GV	MRPS12
2.76715	1.11897	2.77541e-09	2.08264	3.00462	0.971	0.484	4.99519e-05	GV	DYRK4
3.73598	0.701889	2.83518e-09	1.37231	1.97982	1	0.839	5.10275e-05	GV	IFT20
1.95088	0.912343	2.83743e-09	1.67623	2.41829	0.914	0.323	5.1068e-05	GV	ENSG00000243295
2.12548	0.881901	2.84618e-09	1.66055	2.39566	0.943	0.452	5.12256e-05	GV	NAIF1
2.41931	0.689037	2.86148e-09	1.34016	1.93344	1	0.742	5.15009e-05	GV	ENSG00000232849
4.54179	0.410753	2.87695e-09	1.02241	1.47503	1	1	5.17793e-05	GV	ALKBH5
3.51832	0.726293	2.88127e-09	1.33937	1.9323	1	0.774	5.1857e-05	GV	AP4B1
4.78421	0.394929	2.90563e-09	1.15157	1.66137	1	0.968	5.22955e-05	GV	DDX42
1.81275	1.03574	2.93241e-09	1.9175	2.76636	0.886	0.258	5.27776e-05	GV	PPCDC
3.9491	0.763667	2.94977e-09	1.51868	2.191	1	0.871	5.309e-05	GV	ENSG00000287360
3.79806	0.68219	2.95387e-09	1.3054	1.88329	1	0.903	5.31637e-05	GV	BLMH
4.54317	0.582894	3.04026e-09	1.2157	1.75389	1	1	5.47185e-05	GV	POP5
1.49179	0.906671	3.06936e-09	1.62095	2.33854	0.829	0.161	5.52424e-05	GV	LITAFD
1.85271	1.06416	3.11144e-09	1.74186	2.51297	0.857	0.161	5.59998e-05	GV	ARL16
3.50367	1.21606	3.14848e-09	1.72249	2.48502	0.943	0.677	5.66664e-05	GV	PYURF
4.32108	0.55771	3.16618e-09	1.1786	1.70036	1	1	5.69849e-05	GV	NCK2
3.10497	0.862816	3.19731e-09	1.44979	2.09161	0.971	0.71	5.75451e-05	GV	ENSG00000285725
5.6392	0.364477	3.20998e-09	0.954697	1.37734	1	1	5.77732e-05	GV	CCND2
4.21225	0.834007	3.27503e-09	1.51788	2.18983	1	0.774	5.89441e-05	GV	RABL3
2.70641	1.10355	3.28277e-09	1.83053	2.6409	0.971	0.355	5.90832e-05	GV	ENSG00000257027
5.03738	0.764905	3.28303e-09	1.44927	2.09086	1	1	5.9088e-05	GV	PTS
4.05292	1.14092	3.29594e-09	1.9928	2.875	1	0.839	5.93203e-05	GV	GRAMD2A
5.34571	0.43317	3.30227e-09	1.05633	1.52396	1	1	5.94342e-05	GV	MED8
3.78061	0.746156	3.33437e-09	1.41997	2.04858	1	0.645	6.0012e-05	GV	ZNF337
1.1042	0.788335	3.34828e-09	1.30811	1.8872	0.8	0.097	6.02624e-05	GV	ENSG00000230483
2.44887	0.729798	3.36576e-09	1.22661	1.76963	1	0.548	6.05769e-05	GV	COL4A2
2.8275	0.995162	3.38057e-09	1.74824	2.52218	1	0.548	6.08435e-05	GV	DDX39B
3.88269	0.808	3.39461e-09	1.44107	2.07903	1	0.677	6.10962e-05	GV	TMEM126B
2.90275	0.967364	3.4107e-09	1.64169	2.36846	0.971	0.548	6.13858e-05	GV	MLH1
4.24672	0.484099	3.41638e-09	1.17322	1.69259	1	0.871	6.14879e-05	GV	PTCD3
2.81866	0.726943	3.43734e-09	1.39807	2.01699	1	0.71	6.18652e-05	GV	NLK
1.80771	0.896504	3.56864e-09	1.48808	2.14684	0.914	0.226	6.42284e-05	GV	DLEC1
4.96806	0.635227	3.84591e-09	1.42847	2.06085	1	0.968	6.92186e-05	GV	TMEM132B
2.60988	1.23425	3.84654e-09	1.67162	2.41164	0.914	0.258	6.92301e-05	GV	ZNF287
5.43652	0.459769	3.8477e-09	1.01017	1.45736	1	0.968	6.9251e-05	GV	GNL3
4.05679	0.461842	3.85382e-09	1.13409	1.63614	1	0.935	6.9361e-05	GV	COX14
5.40724	1.00345	3.91397e-09	1.80437	2.60316	1	0.935	7.04436e-05	GV	TRIM45
5.11641	0.669713	3.9613e-09	1.35941	1.96122	1	1	7.12955e-05	GV	ARL4A
4.02748	0.532734	3.96244e-09	1.10223	1.59018	1	0.968	7.13161e-05	GV	AOAH
5.47659	0.353193	4.01013e-09	0.933187	1.3463	1	1	7.21744e-05	GV	RNF20
4.28354	0.742626	4.03064e-09	1.3682	1.9739	1	0.968	7.25435e-05	GV	MSANTD3
4.65349	0.389872	4.04348e-09	0.862282	1.24401	1	1	7.27745e-05	GV	ZSCAN29
3.92048	0.68052	4.09923e-09	1.29696	1.87112	1	0.935	7.3778e-05	GV	IFT22
1.91158	1.05259	4.21807e-09	1.94761	2.80981	0.886	0.387	7.59168e-05	GV	MED16
8.37202	0.283682	4.24923e-09	0.953144	1.3751	1	1	7.64776e-05	GV	PDCD5
2.05326	1.00488	4.35406e-09	1.77903	2.5666	0.886	0.419	7.83644e-05	GV	SARDH
1.31951	0.882215	4.41577e-09	1.51999	2.19289	0.829	0.129	7.9475e-05	GV	RALY.AS1
4.97107	0.451167	4.45571e-09	1.12418	1.62184	1	1	8.01938e-05	GV	COL28A1
2.39748	0.98267	4.46066e-09	1.80219	2.60001	0.943	0.484	8.0283e-05	GV	CLEC16A
1.74691	0.81174	4.46784e-09	1.43771	2.07417	0.943	0.29	8.04121e-05	GV	VAMP2
2.94927	0.844258	4.48017e-09	1.39486	2.01236	0.971	0.613	8.0634e-05	GV	ITGA10
2.4653	1.08963	4.48584e-09	1.90302	2.74548	0.914	0.323	8.07362e-05	GV	VPS26B
2.27231	0.912696	4.53238e-09	1.72649	2.4908	0.943	0.387	8.15738e-05	GV	LOC100506302
5.17671	0.75388	4.53682e-09	1.41131	2.03609	1	0.968	8.16538e-05	GV	CALCOCO2
4.01251	0.629878	4.54671e-09	1.18443	1.70876	1	1	8.18316e-05	GV	RBPMS2
3.81836	0.510001	4.58633e-09	1.16816	1.6853	1	0.903	8.25447e-05	GV	ZSCAN9
2.78022	0.996625	4.63249e-09	1.65014	2.38066	0.971	0.452	8.33755e-05	GV	PDE6D
3.06087	0.566599	4.6638e-09	1.16285	1.67764	1	0.871	8.3939e-05	GV	TFE3
6.12624	0.396093	4.68124e-09	0.898544	1.29633	1	1	8.42529e-05	GV	ATP6V1C1
2.09961	1.12421	4.70737e-09	2.09326	3.01993	0.914	0.323	8.47233e-05	GV	MPV17L2
4.13836	0.561794	4.72203e-09	1.13261	1.63401	1	0.903	8.49871e-05	GV	RTCA
1.99922	1.1715	4.74945e-09	2.09923	3.02855	0.857	0.355	8.54806e-05	GV	ENSG00000286748
5.94085	0.295152	4.79688e-09	0.818007	1.18013	1	1	8.63343e-05	GV	PSMD7
4.1401	0.758703	4.80948e-09	1.43043	2.06368	1	0.806	8.65611e-05	GV	DANCR
3.85491	0.729355	4.83406e-09	1.28452	1.85317	1	0.742	8.70035e-05	GV	HADHB
3.27842	1.20705	4.89958e-09	1.81003	2.61132	0.943	0.677	8.81826e-05	GV	LOC112577516
5.68084	0.307928	4.94426e-09	0.75955	1.0958	1	1	8.89868e-05	GV	LAPTM4B
3.84825	0.657444	5.01826e-09	1.3472	1.9436	1	0.839	9.03186e-05	GV	SUCLG1
3.32806	0.91574	5.0216e-09	1.39694	2.01536	0.971	0.613	9.03787e-05	GV	GTF3C4
6.37384	0.390429	5.05953e-09	1.16624	1.68253	1	1	9.10614e-05	GV	CYB5A
4.1854	0.787524	5.12524e-09	1.4219	2.05136	1	0.935	9.22441e-05	GV	VWA5A
2.58585	0.857358	5.17277e-09	1.48644	2.14447	0.971	0.71	9.30995e-05	GV	PHACTR1
3.50189	0.885796	5.26281e-09	1.49272	2.15354	1	0.71	9.47201e-05	GV	NFX1
2.09988	1.01571	5.28051e-09	1.6558	2.38881	0.886	0.419	9.50386e-05	GV	ENSG00000206066
2.93552	0.850817	5.31114e-09	1.56367	2.2559	1	0.645	9.55899e-05	GV	NDUFB7
5.3631	0.636672	5.33772e-09	1.25826	1.81528	1	1	9.60683e-05	GV	LEPROTL1
7.46353	0.545299	5.35407e-09	1.11788	1.61275	1	1	9.63626e-05	GV	BRIX1
2.03171	1.34271	5.37973e-09	2.49968	3.60627	0.857	0.194	9.68245e-05	GV	RBCK1
3.03481	0.844854	5.39148e-09	1.55671	2.24585	1	0.71	9.70358e-05	GV	ENSG00000253917
1.22844	0.821932	5.5029e-09	1.35532	1.95531	0.8	0.097	9.90412e-05	GV	SNTA1
2.16443	0.781527	5.52965e-09	1.16265	1.67736	0.971	0.355	9.95227e-05	GV	GSN
5.15874	0.557015	5.58073e-09	1.17286	1.69207	1	1	0.000100442	GV	GSDME
2.98585	1.18526	5.59746e-09	1.89621	2.73565	0.971	0.452	0.000100743	GV	HAX1
5.69608	1.01944	5.60078e-09	1.66711	2.40513	1	0.935	0.000100803	GV	UNK
2.35524	1.19811	5.66394e-09	2.01543	2.90765	0.886	0.29	0.00010194	GV	TBC1D30
2.17724	0.888812	5.6741e-09	1.59291	2.29808	0.943	0.387	0.000102123	GV	PLD6
5.24044	0.658058	5.6792e-09	1.47024	2.12111	1	0.968	0.000102214	GV	SERPINE2
5.19582	0.360783	5.69303e-09	1.14485	1.65167	1	0.968	0.000102463	GV	TARS
1.60547	1.05661	5.69648e-09	1.82821	2.63754	0.8	0.129	0.000102525	GV	MAPK12
3.40091	0.769193	5.78254e-09	1.45232	2.09525	1	0.774	0.000104074	GV	ODF2
2.05223	1.17259	5.96978e-09	2.1136	3.04929	0.857	0.29	0.000107444	GV	ENSG00000234710
4.10042	0.924299	5.97907e-09	1.30478	1.8824	0.971	0.935	0.000107611	GV	NDUFA10
2.86192	0.995328	5.98254e-09	1.53362	2.21254	1	0.516	0.000107674	GV	2003-03-01
3.99528	0.693677	6.05156e-09	1.31724	1.90038	1	0.871	0.000108916	GV	CTSB
2.77034	0.818789	6.07733e-09	1.44864	2.08995	1	0.613	0.00010938	GV	NUTM2B.AS1
3.25089	0.649757	6.09824e-09	1.21574	1.75394	1	0.677	0.000109756	GV	XPO7
6.51326	0.456298	6.10524e-09	0.969808	1.39914	1	1	0.000109882	GV	FBXW12
1.84241	0.97479	6.25747e-09	1.60703	2.31845	0.886	0.29	0.000112622	GV	NDUFA6.DT
1.74024	1.01103	6.26029e-09	1.77149	2.55573	0.886	0.226	0.000112673	GV	ZSCAN22
3.14963	1.00354	6.41908e-09	1.57469	2.2718	0.971	0.581	0.000115531	GV	MFSD11
5.12713	0.482943	6.42393e-09	1.11029	1.60181	1	1	0.000115618	GV	FAM210A
2.90194	0.754069	6.48686e-09	1.35251	1.95127	1	0.903	0.000116751	GV	DISC1
4.9848	0.493771	6.53512e-09	1.10754	1.59784	1	1	0.000117619	GV	SNU13
2.43109	0.859086	6.54617e-09	1.58619	2.2884	0.971	0.516	0.000117818	GV	AGMAT
2.7663	0.943308	6.58268e-09	1.60586	2.31677	0.971	0.484	0.000118475	GV	FIBP
3.17734	0.81605	6.64858e-09	1.48261	2.13895	1	0.742	0.000119661	GV	MCM7
3.72344	0.666936	6.65808e-09	1.24205	1.7919	1	0.903	0.000119832	GV	MAT2A
7.39771	0.339908	6.73685e-09	0.79747	1.15051	1	1	0.00012125	GV	UNC13C
5.6699	0.76767	6.76442e-09	1.46018	2.10659	1	1	0.000121746	GV	XYLT1
3.37932	0.834993	6.78301e-09	1.52498	2.20008	1	0.742	0.000122081	GV	PSMD8
3.88612	0.823132	6.80746e-09	1.4581	2.1036	1	0.871	0.000122521	GV	PTPN12
3.79742	1.10295	6.81316e-09	1.77354	2.55868	1	0.71	0.000122623	GV	ZNF875
1.86347	1.16554	7.04686e-09	2.04437	2.9494	0.8	0.194	0.000126829	GV	GTSF1L
2.87713	0.905115	7.09853e-09	1.45767	2.10298	1	0.516	0.000127759	GV	PRELID1
5.42692	0.508415	7.10161e-09	1.15134	1.66103	1	1	0.000127815	GV	ATG5
1.98885	0.912497	7.13848e-09	1.64179	2.3686	0.971	0.484	0.000128478	GV	HIP1R
2.30441	1.25161	7.198e-09	1.96328	2.83241	0.829	0.323	0.00012955	GV	ZNF165
2.02462	0.867224	7.27952e-09	1.37435	1.98277	0.943	0.323	0.000131017	GV	ENSG00000256969
2.57342	0.970766	7.3251e-09	1.71429	2.4732	0.971	0.516	0.000131837	GV	SLC35A4
3.2363	0.846676	7.40516e-09	1.41273	2.03814	1	0.613	0.000133278	GV	NFS1
3.15057	0.986206	7.41867e-09	1.55291	2.24038	0.971	0.677	0.000133521	GV	EIF3D
3.32631	1.17854	7.46598e-09	1.93724	2.79485	0.971	0.71	0.000134373	GV	ATAD3C
6.60057	0.237846	7.47624e-09	0.870716	1.25618	1	1	0.000134557	GV	DNAJC9
3.01315	0.856616	7.52478e-09	1.56066	2.25155	1	0.613	0.000135431	GV	NDUFS7
5.04369	0.593313	7.55073e-09	1.2995	1.87478	1	0.903	0.000135898	GV	TMEM138
4.91716	0.639458	7.59625e-09	1.18359	1.70756	1	1	0.000136717	GV	DNMT3A
6.19645	0.390208	7.59845e-09	0.79014	1.13993	1	1	0.000136757	GV	MRPL42
2.86125	0.915179	7.64397e-09	1.49906	2.16269	0.971	0.774	0.000137576	GV	RNF19B
3.62026	0.436722	7.64841e-09	1.03306	1.49039	1	0.968	0.000137656	GV	LRRC8A
1.39193	0.834046	7.71902e-09	1.3853	1.99856	0.857	0.161	0.000138927	GV	ENSG00000254665
2.92877	0.715424	7.77419e-09	1.14319	1.64927	1	0.613	0.00013992	GV	GAREM2
3.94379	0.531115	7.90661e-09	1.13848	1.64248	1	1	0.000142303	GV	GAB2
3.92348	0.865739	7.95814e-09	1.58598	2.28809	1	0.774	0.000143231	GV	EIF4A3
2.91384	0.866075	8.0191e-09	1.56193	2.25339	1	0.645	0.000144328	GV	GMEB1
4.05364	1.04556	8.04105e-09	1.52297	2.19719	0.971	0.871	0.000144723	GV	ELP1
4.77229	0.353573	8.10174e-09	1.07133	1.5456	1	0.935	0.000145815	GV	MRPS10
2.9418	1.40776	8.15164e-09	1.78665	2.57759	0.857	0.581	0.000146713	GV	PON1
1.99131	1.11186	8.18946e-09	1.93663	2.79396	0.886	0.258	0.000147394	GV	TMEM53
4.16773	0.623035	8.32742e-09	1.1797	1.70194	1	0.968	0.000149877	GV	FGGY
4.21392	0.855511	8.44876e-09	1.4655	2.11426	1	0.903	0.000152061	GV	SELENOT
5.31103	0.331316	8.4557e-09	0.983982	1.41959	1	1	0.000152186	GV	HJURP
7.28146	0.39943	8.48808e-09	0.827964	1.1945	1	1	0.000152769	GV	SF3A3
3.48638	0.746859	8.54987e-09	1.27764	1.84324	1	0.613	0.000153881	GV	TMEM39A
1.8221	0.966512	8.70142e-09	1.73806	2.50749	0.914	0.355	0.000156608	GV	SNHG31
4.96954	0.360227	8.72185e-09	0.829044	1.19606	1	1	0.000156976	GV	BRD8
2.92746	0.832044	8.97934e-09	1.45242	2.0954	1	0.581	0.00016161	GV	MED29
2.41505	1.02085	9.02595e-09	1.71621	2.47596	0.971	0.452	0.000162449	GV	SNAP47
0.989196	0.738118	9.17158e-09	1.19432	1.72303	0.743	0.065	0.00016507	GV	ENSG00000254686
2.66162	0.862029	9.22857e-09	1.45868	2.10444	1	0.548	0.000166096	GV	TRUB2
4.44245	0.445099	9.24121e-09	1.05235	1.51821	1	1	0.000166323	GV	ADCY9
2.71666	1.46558	9.24953e-09	2.47016	3.56368	0.886	0.29	0.000166473	GV	ZNF565
3.25205	1.11149	9.30563e-09	1.63851	2.36386	0.943	0.645	0.000167483	GV	ANKMY2
2.7116	1.04702	9.33765e-09	1.60703	2.31845	0.943	0.387	0.000168059	GV	METTL23
1.20571	0.776844	9.35699e-09	1.34498	1.94039	0.8	0.129	0.000168407	GV	ENSG00000258959
3.43061	0.906881	9.47474e-09	1.50472	2.17085	1	0.903	0.000170526	GV	ENSG00000227279
2.26918	0.73113	9.57665e-09	1.35602	1.95632	1	0.677	0.000172361	GV	CSNK1D
1.9617	1.11772	9.62746e-09	1.4448	2.08441	0.857	0.161	0.000173275	GV	ENSG00000260465
3.24738	0.666921	9.65137e-09	1.26676	1.82754	1	0.871	0.000173705	GV	NOB1
3.35811	0.939911	9.70482e-09	1.52051	2.19364	0.971	0.677	0.000174667	GV	GLYATL3
3.51612	1.07697	9.72073e-09	1.82348	2.63073	0.971	0.71	0.000174954	GV	NSFL1C
2.00736	0.964959	9.78768e-09	1.22699	1.77017	0.886	0.29	0.000176159	GV	PIK3CD
4.22019	0.621387	9.90209e-09	1.23916	1.78773	1	0.935	0.000178218	GV	NDUFS5
4.95541	0.494943	1.00383e-08	1.19137	1.71879	1	1	0.000180669	GV	MRPS33
1.4983	0.889857	1.01797e-08	1.38715	2.00124	0.857	0.161	0.000183214	GV	NFKBIE
3.02148	1.072	1.02275e-08	1.55846	2.24838	0.971	0.419	0.000184074	GV	C2orf42
1.39756	0.91759	1.04414e-08	1.60415	2.3143	0.857	0.194	0.000187924	GV	ARMC6
5.77845	0.435199	1.04479e-08	1.1433	1.64943	1	1	0.000188041	GV	RRAGC
3.90481	1.04257	1.04846e-08	1.82032	2.62616	1	0.774	0.000188701	GV	C7orf25
1.81696	0.781787	1.04856e-08	1.37913	1.98966	0.943	0.387	0.000188719	GV	ENSG00000226965
3.94658	0.607846	1.0544e-08	1.24194	1.79175	1	0.903	0.00018977	GV	COMMD7
1.83796	1.14564	1.05555e-08	1.94043	2.79944	0.857	0.194	0.000189978	GV	AVPI1
2.47694	1.22394	1.05665e-08	2.05572	2.96578	0.886	0.323	0.000190175	GV	RCL1
4.99001	0.567588	1.06121e-08	1.04757	1.51132	1	1	0.000190997	GV	ENSG00000260923
2.57004	1.08484	1.0667e-08	1.68635	2.43289	0.943	0.452	0.000191985	GV	SDR42E1
4.12979	0.482831	1.07076e-08	1.03036	1.4865	1	0.903	0.000192716	GV	PSEN2
1.80348	0.822096	1.07531e-08	1.47419	2.1268	0.943	0.355	0.000193533	GV	LOC101929231
1.98432	0.901926	1.08803e-08	1.51706	2.18866	0.943	0.355	0.000195823	GV	ENSG00000249352
1.97581	1.04388	1.09022e-08	1.70567	2.46076	0.886	0.677	0.000196218	GV	RASA4B
3.19846	0.896258	1.09488e-08	1.58882	2.29218	1	0.677	0.000197057	GV	DCTN1
3.46822	0.87006	1.09992e-08	1.49958	2.16343	1	0.71	0.000197964	GV	MAPKAPK5.AS1
6.22699	0.303566	1.10378e-08	0.830407	1.19802	1	1	0.000198658	GV	NLRP5
2.94591	0.796281	1.10407e-08	1.44091	2.0788	1	0.677	0.00019871	GV	SMIM20
5.39702	0.472678	1.10544e-08	1.10587	1.59543	1	1	0.000198956	GV	PDPN
2.76803	0.960613	1.13607e-08	1.53809	2.21899	0.971	0.839	0.000204469	GV	ZNF343
2.42744	0.882312	1.13971e-08	1.45324	2.09659	0.971	0.484	0.000205125	GV	ENSG00000287725
4.63063	0.774824	1.16262e-08	1.46059	2.10718	1	0.903	0.000209248	GV	BOLA2.SMG1P6
3.50447	0.929088	1.16359e-08	1.47954	2.13453	1	0.645	0.000209424	GV	PPEF1
1.29988	0.891135	1.16932e-08	1.49944	2.16324	0.743	0.097	0.000210454	GV	GS1.124K5.4
1.71916	0.892053	1.17041e-08	1.55386	2.24175	0.886	0.258	0.000210651	GV	TBC1D25
1.1285	0.850028	1.19281e-08	1.45215	2.095	0.771	0.097	0.000214682	GV	ENSG00000271989
3.50767	0.990129	1.19514e-08	1.59692	2.30386	1	0.71	0.000215101	GV	TRAPPC2L
7.04316	0.337588	1.20067e-08	1.11086	1.60263	1	1	0.000216097	GV	MDH1
1.88393	0.799675	1.20207e-08	1.288	1.85819	0.943	0.355	0.000216348	GV	EHD1
6.06763	0.392037	1.20449e-08	0.865702	1.24894	1	1	0.000216785	GV	MRPS14
2.97605	1.16899	1.21147e-08	1.81729	2.62179	0.943	0.419	0.00021804	GV	RBM7
5.06692	0.449337	1.21181e-08	0.92509	1.33462	1	1	0.000218101	GV	PRR15
2.77016	0.829123	1.22895e-08	1.38272	1.99484	1	0.581	0.000221186	GV	MYH11
2.08792	1.08328	1.26073e-08	1.86584	2.69184	0.886	0.29	0.000226906	GV	KDF1
1.49343	0.983623	1.27987e-08	1.69209	2.44117	0.8	0.161	0.000230351	GV	LINC02482
1.37923	0.868761	1.29951e-08	1.29449	1.86756	0.857	0.161	0.000233886	GV	RBM10
3.93238	0.633687	1.31413e-08	1.24037	1.78947	1	0.903	0.000236517	GV	PLEKHA8P1
1.75786	0.909762	1.33469e-08	1.60879	2.32099	0.914	0.323	0.000240217	GV	RAB11B.AS1
2.23656	1.29362	1.34181e-08	2.06251	2.97557	0.857	0.258	0.0002415	GV	BRMS1L
2.35168	1.01512	1.35748e-08	1.63979	2.36572	0.914	0.484	0.000244319	GV	LIMK2
2.43626	0.708822	1.35981e-08	1.08461	1.56476	1	0.484	0.000244739	GV	TUFM
4.1784	0.538996	1.36589e-08	1.18038	1.70292	1	0.903	0.000245832	GV	MRPS23
1.46294	0.999535	1.37414e-08	1.26076	1.81889	0.829	0.129	0.000247317	GV	ADPRHL2
3.92708	0.815663	1.38645e-08	1.36399	1.96782	1	0.968	0.000249532	GV	DCLRE1C
1.46533	1.07718	1.41203e-08	1.82862	2.63814	0.743	0.097	0.000254137	GV	B9D2
2.93957	0.890011	1.41519e-08	1.31327	1.89465	0.971	0.613	0.000254706	GV	KDM2B
1.757	0.973439	1.42765e-08	1.58339	2.28434	0.914	0.258	0.000256948	GV	CELA1
3.04778	0.976393	1.43578e-08	1.53039	2.20788	0.971	0.742	0.000258411	GV	MTO1
1.89491	0.55651	1.44016e-08	0.83267	1.20129	1	0.484	0.0002592	GV	ENSG00000226822
5.04118	0.684861	1.45046e-08	1.42174	2.05114	1	0.968	0.000261053	GV	DCUN1D1
2.33515	0.864404	1.45267e-08	1.50411	2.16997	0.971	0.677	0.000261452	GV	SMPD3
3.06283	1.28336	1.45271e-08	2.08668	3.01045	0.943	0.548	0.000261458	GV	H2AFV
1.70857	1.02218	1.47219e-08	1.74186	2.51297	0.829	0.226	0.000264966	GV	FN3KRP
2.34702	1.35253	1.47604e-08	2.24672	3.24134	0.857	0.323	0.000265658	GV	STARD5
5.31837	0.653939	1.50065e-08	1.22857	1.77245	1	1	0.000270087	GV	LOC105374524
5.42223	0.461573	1.50656e-08	1.13617	1.63915	1	1	0.000271151	GV	GSE1
2.27431	1.17523	1.51112e-08	1.59036	2.2944	0.914	0.258	0.000271971	GV	OSGIN2
3.57119	0.782891	1.52735e-08	1.36366	1.96734	1	0.71	0.000274892	GV	GLUL
9.8024	0.682416	1.53587e-08	1.14614	1.65352	1	1	0.000276427	GV	ASF1A
4.21257	1.16628	1.54193e-08	1.5336	2.21252	1	0.71	0.000277517	GV	JKAMP
3.83615	0.891933	1.57354e-08	1.3296	1.91821	1	0.806	0.000283206	GV	C9orf135
2.15317	1.20917	1.60379e-08	2.05003	2.95757	0.857	0.29	0.000288651	GV	RGS10
1.42492	0.790789	1.6281e-08	1.31269	1.89381	0.886	0.226	0.000293026	GV	SLC35C2
4.10449	0.64066	1.65122e-08	1.18125	1.70418	1	1	0.000297187	GV	PRR13
2.03336	0.898172	1.73808e-08	1.38272	1.99484	0.971	0.355	0.000312819	GV	ZSCAN18
4.55532	0.535932	1.74346e-08	1.19899	1.72977	1	0.871	0.000313788	GV	FBXO38
2.10948	1.13788	1.74595e-08	1.92579	2.77832	0.857	0.29	0.000314236	GV	KAT14
2.27682	0.932028	1.77204e-08	1.52489	2.19995	0.943	0.419	0.000318932	GV	ENSG00000185291-PAR-Y
2.27682	0.932028	1.77204e-08	1.52489	2.19995	0.943	0.419	0.000318932	GV	IL3RA
3.722	1.2644	1.79938e-08	1.63595	2.36018	0.943	0.677	0.000323852	GV	PEX11B
2.1707	0.656319	1.80095e-08	1.12183	1.61846	0.971	0.742	0.000324136	GV	YBX2
5.21155	0.273057	1.80869e-08	0.725937	1.04731	1	1	0.000325528	GV	ST13
2.4184	1.12099	1.80932e-08	1.63617	2.36049	0.886	0.548	0.000325641	GV	ENSG00000196295
2.34439	1.14393	1.81088e-08	1.75133	2.52663	0.886	0.323	0.000325922	GV	FAM122C
1.14092	0.723438	1.86021e-08	1.23827	1.78644	0.857	0.194	0.000334801	GV	ENSG00000273748
4.50621	0.688865	1.86698e-08	1.28246	1.8502	1	1	0.000336019	GV	TTC12
6.15578	0.503047	1.87438e-08	1.07535	1.55141	1	1	0.000337351	GV	PDPK1
1.98693	1.03799	1.87565e-08	1.68666	2.43333	0.857	0.355	0.00033758	GV	ENSG00000255523
2.8799	0.661769	1.88967e-08	1.10454	1.59352	1	0.742	0.000340103	GV	DNAL1
1.80496	0.781938	1.8988e-08	1.32187	1.90706	0.943	0.387	0.000341745	GV	ENSG00000259961
3.44623	0.718315	1.91469e-08	1.26264	1.8216	1	0.742	0.000344605	GV	ENSG00000232034
1.46698	0.894923	1.94941e-08	1.52909	2.206	0.857	0.194	0.000350855	GV	TSSC2
2.484	0.797424	1.95101e-08	1.43315	2.06759	1	0.677	0.000351144	GV	ENSG00000287117
4.82994	0.530313	1.95152e-08	1.15213	1.66217	1	1	0.000351234	GV	DSN1
1.33568	0.778554	1.96179e-08	1.35388	1.95324	0.914	0.29	0.000353083	GV	ENSG00000284740
4.50019	0.487966	1.9846e-08	1.12848	1.62806	1	0.871	0.000357188	GV	CSRNP2
2.43397	1.1934	2.00213e-08	1.91241	2.75903	0.886	0.387	0.000360343	GV	ALG14
4.19591	0.444842	2.00324e-08	1.06727	1.53974	1	0.806	0.000360543	GV	OGA
4.12168	0.689101	2.01097e-08	1.27085	1.83345	1	0.935	0.000361935	GV	ZNF350
3.19028	0.574621	2.07395e-08	1.07246	1.54723	1	0.903	0.000373269	GV	ENSG00000228708
3.42269	0.858214	2.07477e-08	1.49089	2.1509	1	0.71	0.000373417	GV	NAT10
0.795566	0.694258	2.07534e-08	1.01807	1.46877	0.686	0.032	0.000373519	GV	ENSG00000167393-PAR-Y
0.795566	0.694258	2.07534e-08	1.01807	1.46877	0.686	0.032	0.000373519	GV	PPP2R3B
2.59089	1.20062	2.10752e-08	1.7472	2.52068	0.914	0.452	0.000379312	GV	GON7
4.66026	0.521305	2.1126e-08	1.11665	1.61099	1	1	0.000380226	GV	DMXL2
2.80364	0.768056	2.13938e-08	1.12407	1.62168	1	0.516	0.000385046	GV	RBM5
6.76087	0.643088	2.14678e-08	1.13662	1.63979	1	1	0.000386377	GV	RPS20
2.24922	0.998121	2.18107e-08	1.7436	2.51549	0.943	0.452	0.000392549	GV	LINC02421
2.25363	1.32916	2.22826e-08	2.76141	3.98387	0.971	0.387	0.000401043	GV	RBP1
3.51832	1.19508	2.24348e-08	1.62453	2.3437	0.943	0.806	0.000403782	GV	BICDL1
1.61727	0.949689	2.24567e-08	1.43302	2.06741	0.914	0.258	0.000404175	GV	MAP3K6
5.2831	0.679481	2.25105e-08	1.34215	1.93632	1	0.968	0.000405144	GV	ZNF277
4.21839	0.657189	2.27468e-08	1.23799	1.78604	1	0.903	0.000409396	GV	ATG12
3.95028	0.94456	2.29745e-08	1.27174	1.83473	0.971	0.871	0.000413496	GV	UHRF1BP1
1.44509	1.01015	2.32818e-08	1.72169	2.48388	0.829	0.194	0.000419026	GV	ENSG00000286417
1.65252	1.13358	2.33294e-08	1.95808	2.82491	0.829	0.194	0.000419883	GV	BAMBI
1.70708	1.08965	2.37285e-08	1.80855	2.60918	0.829	0.194	0.000427066	GV	CPA2
4.24298	0.996291	2.38006e-08	1.53345	2.21231	1	0.871	0.000428363	GV	SNAPC5
3.03987	0.939503	2.40252e-08	1.50636	2.17321	0.971	0.645	0.000432406	GV	RBSN
1.29361	0.898883	2.41752e-08	1.08261	1.56188	0.857	0.161	0.000435105	GV	CANT1
1.82669	1.06196	2.42779e-08	1.79167	2.58483	0.886	0.258	0.000436954	GV	SLC29A3
2.12113	1.23851	2.4448e-08	1.78447	2.57445	0.886	0.29	0.000440015	GV	COMMD9
5.07504	0.644018	2.4542e-08	1.23814	1.78625	1	1	0.000441707	GV	DDX6
1.85273	0.974408	2.52526e-08	1.55262	2.23995	0.886	0.258	0.000454496	GV	ENSG00000224864
1.42563	1.1112	2.602e-08	1.79481	2.58936	0.8	0.129	0.000468308	GV	DMRT1
1.72289	1.21537	2.6086e-08	2.11049	3.04479	0.8	0.161	0.000469495	GV	SPC24
5.96915	0.38731	2.61922e-08	0.870644	1.25607	1	1	0.000471408	GV	MFAP1
1.42581	1.01033	2.62921e-08	1.65782	2.39173	0.829	0.161	0.000473205	GV	TEX37
5.28742	0.357054	2.64338e-08	0.969904	1.39928	1	1	0.000475755	GV	TRIM61
1.42824	1.0152	2.64565e-08	1.69393	2.44382	0.857	0.194	0.000476164	GV	THAP7
2.97921	0.682695	2.7068e-08	1.18238	1.70581	1	0.806	0.00048717	GV	CHN1
3.75334	0.969292	2.71963e-08	1.6231	2.34164	1	0.806	0.000489478	GV	FARS2
2.23926	0.990614	2.72476e-08	1.56812	2.26232	0.914	0.419	0.000490403	GV	ENSG00000254532
2.25394	0.771793	2.73013e-08	1.31074	1.891	1	0.581	0.000491368	GV	RANGAP1
4.23501	0.592872	2.75249e-08	1.18831	1.71436	1	0.935	0.000495393	GV	TTLL4
3.44073	0.990538	2.77681e-08	1.50144	2.16612	1	0.613	0.000499771	GV	EIF3I
4.05412	0.748667	2.78823e-08	1.32687	1.91427	1	0.935	0.000501826	GV	UTP15
1.51013	0.901339	2.79524e-08	1.33457	1.92537	0.829	0.161	0.000503087	GV	CH17.340M24.3
4.81857	0.571401	2.80536e-08	1.18444	1.70878	1	0.935	0.000504908	GV	RALB
2.91156	1.4314	2.80791e-08	1.6799	2.42358	0.943	0.387	0.000505367	GV	ALDOA
3.9262	1.118	2.85287e-08	1.48768	2.14627	0.971	0.742	0.00051346	GV	ANO5
2.40136	1.21466	2.88787e-08	1.96109	2.82925	0.914	0.323	0.000519759	GV	WDR86.AS1
3.00382	0.878022	2.89188e-08	1.0775	1.5545	1	0.581	0.000520481	GV	ENSG00000255425
3.04214	0.698664	2.94705e-08	1.21028	1.74606	1	0.71	0.00053041	GV	PABPC1L
1.95537	1.21007	2.96413e-08	1.84342	2.65949	0.829	0.194	0.000533484	GV	KRT18
2.42905	0.858415	2.99902e-08	1.55317	2.24075	1	0.645	0.000539763	GV	ASPHD2
1.67683	1.0619	3.01083e-08	1.70713	2.46287	0.857	0.194	0.000541889	GV	BOLA1
2.88178	0.84715	3.01231e-08	1.55668	2.24581	1	0.742	0.000542155	GV	TMEM189
4.20054	0.736099	3.04269e-08	1.30576	1.88381	1	0.871	0.000547624	GV	DIRAS3
4.59421	0.412962	3.06554e-08	1.04274	1.50436	1	0.935	0.000551736	GV	ZNF689
2.12632	0.902919	3.09864e-08	1.50764	2.17506	0.971	0.484	0.000557692	GV	TSEN34
1.99157	1.3002	3.11219e-08	2.18311	3.14956	0.857	0.226	0.000560132	GV	ENSG00000249184
1.71434	1.15323	3.11467e-08	1.91262	2.75932	0.8	0.161	0.000560578	GV	MCEE
2.86601	0.840948	3.11548e-08	1.32009	1.90448	1	0.581	0.000560725	GV	AMIGO1
2.68227	1.19328	3.11701e-08	1.79823	2.5943	0.914	0.387	0.000560999	GV	PEX19
4.21528	1.07207	3.13702e-08	1.77605	2.56229	1	0.774	0.000564602	GV	TMEM147
5.6921	0.469842	3.14465e-08	1.09269	1.57641	1	1	0.000565975	GV	SNX4
3.92964	0.608719	3.15563e-08	1.19653	1.72623	1	0.968	0.00056795	GV	EIPR1
3.81838	1.2988	3.17149e-08	1.62938	2.35069	0.943	0.903	0.000570804	GV	EMX2OS
2.37361	1.03697	3.19409e-08	1.57242	2.26852	0.914	0.355	0.000574872	GV	SLC20A2
2.05756	1.32925	3.20802e-08	2.20704	3.18409	0.857	0.194	0.000577379	GV	NFIL3
5.1681	0.577753	3.21653e-08	1.20663	1.74079	1	0.968	0.000578911	GV	RASGRP3
1.44884	1.02567	3.25074e-08	1.71332	2.4718	0.8	0.161	0.000585069	GV	PTCD1
2.56406	0.864345	3.29434e-08	1.40637	2.02896	0.971	0.484	0.000592915	GV	ASCC2
1.341	0.820946	3.3454e-08	1.3104	1.8905	0.829	0.161	0.000602105	GV	LINC02415
2.88799	1.14357	3.39369e-08	1.56398	2.25635	0.914	0.452	0.000610796	GV	AMZ2P1
2.06936	0.865593	3.45095e-08	1.49071	2.15063	0.943	0.452	0.000621102	GV	DRAP1
3.35881	0.774571	3.46685e-08	1.34365	1.93848	1	0.774	0.000623964	GV	DISP1
1.44624	1.03174	3.47687e-08	1.76078	2.54027	0.8	0.194	0.000625767	GV	ENSG00000285834
1.82232	1.40682	3.53735e-08	2.44774	3.53134	0.743	0.129	0.000636652	GV	ENSG00000263335
4.17356	0.670545	3.54505e-08	1.23116	1.77619	1	0.839	0.000638038	GV	PEX12
3.9177	0.770884	3.56479e-08	1.32944	1.91798	1	0.806	0.000641591	GV	ANAPC7
1.31774	1.0313	3.66817e-08	1.67515	2.41673	0.743	0.097	0.000660198	GV	HTR5A
2.29807	1.11627	3.674e-08	1.62449	2.34364	0.971	0.419	0.000661247	GV	CHAC1
1.6884	1.06451	3.71623e-08	1.62449	2.34364	0.857	0.194	0.000668847	GV	ASB1
3.34162	0.596236	3.77767e-08	1.06194	1.53205	1	0.839	0.000679905	GV	HSPA14.1
3.01322	0.593265	3.78957e-08	1.09006	1.57263	1	0.742	0.000682046	GV	RAB6B
3.18227	0.991765	3.82099e-08	1.62724	2.34761	1	0.774	0.000687702	GV	ZNF284
2.68646	0.762171	3.83839e-08	1.32405	1.9102	1	0.806	0.000690834	GV	ADCY3
5.23918	0.44478	3.87695e-08	1.00571	1.45094	1	1	0.000697774	GV	RPL17
1.29694	0.857139	3.94374e-08	1.30002	1.87554	0.8	0.129	0.000709794	GV	SLC7A14.AS1
2.73362	1.00981	3.95654e-08	1.39601	2.01402	0.943	0.742	0.000712097	GV	C3orf67
2.83839	0.764757	3.98869e-08	1.33171	1.92126	1	0.677	0.000717884	GV	C6orf120
4.6202	0.683127	4.0279e-08	1.14187	1.64737	1	1	0.000724942	GV	NGRN
4.03943	0.924461	4.03341e-08	1.42305	2.05303	1	0.871	0.000725934	GV	TDGF1
2.18614	1.02176	4.05632e-08	1.57925	2.27837	0.943	0.387	0.000730056	GV	CYC1
3.04506	1.17504	4.13123e-08	1.85027	2.66937	0.971	0.548	0.000743539	GV	ATPAF1
4.31827	0.558485	4.13433e-08	1.04693	1.5104	1	1	0.000744098	GV	FHIT
4.1619	1.0634	4.16702e-08	1.6437	2.37135	1	0.806	0.00074998	GV	GGPS1
2.86709	1.0699	4.20963e-08	1.56109	2.25217	0.971	0.484	0.00075765	GV	MPP1
1.54692	0.869763	4.24135e-08	1.39355	2.01047	0.914	0.29	0.000763357	GV	METTL26
2.09325	1.14404	4.30876e-08	2.01681	2.90964	0.886	0.387	0.00077549	GV	TEX264
4.28763	1.03495	4.34878e-08	1.33993	1.93311	0.971	0.903	0.000782693	GV	ARPC5
3.52083	1.0158	4.35453e-08	1.49903	2.16264	0.971	0.677	0.000783729	GV	RWDD3
3.95364	0.987413	4.35696e-08	1.33556	1.92681	0.971	0.839	0.000784165	GV	ZNF235
6.43695	0.501158	4.36444e-08	0.925064	1.33459	1	1	0.000785512	GV	COPS2
2.48143	1.14929	4.40552e-08	1.73939	2.50941	0.914	0.581	0.000792906	GV	TGFA
1.65683	0.872085	4.44964e-08	1.28398	1.85239	0.914	0.258	0.000800846	GV	WDR91
3.85492	0.704658	4.45406e-08	1.26061	1.81867	1	0.903	0.000801641	GV	RAD23B
2.97379	0.959037	4.52515e-08	1.5343	2.21353	0.971	0.71	0.000814436	GV	TRPC4AP
3.64641	0.651216	4.5564e-08	1.15445	1.66552	1	0.935	0.000820062	GV	VAPB
1.39905	1.03379	4.63191e-08	1.74186	2.51297	0.743	0.129	0.000833651	GV	KIAA0513
5.60112	0.263509	4.63452e-08	0.908892	1.31125	1	1	0.00083412	GV	C3orf38
5.18897	0.747987	4.65202e-08	1.29499	1.86827	1	1	0.000837271	GV	SUV39H2
1.98216	1.30265	4.70697e-08	2.1487	3.09992	0.8	0.226	0.00084716	GV	ENSG00000267500
2.68426	1.03496	4.77916e-08	1.34365	1.93848	0.971	0.387	0.000860153	GV	ACER3
4.52801	0.35996	4.78052e-08	0.987686	1.42493	1	1	0.000860398	GV	NDUFC2
2.64882	1.23321	4.80706e-08	1.84179	2.65714	0.914	0.452	0.000865174	GV	STN1
3.36675	1.11166	4.87492e-08	1.7779	2.56496	1	0.806	0.000877388	GV	ENSG00000279092
1.4198	0.745959	4.87703e-08	0.912391	1.3163	0.943	0.29	0.000877768	GV	TNPO2
2.07362	1.03452	4.97762e-08	1.56694	2.26061	0.914	0.355	0.000895872	GV	BNC2
2.83614	1.08073	5.00256e-08	1.28247	1.85021	0.914	0.774	0.00090036	GV	GART
3.57055	0.54272	5.1191e-08	0.924166	1.33329	1	0.968	0.000921336	GV	ENSG00000254180
2.58219	1.23638	5.15917e-08	1.8903	2.72713	0.886	0.323	0.000928548	GV	GSTK1
1.81309	1.2012	5.2011e-08	1.87107	2.69938	0.8	0.161	0.000936095	GV	TMEM42
3.32587	1.24695	5.32001e-08	1.53804	2.21892	0.914	0.484	0.000957495	GV	MMADHC
1.68482	0.805439	5.33457e-08	1.34092	1.93454	0.943	0.419	0.000960117	GV	ENSG00000231698
5.22758	0.580554	5.35308e-08	1.192	1.7197	1	1	0.000963448	GV	ENSG00000266489
2.31698	0.743053	5.35995e-08	1.21409	1.75157	1	0.839	0.000964684	GV	ENSG00000213089
1.96642	1.23716	5.38821e-08	2.00044	2.88602	0.8	0.258	0.00096977	GV	ZNF676
2.83616	0.881276	5.40767e-08	1.26364	1.82304	0.971	0.806	0.000973273	GV	SRP14.AS1
5.97294	0.468516	5.44673e-08	1.03127	1.48781	1	1	0.000980302	GV	GEMIN2
1.9408	1.51082	5.51464e-08	2.7103	3.91014	0.743	0.161	0.000992526	GV	ZNF844.1
1.80063	1.24118	5.57181e-08	2.14331	3.09214	0.8	0.194	0.00100281	GV	ZMAT5
7.6132	0.473862	5.60904e-08	0.929446	1.34091	1	1	0.00100952	GV	SH2D4A
5.39607	0.588234	5.61528e-08	1.19629	1.72588	1	1	0.00101064	GV	DDX5
5.03448	0.412326	5.78806e-08	0.944852	1.36313	1	1	0.00104174	GV	COPS9
3.9004	0.880942	5.797e-08	1.34513	1.94061	1	0.968	0.00104334	GV	RBMS3
2.18445	0.818312	5.87026e-08	1.35239	1.95109	0.971	0.581	0.00105653	GV	TTLL9
1.59284	0.819	5.97246e-08	1.29047	1.86175	0.943	0.355	0.00107492	GV	WBP2
3.32155	0.719128	6.08762e-08	1.19789	1.72819	1	0.677	0.00109565	GV	ZNF385D.AS1
1.79182	0.899126	6.0884e-08	1.41226	2.03746	0.914	0.323	0.00109579	GV	SMUG1
5.18532	0.342615	6.1907e-08	0.927596	1.33824	1	1	0.0011142	GV	MRPS28
1.66363	1.05927	6.20769e-08	1.76703	2.54928	0.829	0.226	0.00111726	GV	ZNF8
6.01559	0.740803	6.21026e-08	1.35041	1.94824	1	1	0.00111772	GV	CACUL1
3.72492	0.743348	6.23783e-08	1.24865	1.80143	1	0.871	0.00112268	GV	NDRG4
1.3422	0.880563	6.25518e-08	1.39925	2.01869	0.771	0.129	0.00112581	GV	ENSG00000225177
3.00371	0.900427	6.26416e-08	1.33888	1.93159	0.971	0.613	0.00112742	GV	CTPS1
2.27129	1.14873	6.28376e-08	1.84808	2.66622	0.886	0.323	0.00113095	GV	AAR2
2.98658	0.795976	6.29636e-08	1.31481	1.89686	1	0.677	0.00113322	GV	ETV6
2.45852	1.13261	6.39987e-08	1.68821	2.43558	0.914	0.387	0.00115185	GV	ENSG00000287616
4.81744	0.513281	6.40001e-08	1.05118	1.51654	1	1	0.00115187	GV	TAFA4
2.68433	0.674101	6.41939e-08	1.17578	1.69629	1	0.581	0.00115536	GV	LRPAP1
1.33943	0.98621	6.43892e-08	1.62095	2.33854	0.8	0.161	0.00115888	GV	ENSG00000286967
2.93692	0.619835	6.5035e-08	1.09536	1.58027	1	0.839	0.0011705	GV	LINC02694
2.39397	1.13375	6.59891e-08	1.58593	2.28802	0.886	0.387	0.00118767	GV	EIF3B
2.41141	1.31317	6.85394e-08	2.17727	3.14114	0.886	0.355	0.00123357	GV	METTL1
2.95084	1.1055	6.89331e-08	1.10756	1.59787	0.943	0.548	0.00124066	GV	ENSG00000267343
4.77732	0.454752	6.90444e-08	1.01711	1.46738	1	1	0.00124266	GV	TRAM1
4.21743	0.591575	6.92192e-08	1.08299	1.56242	1	0.935	0.00124581	GV	ENSA
2.32889	0.845497	7.02851e-08	1.24044	1.78958	0.943	0.71	0.00126499	GV	ZFAND3
1.22365	0.733451	7.05289e-08	0.983766	1.41927	0.886	0.226	0.00126938	GV	FER1L4
4.2067	0.745746	7.12496e-08	1.20048	1.73193	1	1	0.00128235	GV	TCHP
1.94256	1.00075	7.15187e-08	1.44563	2.0856	0.914	0.29	0.00128719	GV	INAFM2
1.12631	0.945849	7.20657e-08	1.46973	2.12037	0.686	0.065	0.00129704	GV	TNNI1
2.38428	0.792772	7.23659e-08	1.32072	1.9054	0.971	0.419	0.00130244	GV	EID2
5.30335	0.484506	7.25838e-08	0.968757	1.39762	1	1	0.00130636	GV	MRPS6
4.02018	1.04368	7.32844e-08	1.233	1.77884	0.971	0.871	0.00131897	GV	PIGH
1.37842	1.05194	7.33807e-08	1.70229	2.45589	0.743	0.129	0.00132071	GV	KCNRG
2.87904	0.897845	7.37323e-08	1.35791	1.95905	1	0.613	0.00132703	GV	AATF
2.79731	1.29175	7.40814e-08	1.97467	2.84885	0.943	0.484	0.00133332	GV	TXNDC12
4.38274	0.790119	7.51542e-08	1.38216	1.99404	1	0.935	0.00135263	GV	DAP3
5.68417	0.536494	7.72617e-08	1.22288	1.76424	1	1	0.00139056	GV	ENSG00000257698
5.52139	0.327863	7.82705e-08	0.858558	1.23864	1	1	0.00140871	GV	GOLM1
2.17846	0.950485	7.86185e-08	1.4681	2.11802	0.943	0.387	0.00141498	GV	LINC02547
2.33075	0.981437	7.86907e-08	1.51897	2.19141	0.943	0.419	0.00141627	GV	PITPNC1
1.83916	0.822064	7.91407e-08	1.30142	1.87755	0.943	0.387	0.00142437	GV	ENSG00000276853
3.21706	0.898946	7.91818e-08	1.19582	1.72521	1	0.677	0.00142511	GV	GLUD1
2.803	0.927802	7.94758e-08	1.4346	2.06969	0.971	0.516	0.00143041	GV	ENSG00000272002
3.57881	0.511706	8.07368e-08	0.985854	1.42229	1	0.935	0.0014531	GV	COPS7B
2.51653	0.872246	8.15002e-08	1.31441	1.8963	0.971	0.645	0.00146684	GV	RBPMS.AS1
2.43215	1.18088	8.22175e-08	1.97783	2.85341	0.914	0.452	0.00147975	GV	TSEN2
5.24397	0.687294	8.23963e-08	1.24473	1.79576	1	1	0.00148297	GV	TBCC
2.38226	0.960859	8.29443e-08	1.45215	2.095	0.971	0.452	0.00149283	GV	PRXL2C
2.25865	0.981373	8.30116e-08	1.32766	1.9154	0.943	0.355	0.00149404	GV	BRPF3
2.64636	0.879609	8.35916e-08	1.3245	1.91085	1	0.581	0.00150448	GV	APMAP
0.993519	0.802412	8.391e-08	1.24194	1.79175	0.686	0.065	0.00151021	GV	ENSG00000230843
1.33796	0.947765	8.44577e-08	1.31847	1.90216	0.857	0.194	0.00152007	GV	ENSG00000264577
3.22837	1.16564	8.52004e-08	1.80975	2.61092	0.971	0.677	0.00153344	GV	GPR89A
1.50689	0.985337	8.52845e-08	1.58541	2.28726	0.829	0.194	0.00153495	GV	HEXIM2
2.95006	0.849202	8.5327e-08	1.40195	2.02258	1	0.806	0.00153572	GV	IDH2
1.90526	0.993197	8.53732e-08	1.6055	2.31624	0.886	0.355	0.00153655	GV	ENSG00000261570
2.5522	1.17855	8.54669e-08	1.72861	2.49386	0.914	0.387	0.00153823	GV	ENSG00000285918
1.93835	1.18311	8.58809e-08	1.95808	2.82491	0.857	0.29	0.00154568	GV	ZGLP1
2.15893	1.33268	8.61042e-08	2.04335	2.94794	0.829	0.258	0.0015497	GV	EED
2.51432	0.726621	8.64139e-08	1.15772	1.67024	1	0.613	0.00155528	GV	CGNL1
2.89737	0.651657	8.66743e-08	0.888304	1.28155	1	0.71	0.00155996	GV	PAF1
3.43827	0.727028	8.69e-08	1.09404	1.57836	1	1	0.00156403	GV	FRG1CP
2.03784	0.740476	8.7806e-08	1.02292	1.47576	0.971	0.419	0.00158033	GV	BOLA3
2.10772	1.06014	8.81877e-08	1.61933	2.3362	0.886	0.387	0.0015872	GV	TTC31
4.32888	0.608864	8.88596e-08	1.03831	1.49796	1	1	0.0015993	GV	ENSG00000250131
4.86749	0.463443	9.06334e-08	0.864842	1.2477	1	1	0.00163122	GV	RBM39
0.882197	0.705808	9.07392e-08	1.05276	1.51881	0.743	0.097	0.00163312	GV	ENSG00000273269
3.69725	0.93287	9.11868e-08	1.20814	1.74297	0.971	0.968	0.00164118	GV	FLVCR2
3.42943	1.15887	9.27692e-08	1.82975	2.63977	1	0.742	0.00166966	GV	CPNE9
1.58044	1.08557	9.36654e-08	1.68761	2.43471	0.829	0.194	0.00168579	GV	CCDC157
1.03249	0.873613	9.50711e-08	1.32377	1.9098	0.686	0.065	0.00171109	GV	TSACC
0.959692	0.863749	9.66398e-08	1.35622	1.95662	0.743	0.097	0.00173932	GV	ZNHIT2
4.5499	0.492205	9.78617e-08	0.944111	1.36206	1	0.839	0.00176132	GV	HDAC2
1.829	1.22035	9.83587e-08	1.94622	2.8078	0.829	0.194	0.00177026	GV	HSPA12A
2.50864	1.07096	9.83868e-08	1.65344	2.3854	0.943	0.677	0.00177077	GV	SLC35F4
4.15455	0.866005	9.87334e-08	1.41024	2.03455	1	0.935	0.001777	GV	PSMB5
1.05851	0.915938	9.88828e-08	1.41257	2.03791	0.686	0.065	0.00177969	GV	ENSG00000286729
1.92475	1.10952	9.98373e-08	1.40823	2.03164	0.857	0.226	0.00179687	GV	MCAT
1.92744	1.18138	1.00841e-07	1.82204	2.62865	0.829	0.226	0.00181494	GV	BCAR3
2.10057	1.3574	1.01463e-07	1.94233	2.80219	0.771	0.452	0.00182613	GV	ENSG00000280893
1.16459	0.8919	1.02551e-07	1.39846	2.01756	0.743	0.129	0.00184572	GV	TBRG4
2.67474	0.708185	1.03598e-07	1.24938	1.80248	1	0.645	0.00186456	GV	CCDC97
1.38125	1.11758	1.0401e-07	1.7024	2.45605	0.743	0.097	0.00187196	GV	TK1
1.39033	0.922793	1.04533e-07	1.42074	2.0497	0.8	0.161	0.00188139	GV	BDH1
5.76484	0.620368	1.05399e-07	1.28713	1.85693	1	1	0.00189697	GV	MYL12A
2.96917	1.04504	1.06829e-07	1.53937	2.22084	0.971	0.581	0.00192271	GV	COX11
1.28734	0.875474	1.07262e-07	1.36356	1.96721	0.8	0.161	0.0019305	GV	SHB
1.42803	0.998719	1.08271e-07	1.56592	2.25914	0.8	0.161	0.00194867	GV	PRR5
1.45639	1.18341	1.08734e-07	1.98625	2.86556	0.686	0.097	0.00195699	GV	ENSG00000259007
3.51097	0.880652	1.09876e-07	1.31029	1.89035	1	0.871	0.00197755	GV	ZNF23
2.6462	0.80164	1.10623e-07	1.25728	1.81388	1	0.581	0.001991	GV	MADD
1.686	1.08445	1.10686e-07	1.5305	2.20804	0.857	0.226	0.00199213	GV	LOC100507291
1.54294	1.3576	1.11491e-07	2.25288	3.25022	0.714	0.097	0.00200661	GV	TAFA1
4.32178	0.527257	1.11526e-07	0.998518	1.44056	1	0.871	0.00200724	GV	SETD6
2.211	1.12655	1.12036e-07	1.67231	2.41264	0.886	0.29	0.00201643	GV	ANKHD1
4.53261	0.345974	1.12103e-07	0.864559	1.2473	1	1	0.00201762	GV	BFAR
1.84639	1.08583	1.13183e-07	1.64508	2.37335	0.829	0.258	0.00203706	GV	VPS33B
4.70009	0.834168	1.15043e-07	1.39255	2.00902	1	0.968	0.00207054	GV	GPLD1
5.58522	0.883817	1.1785e-07	1.44393	2.08315	1	1	0.00212106	GV	BHLHB9
1.49766	1.03056	1.18174e-07	1.56745	2.26135	0.8	0.161	0.00212689	GV	ENSG00000287768
2.72849	1.07529	1.1864e-07	1.41865	2.04668	0.914	0.613	0.00213528	GV	PPP2R2D
4.07599	0.581866	1.20068e-07	1.01744	1.46785	1	0.871	0.00216099	GV	STMP1
1.33801	0.783688	1.20583e-07	1.29922	1.87438	0.857	0.323	0.00217026	GV	FBRS
3.03522	1.08423	1.21736e-07	1.52862	2.20534	0.943	0.516	0.002191	GV	PLA2G12A
4.25279	0.635777	1.21914e-07	1.07343	1.54863	1	1	0.00219422	GV	SALL4
5.50926	0.564554	1.23016e-07	1.04269	1.50428	1	1	0.00221405	GV	ACLY
2.06074	0.854817	1.24159e-07	1.24071	1.78996	0.943	0.452	0.0022346	GV	ENSG00000283235
5.53934	0.321355	1.24163e-07	0.939737	1.35575	1	1	0.00223468	GV	FAM122A
2.46314	1.05118	1.24336e-07	1.46689	2.11627	0.914	0.645	0.00223779	GV	F2
1.735	1.03068	1.24916e-07	1.55038	2.23673	0.8	0.355	0.00224824	GV	RBM15B
3.77074	0.836968	1.25049e-07	1.2816	1.84896	1	0.742	0.00225063	GV	TRIM32
4.03643	0.625294	1.25291e-07	1.16426	1.67968	1	0.806	0.00225499	GV	SYNM
4.32068	0.858567	1.26254e-07	1.33868	1.93131	1	0.871	0.00227232	GV	ALG6
2.21563	1.16038	1.27466e-07	2.01707	2.91002	0.914	0.484	0.00229413	GV	ELOF1
2.7933	0.844065	1.30292e-07	1.25968	1.81734	1	0.677	0.00234499	GV	PRKCQ
3.34041	0.364875	1.30977e-07	0.83852	1.20973	1	0.935	0.00235732	GV	KANK1
1.17211	0.977575	1.32122e-07	1.61958	2.33656	0.771	0.129	0.00237794	GV	COL9A3
4.58764	0.690468	1.3241e-07	1.11366	1.60667	1	1	0.00238312	GV	DUSP22
2.49047	0.901483	1.33669e-07	1.25806	1.815	0.971	0.419	0.00240577	GV	ZNF582
4.41128	0.684323	1.33673e-07	1.15283	1.66318	1	0.871	0.00240585	GV	RPF2
2.5833	1.15214	1.34119e-07	1.63571	2.35984	0.943	0.516	0.00241388	GV	RUNDC1
1.5477	1.05677	1.34322e-07	1.47711	2.13102	0.8	0.161	0.00241753	GV	MTHFS
1.15544	0.90548	1.34973e-07	1.4047	2.02655	0.714	0.097	0.00242924	GV	B3GALT1
3.39943	0.592303	1.35322e-07	0.992327	1.43163	1	0.871	0.00243553	GV	ENSG00000259768
3.97373	0.67269	1.356e-07	1.14455	1.65123	1	0.871	0.00244054	GV	ANKS1A
2.38695	1.25064	1.35773e-07	1.89569	2.7349	0.886	0.613	0.00244364	GV	PET117
5.18348	0.609955	1.37111e-07	1.09102	1.574	1	1	0.00246772	GV	CHURC1
1.93056	1.05843	1.38972e-07	1.56993	2.26493	0.857	0.258	0.00250122	GV	CAD
3.31217	1.00603	1.40216e-07	1.42148	2.05076	1	0.71	0.00252361	GV	NSUN3
4.71627	0.393515	1.43487e-07	0.933612	1.34692	1	0.968	0.00258248	GV	PAFAH1B1
3.63029	1.10476	1.43575e-07	1.56462	2.25727	0.971	0.677	0.00258407	GV	TMEM199
4.39149	0.666805	1.43747e-07	1.10947	1.60063	1	0.935	0.00258715	GV	AP2B1
4.20054	0.424882	1.44082e-07	0.94197	1.35897	1	0.935	0.00259319	GV	ADSL
1.84341	1.31169	1.44121e-07	2.16838	3.12831	0.8	0.194	0.00259389	GV	HAUS7
3.27273	0.519032	1.44244e-07	0.983049	1.41824	1	0.935	0.00259611	GV	SLC12A8
2.56734	0.835457	1.44473e-07	1.26049	1.8185	1	0.548	0.00260023	GV	CDCA5
1.20147	0.870551	1.44558e-07	1.3429	1.93739	0.743	0.129	0.00260176	GV	NXN
2.72064	1.01202	1.45213e-07	1.03947	1.49964	1	0.516	0.00261354	GV	SLC39A11
2.87831	0.687792	1.45808e-07	1.18568	1.71058	1	0.839	0.00262426	GV	VAT1
2.47987	0.66944	1.47103e-07	1.10281	1.59103	1	0.806	0.00264756	GV	ENSG00000244119
5.28478	0.338169	1.49373e-07	0.77932	1.12432	1	0.968	0.00268842	GV	FIP1L1
3.54314	0.520202	1.49625e-07	0.972264	1.40268	1	1	0.00269296	GV	IER2
3.55265	0.767112	1.5027e-07	1.10523	1.59451	1	0.806	0.00270456	GV	TCTN3
1.85697	1.05475	1.5078e-07	1.63005	2.35166	0.857	0.29	0.00271374	GV	TRMU
2.61152	0.757208	1.51242e-07	1.07223	1.5469	1	0.613	0.00272205	GV	PFKFB3
5.42815	0.685438	1.51377e-07	1.22733	1.77067	1	1	0.00272448	GV	CIAO2A
4.83778	0.718991	1.51394e-07	1.22598	1.76871	1	0.968	0.00272479	GV	SPATA7
4.07835	0.859661	1.51594e-07	1.43776	2.07425	1	0.903	0.00272839	GV	CFL1
1.52141	0.679767	1.52047e-07	1.1137	1.60673	0.943	0.419	0.00273655	GV	ENSG00000285190
3.09569	0.816771	1.52079e-07	1.28044	1.84728	1	0.71	0.00273712	GV	RPP14
3.36773	0.801663	1.5284e-07	1.05309	1.51929	0.971	0.774	0.00275082	GV	NDUFA11
4.76465	0.600136	1.54112e-07	1.00587	1.45116	1	1	0.00277371	GV	IL13RA1
1.66442	1.07583	1.5478e-07	1.60903	2.32134	0.886	0.258	0.00278573	GV	ZNF576
3.89379	0.880324	1.5587e-07	1.34189	1.93594	1	0.871	0.00280535	GV	SHROOM2
2.37627	1.24451	1.55909e-07	1.82166	2.6281	0.857	0.419	0.00280605	GV	ENSG00000258733
1.37438	0.995546	1.56219e-07	1.50193	2.16683	0.8	0.161	0.00281164	GV	ENSG00000225555
2.97747	1.15189	1.57236e-07	1.883	2.7166	1	0.774	0.00282993	GV	ENSG00000288036
4.17272	0.671507	1.58942e-07	1.0991	1.58567	1	0.935	0.00286064	GV	TARSL2
2.08485	1.12388	1.59467e-07	1.77003	2.55361	0.914	0.452	0.0028701	GV	ENSG00000251689
1.55261	0.915904	1.60523e-07	1.32975	1.91843	0.886	0.258	0.00288909	GV	PFAS
3.57587	0.599589	1.65174e-07	1.02271	1.47546	1	1	0.0029728	GV	ILRUN
4.12745	0.560788	1.65191e-07	0.973966	1.40514	1	0.871	0.0029731	GV	WASHC3
1.959	1.31342	1.66181e-07	2.02477	2.92113	0.8	0.194	0.00299092	GV	CFLAR
4.12973	0.764431	1.67816e-07	1.24332	1.79374	1	0.871	0.00302036	GV	ZNF600
1.95071	0.497615	1.69042e-07	0.90029	1.29884	1	0.774	0.00304242	GV	LMCD1.AS1
1.43991	1.02066	1.69761e-07	1.45848	2.10414	0.771	0.129	0.00305536	GV	ENSG00000255130
3.96459	0.917305	1.70675e-07	1.37996	1.99086	1	0.774	0.0030718	GV	EXOSC1
1.47956	0.957007	1.71066e-07	1.4338	2.06854	0.886	0.258	0.00307885	GV	HEIH
4.70555	0.573729	1.71703e-07	1.02942	1.48514	1	1	0.00309031	GV	RARS2
2.61512	0.812316	1.72496e-07	1.15718	1.66946	1	0.742	0.00310458	GV	CDT1
2.83079	1.13461	1.73853e-07	1.61435	2.32901	0.943	0.516	0.00312901	GV	PIK3R4
3.69774	1.09413	1.75828e-07	1.53774	2.21849	0.971	0.548	0.00316456	GV	HSD17B7
3.04946	0.694771	1.77455e-07	1.04968	1.51437	1	0.71	0.00319384	GV	XPO5
1.61921	1.09885	1.77573e-07	1.61848	2.33497	0.857	0.226	0.00319596	GV	EIF2B5
2.77343	0.777645	1.77845e-07	1.19024	1.71716	1	0.613	0.00320085	GV	HDGFL1
2.64438	1.01535	1.77886e-07	1.44852	2.08977	0.971	0.516	0.0032016	GV	PCYOX1L
4.31664	0.792334	1.78659e-07	1.2767	1.84188	1	1	0.00321551	GV	TSFM
4.34151	0.501971	1.79453e-07	0.993797	1.43375	1	0.968	0.0032298	GV	HDLBP
3.21501	0.634668	1.80832e-07	1.02711	1.48181	1	0.871	0.00325461	GV	FAM174B
4.07352	0.565808	1.81881e-07	1.07804	1.55528	1	0.839	0.0032735	GV	POLR3B
2.35451	1.36191	1.82091e-07	2.07297	2.99067	0.886	0.323	0.00327727	GV	ZNF7
5.59483	0.467915	1.82117e-07	1.03665	1.49557	1	1	0.00327773	GV	CHD7
2.84754	0.881537	1.83056e-07	1.0684	1.54137	1	0.71	0.00329464	GV	FBXO48
1.30482	0.896234	1.83319e-07	1.38542	1.99874	0.8	0.194	0.00329938	GV	ENSG00000253342
3.81057	1.64375	1.83635e-07	2.0307	2.92969	0.914	0.645	0.00330507	GV	SAR1B
3.02115	1.25031	1.84862e-07	1.63569	2.35981	0.914	0.71	0.00332715	GV	SELENOW
1.61924	1.22692	1.85347e-07	1.82455	2.63227	0.714	0.387	0.00333587	GV	C5orf66
2.29258	1.3091	1.85785e-07	1.86851	2.69569	0.886	0.29	0.00334375	GV	CLK4
2.54253	0.810142	1.86871e-07	1.26146	1.8199	0.971	0.645	0.0033633	GV	MRGBP
4.56739	0.556539	1.8821e-07	1.00919	1.45596	1	1	0.0033874	GV	DHX33
1.04548	0.761735	1.89658e-07	1.11625	1.61041	0.771	0.129	0.00341347	GV	ENSG00000250978
5.26275	0.447484	1.90655e-07	0.949193	1.3694	1	0.903	0.0034314	GV	NDUFB3
6.07275	0.358567	1.9124e-07	0.776372	1.12007	1	1	0.00344194	GV	RBM34
3.16879	0.545835	1.92298e-07	0.91607	1.32161	1	0.806	0.00346098	GV	TP53INP2
0.972034	0.794424	1.9233e-07	1.18856	1.71473	0.714	0.097	0.00346156	GV	TMEM8A
3.58623	0.882797	1.92649e-07	1.35661	1.95717	1	0.645	0.00346729	GV	AP5M1
2.10346	1.06762	1.94651e-07	1.59957	2.3077	0.886	0.419	0.00350333	GV	ITPRID1
2.6714	0.909644	1.94815e-07	1.31994	1.90427	1	0.613	0.00350628	GV	LHFPL2
2.16829	1.08687	1.9621e-07	1.57367	2.27032	0.943	0.387	0.00353139	GV	FBXL13
5.03496	0.651884	1.98377e-07	1.2093	1.74465	1	1	0.0035704	GV	VKORC1
1.43269	1.02335	1.98826e-07	1.47953	2.13451	0.771	0.129	0.00357847	GV	CACNA1C.AS2
5.51505	0.377886	2.01662e-07	0.725291	1.04637	1	1	0.0036295	GV	NACA
1.45786	0.773685	2.01974e-07	1.16265	1.67736	0.886	0.29	0.00363513	GV	MAPK7
3.38783	1.02282	2.06126e-07	1.53572	2.21558	1	0.742	0.00370985	GV	VPS25
3.14555	0.973819	2.06627e-07	1.37481	1.98343	0.971	0.806	0.00371888	GV	PIH1D2
2.76087	1.11898	2.06718e-07	1.61133	2.32466	0.971	0.484	0.0037205	GV	PANK2
5.30473	0.375955	2.07077e-07	0.803611	1.15937	1	1	0.00372697	GV	CS
5.18629	0.390779	2.078e-07	0.727182	1.0491	1	1	0.00373999	GV	NEPRO
4.44489	0.383138	2.10031e-07	0.806093	1.16295	1	1	0.00378013	GV	HAUS3
1.83182	0.847211	2.10829e-07	1.28963	1.86054	0.914	0.387	0.00379449	GV	ENSG00000257663
3.20422	0.960628	2.12128e-07	1.16371	1.67888	0.971	0.645	0.00381787	GV	COPS6
1.61118	1.07263	2.13457e-07	1.66343	2.39982	0.829	0.226	0.00384179	GV	GAS8
7.13818	0.419358	2.16413e-07	0.835457	1.20531	1	1	0.00389501	GV	SRP14
4.71763	0.672328	2.18521e-07	1.1464	1.6539	1	0.903	0.00393295	GV	ATG3
3.92552	0.599738	2.21512e-07	1.08133	1.56003	1	0.903	0.00398678	GV	MRM2
2.45748	0.900554	2.2526e-07	1.40924	2.03311	0.971	0.548	0.00405424	GV	MCAM
1.30005	1.05958	2.26127e-07	1.75666	2.53432	0.771	0.161	0.00406983	GV	ENSG00000235335
3.90582	0.81286	2.2866e-07	1.26139	1.8198	1	0.871	0.00411542	GV	GATB
2.39134	0.966658	2.28828e-07	1.3709	1.9778	0.943	0.613	0.00411845	GV	C17orf53
1.84337	0.767918	2.31455e-07	1.22355	1.76521	0.943	0.548	0.00416573	GV	ENSG00000224848
3.93365	0.695649	2.31612e-07	1.19951	1.73052	1	0.935	0.00416855	GV	TESC
3.28926	1.01669	2.31765e-07	1.3414	1.93524	0.971	0.871	0.00417131	GV	KPNA1
3.10488	1.02372	2.3179e-07	1.33834	1.93082	0.971	0.806	0.00417175	GV	ELP2
1.39371	1.01319	2.32138e-07	1.45344	2.09687	0.8	0.161	0.00417803	GV	RPS6KA1
3.66763	0.785524	2.33194e-07	1.24285	1.79306	1	0.935	0.00419702	GV	ZNF667.AS1
6.14045	0.423267	2.35631e-07	0.985699	1.42206	1	1	0.00424088	GV	POLR2M
1.71215	1.28734	2.36522e-07	1.96339	2.83257	0.771	0.161	0.00425692	GV	LINC01318
1.39189	1.18941	2.40833e-07	1.88781	2.72354	0.686	0.097	0.00433451	GV	SWSAP1
2.76508	0.918047	2.41358e-07	1.01975	1.47119	0.971	0.677	0.00434396	GV	UPB1
4.8124	0.634173	2.41849e-07	1.09139	1.57454	1	0.935	0.00435279	GV	CYB5B
5.55245	1.17989	2.41975e-07	1.29407	1.86694	1	1	0.00435507	GV	GRHL2
5.0317	0.350352	2.43025e-07	0.816028	1.17728	1	1	0.00437397	GV	NIFK
5.32303	0.402751	2.46193e-07	0.987855	1.42517	1	1	0.00443099	GV	PDE9A
2.63175	0.943579	2.49034e-07	1.17993	1.70228	0.971	0.613	0.00448211	GV	IMPA2
2.7017	0.908823	2.49408e-07	1.36889	1.97489	1	0.774	0.00448884	GV	RASGEF1B
1.29096	1.13538	2.50228e-07	1.78162	2.57034	0.686	0.097	0.0045036	GV	FAM205C
3.60977	0.769636	2.52235e-07	1.27203	1.83516	1	0.871	0.00453972	GV	DCTPP1
1.36821	1.16964	2.57474e-07	1.82862	2.63814	0.686	0.097	0.00463402	GV	ENSG00000260430
3.78299	0.600572	2.58157e-07	1.04282	1.50447	1	0.871	0.00464631	GV	FAM227A
1.93854	0.916571	2.58487e-07	1.30175	1.87802	0.914	0.387	0.00465225	GV	GRIPAP1
0.649401	0.647122	2.59945e-07	0.855554	1.2343	0.629	0.032	0.00467848	GV	SH3GLB2
5.075	0.83917	2.604e-07	1.27332	1.83701	1	1	0.00468669	GV	AMZ2
1.10529	0.737129	2.60714e-07	1.08505	1.56539	0.8	0.161	0.00469233	GV	ENSG00000237845
5.3009	0.394709	2.61239e-07	0.803486	1.15919	1	1	0.00470178	GV	KIAA1143
4.61956	0.912225	2.61586e-07	1.00855	1.45504	1	0.935	0.00470803	GV	LDHA
3.16241	0.826895	2.61815e-07	1.14578	1.65301	1	0.677	0.00471214	GV	MRPL17
3.11875	0.849067	2.62314e-07	1.31827	1.90186	1	0.839	0.00472112	GV	C12orf43
2.47911	0.850717	2.64183e-07	1.28251	1.85027	1	0.645	0.00475476	GV	MYBL2
2.24383	0.980929	2.64751e-07	1.39967	2.01929	0.971	0.516	0.00476498	GV	MYOC
1.05988	0.795744	2.67643e-07	1.12423	1.62193	0.771	0.129	0.00481704	GV	ENSG00000258789
2.16617	0.959531	2.68709e-07	1.4459	2.08599	0.943	0.548	0.00483623	GV	MAP1S
1.36467	0.902503	2.70266e-07	1.15957	1.67291	0.829	0.194	0.00486424	GV	ENSG00000253207
2.87229	1.04836	2.70307e-07	1.52956	2.20669	0.971	0.613	0.00486499	GV	CPPED1
5.81943	0.408238	2.7155e-07	0.758156	1.09379	1	1	0.00488736	GV	USP7
2.24694	1.14735	2.75985e-07	1.84924	2.66789	0.943	0.548	0.00496717	GV	CYB5D2
3.7484	1.40173	2.77174e-07	1.73395	2.50156	0.971	0.581	0.00498857	GV	SLC35F2
1.89278	0.975211	2.77253e-07	1.4996	2.16347	0.886	0.355	0.00498999	GV	EVL
3.75259	0.668333	2.77284e-07	1.01757	1.46805	1	0.839	0.00499055	GV	THRSP
4.4016	0.613582	2.77603e-07	1.1225	1.61942	1	0.935	0.0049963	GV	SLC25A33
3.16216	0.810676	2.78032e-07	0.996092	1.43706	0.971	0.71	0.00500401	GV	SEPTIN8
1.94901	1.06442	2.78084e-07	1.73773	2.50702	0.943	0.452	0.00500496	GV	ENSG00000236782
2.24492	1.25723	2.81685e-07	1.81404	2.61711	0.829	0.323	0.00506977	GV	ENSG00000268744
1.70303	0.81638	2.83321e-07	1.27696	1.84226	0.914	0.387	0.00509921	GV	CHD3
3.20791	0.636065	2.83534e-07	1.02906	1.48461	1	0.871	0.00510304	GV	ESR2
2.98534	1.12351	2.84906e-07	1.4986	2.16202	0.943	0.645	0.00512774	GV	SLC35B4
4.70254	0.849875	2.86878e-07	1.34125	1.93502	1	0.935	0.00516323	GV	ZNF501
2.75585	1.1421	2.87218e-07	1.54162	2.22408	0.943	0.452	0.00516936	GV	TMEM116
2.72419	0.996672	2.87765e-07	1.32622	1.91333	0.971	0.677	0.0051792	GV	ENSG00000237720
3.3536	1.0679	2.89239e-07	1.31962	1.90381	0.971	0.742	0.00520573	GV	TMEM237
5.1491	0.579415	2.90277e-07	1.04283	1.50449	1	1	0.00522441	GV	CHSY1
4.2379	0.767283	2.94005e-07	1.19394	1.7225	1	0.903	0.0052915	GV	MFSD8
4.21209	0.955428	2.97758e-07	1.33388	1.92439	1	0.806	0.00535905	GV	RUFY3
2.74074	1.36137	2.97915e-07	1.69611	2.44697	1	0.516	0.00536187	GV	SLC22A5
2.72243	1.10137	2.98208e-07	1.46509	2.11367	0.971	0.516	0.00536714	GV	PSMF1
3.6353	0.712789	3.01612e-07	1.13202	1.63316	1	0.71	0.00542842	GV	RNF213
1.59904	1.25551	3.01638e-07	2.06188	2.97466	0.771	0.194	0.00542889	GV	COG4
2.67599	0.858297	3.02427e-07	0.745098	1.07495	1	0.484	0.00544307	GV	RRP1B
1.26023	0.838043	3.02917e-07	1.15839	1.6712	0.8	0.161	0.0054519	GV	LOXL2
2.14054	0.919285	3.08431e-07	1.31561	1.89802	0.971	0.516	0.00555114	GV	PTPN9
4.70277	0.611862	3.0872e-07	1.05529	1.52247	1	0.968	0.00555635	GV	IGBP1
4.34567	0.70453	3.10326e-07	1.07028	1.54409	1	0.903	0.00558524	GV	TAFA2
3.74331	0.953107	3.11439e-07	1.31804	1.90153	1	0.677	0.00560529	GV	ZNF639
1.14723	0.964676	3.11681e-07	1.45991	2.1062	0.743	0.129	0.00560964	GV	GFER
5.31224	0.656625	3.13484e-07	1.05961	1.5287	1	1	0.00564208	GV	CNOT9
0.783531	0.596539	3.20927e-07	0.863138	1.24525	0.714	0.097	0.00577605	GV	ENSG00000233862
5.38225	0.376918	3.21675e-07	0.936563	1.35117	1	1	0.00578951	GV	MICU2
3.51301	0.944244	3.21946e-07	1.42694	2.05864	1	0.839	0.00579439	GV	TMX4
1.78674	0.886445	3.22488e-07	1.35323	1.95229	0.914	0.419	0.00580413	GV	KLHL35
6.29096	0.419795	3.24842e-07	0.733005	1.0575	1	1	0.00584651	GV	EIF2S1
1.43565	1.15057	3.25376e-07	1.83607	2.64888	0.714	0.161	0.00585612	GV	WDR38
4.65932	0.733094	3.25971e-07	1.23763	1.78552	1	0.968	0.00586683	GV	ZC3HC1
5.02729	0.583517	3.26564e-07	1.09825	1.58444	1	1	0.0058775	GV	PSMG2
5.00403	0.45697	3.2674e-07	0.81595	1.17717	1	1	0.00588066	GV	SVIP
3.21605	0.881326	3.29768e-07	1.35562	1.95575	1	0.839	0.00593516	GV	GNB5
1.28758	0.936333	3.2978e-07	1.45152	2.0941	0.8	0.226	0.00593537	GV	VMAC
2.01443	1.12347	3.30087e-07	1.59441	2.30025	0.886	0.29	0.0059409	GV	WDR5B
3.64815	1.0464	3.31093e-07	1.35423	1.95374	0.971	0.839	0.005959	GV	IFT46
1.71319	1.01379	3.31567e-07	1.31032	1.89039	0.857	0.29	0.00596755	GV	POMGNT1
1.94752	1.03512	3.34363e-07	1.61579	2.3311	0.914	0.387	0.00601786	GV	LIN7B
2.9946	1.04428	3.34881e-07	1.44334	2.0823	0.971	0.548	0.00602719	GV	ENSG00000286592
1.04795	0.871067	3.35506e-07	1.30811	1.8872	0.686	0.097	0.00603844	GV	PTGDR2
4.30198	0.631696	3.36694e-07	1.03206	1.48894	1	0.935	0.00605983	GV	RMI2
2.1502	1.07761	3.37323e-07	1.6704	2.40988	0.943	0.516	0.00607113	GV	DESI1
2.02215	0.861851	3.37892e-07	0.969021	1.398	0.971	0.419	0.00608138	GV	MTG2
5.87093	1.10376	3.38763e-07	1.68012	2.4239	1	1	0.00609706	GV	GIPC2
4.36533	0.88944	3.40022e-07	1.32224	1.90759	1	0.968	0.00611971	GV	RBM4
3.9768	0.927541	3.40148e-07	1.09795	1.584	0.971	0.806	0.00612199	GV	PPP1R7
2.48758	0.849167	3.42638e-07	1.20292	1.73545	0.971	0.613	0.0061668	GV	ENSG00000285789
1.12915	1.10265	3.51667e-07	1.6704	2.40988	0.657	0.065	0.00632931	GV	PLPP2
4.12176	0.880563	3.5513e-07	0.9008	1.29958	0.971	0.968	0.00639163	GV	PPM1D
3.10753	2.13444	3.55863e-07	3.15674	4.55422	0.771	0.387	0.00640482	GV	CALHM4
3.2704	0.879262	3.60499e-07	1.09861	1.58496	1	0.71	0.00648827	GV	ACSL1
1.75808	1.29151	3.61063e-07	2.07102	2.98785	0.8	0.226	0.00649842	GV	LRRC38
1.40291	0.996549	3.61989e-07	1.5238	2.19837	0.8	0.194	0.00651508	GV	THAP8
2.21802	1.74662	3.675e-07	2.64	3.80872	0.686	0.161	0.00661426	GV	ENSG00000283782
2.99159	0.902366	3.71062e-07	1.20734	1.74182	1	0.806	0.00667837	GV	CRIM1
5.75141	0.549013	3.75064e-07	1.05212	1.51789	1	1	0.0067504	GV	DYNLT1
1.75323	1.11907	3.763e-07	1.61911	2.33588	0.857	0.258	0.00677265	GV	DOLK
2.70883	0.812724	3.76757e-07	1.29439	1.86741	1	0.677	0.00678087	GV	ZNF329
4.0029	0.831165	3.77005e-07	1.24779	1.80017	1	1	0.00678534	GV	PFDN1
3.48006	0.769463	3.79222e-07	1.13886	1.64302	1	0.968	0.00682523	GV	SLC25A38
2.4173	1.10234	3.80933e-07	1.44017	2.07773	0.943	0.419	0.00685603	GV	IDH3B
3.91125	0.614293	3.85176e-07	1.023	1.47588	1	0.968	0.0069324	GV	PPFIBP2
6.44886	0.244301	3.90786e-07	0.877224	1.26557	1	1	0.00703336	GV	FBXO5
4.16364	0.89796	3.94213e-07	1.03422	1.49207	0.971	0.839	0.00709504	GV	FBXO3
5.27889	0.306587	3.95782e-07	0.928223	1.33914	1	0.968	0.00712329	GV	UTP6
1.97426	0.896798	3.97544e-07	1.40246	2.02333	0.914	0.452	0.00715499	GV	PLEKHG3
5.16772	0.751604	3.99321e-07	1.22713	1.77038	1	1	0.00718698	GV	FAM81B
2.94399	1.24493	4.00631e-07	1.62896	2.3501	0.943	0.548	0.00721056	GV	ZNF224
1.73041	0.793467	4.03177e-07	1.16114	1.67517	0.943	0.419	0.00725638	GV	LOC101928000
2.2893	1.06975	4.05445e-07	1.43586	2.07151	0.943	0.387	0.0072972	GV	GEMIN8
1.26283	0.876552	4.05985e-07	1.10918	1.60021	0.829	0.194	0.00730691	GV	MAST2
1.28442	0.89487	4.06214e-07	1.12328	1.62055	0.829	0.194	0.00731104	GV	TTC39A
2.63377	0.811729	4.07337e-07	1.14034	1.64517	0.971	0.871	0.00733125	GV	ENSG00000248588
1.5823	1.03483	4.08015e-07	1.60065	2.30924	0.8	0.258	0.00734345	GV	C9orf116
3.26997	1.12868	4.09416e-07	1.55657	2.24566	0.971	0.613	0.00736866	GV	POLR3H
2.48091	0.823822	4.14725e-07	1.09594	1.5811	0.971	0.677	0.00746421	GV	MTMR14
2.55884	1.14319	4.18511e-07	1.32663	1.91392	0.914	0.548	0.00753236	GV	ITIH2
1.75485	1.06452	4.18769e-07	1.46354	2.11144	0.857	0.258	0.007537	GV	ENSG00000287957
1.14844	0.815979	4.18782e-07	1.22571	1.76833	0.771	0.161	0.00753723	GV	FAM160B2
3.37295	0.605044	4.18884e-07	1.01306	1.46154	1	0.871	0.00753908	GV	PYM1
3.87696	0.58842	4.18969e-07	0.89024	1.28434	1	1	0.0075406	GV	PCAT1
2.60868	0.81267	4.25761e-07	1.12641	1.62506	0.971	0.645	0.00766285	GV	TMCC2
2.5006	1.13507	4.28306e-07	1.5623	2.25393	0.914	0.452	0.00770865	GV	COPZ1
0.494782	0.619872	4.34293e-07	0.721318	1.04064	0.486	0	0.00781641	GV	ENSG00000224322
0.944688	0.893191	4.37058e-07	1.30211	1.87855	0.657	0.065	0.00786618	GV	CCDC22
2.67711	0.902317	4.40499e-07	1.30002	1.87554	1	0.742	0.00792809	GV	RCAN2
3.73939	0.549443	4.41652e-07	0.97547	1.40731	1	0.839	0.00794886	GV	GLE1
1.82627	0.97763	4.45765e-07	1.42015	2.04884	0.857	0.419	0.00802289	GV	CATSPER2P1
3.60786	0.816983	4.51586e-07	1.06944	1.54288	1	0.71	0.00812764	GV	LRIF1
4.14206	0.553046	4.52834e-07	0.956049	1.37929	1	0.903	0.0081501	GV	PSMC3IP
5.31454	0.482795	4.5823e-07	0.895478	1.2919	1	1	0.00824722	GV	ATP5F1B
4.80121	0.509932	4.6137e-07	0.934431	1.3481	1	1	0.00830374	GV	DNAJC3.DT
1.7202	0.885389	4.69053e-07	1.25012	1.80354	0.914	0.355	0.00844202	GV	ENSG00000243176
2.58115	0.954543	4.69473e-07	1.29181	1.86369	0.943	0.71	0.00844957	GV	C12orf57
4.10635	0.9995	4.72436e-07	1.46418	2.11236	1	0.871	0.00850291	GV	IQCG
3.12476	1.22415	4.74969e-07	1.57855	2.27736	0.943	0.516	0.00854849	GV	FXN
2.76205	0.769128	4.7571e-07	0.987345	1.42444	1	0.581	0.00856183	GV	COX15
4.70764	0.502753	4.7761e-07	0.921707	1.32974	1	1	0.00859602	GV	LHX8
3.45728	0.691561	4.77693e-07	1.10285	1.59108	1	0.742	0.00859752	GV	MAP7
1.95781	0.988735	4.85493e-07	1.43401	2.06884	0.886	0.548	0.0087379	GV	ENSG00000259867
1.69528	1.34599	4.87667e-07	2.13222	3.07614	0.714	0.129	0.00877703	GV	SCO1
1.72554	1.01559	4.90314e-07	1.53444	2.21373	0.857	0.323	0.00882467	GV	KXD1
1.83056	1.07734	4.90364e-07	1.40584	2.0282	0.857	0.29	0.00882557	GV	PROSER2.AS1
2.68126	1.04252	4.90982e-07	1.35915	1.96085	0.943	0.645	0.00883669	GV	WARS2
6.15714	0.434122	4.9368e-07	0.775991	1.11952	1	1	0.00888526	GV	PDCD10
1.21772	0.915983	4.93957e-07	1.11001	1.60141	0.8	0.161	0.00889024	GV	LINC01914
1.5085	1.18579	4.942e-07	1.83839	2.65224	0.743	0.161	0.00889461	GV	STAG3L4
2.43654	1.17716	4.97769e-07	1.50955	2.17782	0.914	0.387	0.00895885	GV	DHRS7B
3.0086	0.955559	5.0022e-07	1.40796	2.03126	0.971	0.71	0.00900296	GV	MFSD5
4.37219	0.699399	5.02308e-07	1.08364	1.56336	1	0.935	0.00904053	GV	ENSG00000245248
3.22031	1.16256	5.03817e-07	1.52596	2.2015	0.971	0.71	0.00906769	GV	A1CF
1.75703	1.06589	5.07267e-07	1.63094	2.35295	0.829	0.29	0.00912979	GV	MLPH
1.90691	1.04561	5.07651e-07	1.61775	2.33393	0.886	0.452	0.0091367	GV	DGKD
3.12879	0.58467	5.09507e-07	0.953001	1.37489	1	0.839	0.0091701	GV	POLDIP2
6.01666	0.39277	5.14612e-07	0.863405	1.24563	1	1	0.00926198	GV	EBP
2.56487	0.923572	5.15551e-07	0.998725	1.44086	1	0.548	0.00927888	GV	UCP2
4.31854	0.66572	5.16077e-07	1.00247	1.44626	1	1	0.00928836	GV	GPR143
1.01031	0.659138	5.16946e-07	0.977251	1.40988	0.8	0.194	0.00930399	GV	ENSG00000258736
6.25904	0.653048	5.17456e-07	1.01083	1.45831	1	1	0.00931317	GV	ENSG00000218052
3.22547	0.717467	5.18586e-07	1.17084	1.68916	1	0.839	0.00933351	GV	TRAF3
2.91608	0.706515	5.18663e-07	1.05973	1.52887	1	0.774	0.00933489	GV	ZNF574
3.79102	0.71336	5.21623e-07	0.930559	1.34251	1	0.774	0.00938818	GV	DYNC1LI1
2.61736	0.688656	5.27445e-07	1.00802	1.45427	1	0.71	0.00949295	GV	IQSEC1
1.28568	0.672859	5.29089e-07	0.970821	1.4006	0.914	0.355	0.00952254	GV	C4orf48
3.82546	0.705366	5.29953e-07	1.13857	1.64261	1	0.935	0.00953809	GV	ITM2C
4.40632	0.741834	5.30181e-07	1.22629	1.76917	1	0.935	0.00954219	GV	CCDC27
5.03227	0.341088	5.31301e-07	0.737796	1.06441	1	1	0.00956235	GV	DDX47
2.35046	0.961608	5.37864e-07	1.53193	2.21011	0.971	0.581	0.00968048	GV	GADD45GIP1
2.95564	0.91436	5.39091e-07	1.28761	1.85763	0.971	0.645	0.00970255	GV	MRTO4
2.93331	0.88535	5.5444e-07	1.18437	1.70868	0.971	0.806	0.00997882	GV	CARD8
3.76831	0.591541	5.56285e-07	0.881994	1.27245	1	1	0.010012	GV	ENSG00000243004
4.17534	1.23084	5.56721e-07	1.66063	2.39578	0.971	0.742	0.0100199	GV	HADHA
2.60639	1.02672	5.58471e-07	1.42101	2.05009	0.943	0.677	0.0100514	GV	CHCHD6
4.25949	0.563444	5.65105e-07	0.93967	1.35566	1	0.968	0.0101708	GV	PLAGL2
1.29493	0.860678	5.73911e-07	1.23103	1.776	0.771	0.161	0.0103293	GV	DDB2
2.37245	0.733615	5.74596e-07	0.96055	1.38578	1	0.613	0.0103416	GV	VCP
2.43278	0.964865	5.78781e-07	1.28099	1.84808	0.943	0.516	0.0104169	GV	WDR59
4.35712	0.397584	5.79567e-07	0.882523	1.27321	1	1	0.010431	GV	FOXJ3
4.87852	0.369274	5.79919e-07	0.791061	1.14126	1	1	0.0104374	GV	ARHGEF33
1.14365	0.996936	5.84532e-07	1.51133	2.18039	0.657	0.097	0.0105204	GV	FITM2
5.84285	0.293033	5.94474e-07	0.695501	1.0034	1	1	0.0106993	GV	IMMT
3.39448	1.24476	5.96632e-07	1.5398	2.22147	0.943	0.806	0.0107382	GV	SMG1P5
3.6653	0.807926	5.97233e-07	1.18266	1.70622	1	0.839	0.010749	GV	CHCHD3
1.52146	0.860303	5.9951e-07	1.26939	1.83134	0.886	0.323	0.01079	GV	ENSG00000234156
3.15247	1.13318	5.99694e-07	1.34026	1.93359	0.943	0.581	0.0107933	GV	RAB38
4.11846	0.681697	6.00165e-07	1.06708	1.53947	1	0.968	0.0108018	GV	DESI2
2.45332	0.816702	6.04421e-07	1.26315	1.82233	1	0.903	0.0108784	GV	ERH
1.2104	1.00159	6.07401e-07	1.25971	1.81738	0.714	0.097	0.010932	GV	CHST7
1.16395	0.914892	6.08196e-07	1.39169	2.00778	0.743	0.161	0.0109463	GV	TEPSIN
1.84834	1.23147	6.13656e-07	1.93375	2.78981	0.829	0.355	0.0110446	GV	ARHGAP8
4.22696	0.773711	6.16899e-07	1.02817	1.48334	1	1	0.011103	GV	PRDX1
2.19698	0.975749	6.17334e-07	1.01753	1.46798	0.943	0.419	0.0111108	GV	CMAHP
6.69906	0.906198	6.20118e-07	1.24965	1.80286	1	1	0.0111609	GV	LOC101927845
3.421	1.02886	6.22963e-07	0.996509	1.43766	0.971	0.71	0.0112121	GV	ECHDC1
2.23634	1.18273	6.25459e-07	1.58524	2.28702	0.886	0.323	0.011257	GV	ENSG00000262898
2.79618	0.935403	6.3208e-07	1.38456	1.99749	1	0.71	0.0113762	GV	MOCOS
3.11669	0.776527	6.33137e-07	1.19796	1.72829	1	0.871	0.0113952	GV	CCNO
5.33364	0.419217	6.33647e-07	0.794418	1.1461	1	1	0.0114044	GV	ZMYM5
2.46363	1.14808	6.35636e-07	1.50447	2.17049	0.886	0.516	0.0114402	GV	N6AMT1
3.04043	1.83387	6.36047e-07	2.39284	3.45213	0.829	0.419	0.0114476	GV	LINC00520
1.99023	0.829296	6.46446e-07	1.17307	1.69239	0.943	0.452	0.0116347	GV	MAPKAPK2
4.17167	0.648867	6.50614e-07	1.06106	1.53079	1	0.968	0.0117098	GV	PIGU
4.42471	0.906902	6.5305e-07	1.33926	1.93215	1	0.935	0.0117536	GV	MRRF
3.31647	0.822891	6.53097e-07	1.16474	1.68036	1	0.774	0.0117544	GV	TM7SF3
1.37392	1.10782	6.53199e-07	1.67891	2.42215	0.743	0.161	0.0117563	GV	ZNF480
3.87921	0.82371	6.57144e-07	1.15421	1.66518	1	0.968	0.0118273	GV	SARS
3.08221	1.03575	6.58232e-07	1.13093	1.63158	0.943	0.871	0.0118469	GV	ENSG00000286156
3.50919	0.804118	6.58655e-07	1.00969	1.45668	0.971	0.871	0.0118545	GV	SNIP1
2.05049	1.47424	6.63443e-07	2.34907	3.389	0.8	0.258	0.0119407	GV	ID1
1.90188	0.944553	6.66057e-07	1.32927	1.91774	0.914	0.387	0.0119877	GV	RUSC1
2.76953	1.20256	6.69936e-07	1.76078	2.54027	1	0.806	0.0120575	GV	CDA
4.81641	0.547859	6.73764e-07	0.982704	1.41774	1	0.968	0.0121264	GV	TIPRL
3.56667	0.970949	6.74093e-07	1.23944	1.78813	0.971	0.742	0.0121323	GV	TYW5
2.29101	1.11674	6.74299e-07	1.60211	2.31136	0.914	0.452	0.012136	GV	METTL22
1.62544	1.05557	6.76052e-07	1.65698	2.39051	0.857	0.323	0.0121676	GV	JMJD7
2.80993	1.27259	6.7622e-07	1.93012	2.78457	0.971	0.774	0.0121706	GV	TGM7
1.71539	1.4059	6.89063e-07	2.2686	3.27289	0.771	0.194	0.0124018	GV	BRMS1
2.99206	1.04559	6.945e-07	1.31453	1.89647	0.943	0.742	0.0124996	GV	ZNF385B
2.58504	0.997654	6.97631e-07	1.19248	1.72038	0.971	0.548	0.012556	GV	NELFCD
4.89342	0.57556	7.01429e-07	0.929945	1.34163	1	1	0.0126243	GV	CDH12
3.24065	0.867325	7.01688e-07	1.23458	1.78112	1	0.806	0.012629	GV	KIF3C
2.70005	0.907457	7.01968e-07	1.26635	1.82696	0.971	0.581	0.012634	GV	LYRM4
1.18527	0.972918	7.03841e-07	1.38542	1.99874	0.743	0.129	0.0126677	GV	MAN2A2
2.39681	1.25812	7.04763e-07	1.54432	2.22798	0.857	0.548	0.0126843	GV	ZNF560
4.60743	0.607942	7.11412e-07	0.970268	1.3998	1	1	0.012804	GV	LARP1
3.15791	0.909839	7.13385e-07	1.14807	1.65631	0.971	0.871	0.0128395	GV	CORO2A
4.55965	0.571872	7.16335e-07	0.987872	1.4252	1	1	0.0128926	GV	ATP1B3
1.33273	1.09304	7.30431e-07	1.6704	2.40988	0.686	0.161	0.0131463	GV	SCUBE2
2.25441	0.981967	7.31707e-07	1.19647	1.72614	0.943	0.387	0.0131693	GV	MTHFD1L
2.15061	1.05933	7.3298e-07	1.24489	1.796	0.943	0.387	0.0131922	GV	PAQR5
1.80593	1.05529	7.37809e-07	1.55645	2.24549	0.914	0.387	0.0132791	GV	BABAM1
1.84736	0.960578	7.3795e-07	1.50289	2.16822	0.914	0.484	0.0132816	GV	ENSG00000259607
5.31898	0.44095	7.41063e-07	0.888735	1.28217	1	1	0.0133376	GV	XRCC6
3.68277	0.640748	7.465e-07	1.02333	1.47635	1	0.903	0.0134355	GV	ZNF202
5.59731	0.513089	7.53181e-07	0.9732	1.40403	1	1	0.0135557	GV	CYCS
[truncated: 2,446 more rows]

## Sheet: MII markers
avgerage expression	Stdev	p_val	avg_logFC	avg_log2FC	pct.1	pct.2	p_val_adj	cluster	gene
7.17491	0.345022	3.76288e-18	1.53727	2.21781	1	1	6.77243e-14	MII	BCL2L10
5.22353	0.443833	9.86695e-15	1.59679	2.30368	1	1	1.77585e-10	MII	ZNF280C
5.52057	0.794425	1.04054e-13	2.08746	3.01157	1	0.943	1.87276e-09	MII	LIN7C
5.3367	0.40883	1.94289e-13	1.49895	2.16252	1	0.971	3.49682e-09	MII	TMEM128
7.56226	0.354423	6.50619e-13	1.13678	1.64003	1	1	1.17098e-08	MII	B3GNT2
4.57875	0.619977	4.67219e-12	1.51871	2.19104	1	1	8.40901e-08	MII	MED30
5.39881	0.740129	9.23923e-12	1.59471	2.30068	1	1	1.66288e-07	MII	ZNF738
5.7062	0.361261	1.31528e-11	1.0909	1.57383	1	1	2.36724e-07	MII	PAXIP1
5.53846	0.917316	1.39406e-11	1.80436	2.60315	1	1	2.50903e-07	MII	CENPS.CORT
5.38733	0.57848	1.639e-11	1.39833	2.01736	1	1	2.94988e-07	MII	KLHL28
9.54944	0.27733	2.48381e-11	0.855229	1.23383	1	1	4.47036e-07	MII	OOEP
9.17018	0.48828	2.50924e-11	1.18678	1.71217	1	1	4.51613e-07	MII	ENSG00000211459
5.15669	0.799493	2.68023e-11	1.65787	2.3918	1	1	4.82388e-07	MII	LEF1
7.22063	0.755621	4.87137e-11	1.42567	2.05681	1	1	8.76749e-07	MII	CETN3
6.36233	0.27118	6.52573e-11	0.805518	1.16212	1	1	1.1745e-06	MII	QKI
8.77825	0.2325	7.09947e-11	0.754705	1.08881	1	1	1.27776e-06	MII	WEE2
5.84408	0.436152	7.15014e-11	1.00586	1.45115	1	1	1.28688e-06	MII	SNRPF
5.65295	0.388861	1.10617e-10	1.09691	1.58251	1	1	1.99089e-06	MII	DDX59
8.21057	0.461704	1.78975e-10	1.06312	1.53376	1	1	3.2212e-06	MII	ND5
6.4934	0.31302	2.03638e-10	0.82436	1.1893	1	1	3.66508e-06	MII	TENT4A
6.54935	0.570256	2.34576e-10	1.21132	1.74757	1	1	4.22191e-06	MII	EPB41L5
7.78012	0.273164	2.60139e-10	0.77476	1.11774	1	1	4.68197e-06	MII	PSMA2
2.60798	0.845948	2.86589e-10	1.76652	2.54855	1	0.571	5.15802e-06	MII	MEX3D
9.26306	0.287322	2.92614e-10	0.772133	1.11395	1	1	5.26646e-06	MII	DPPA3
9.74808	0.397513	3.1017e-10	0.890722	1.28504	1	1	5.58243e-06	MII	PTTG1
6.38643	0.391393	3.56118e-10	0.888481	1.28181	1	1	6.40941e-06	MII	RPL30
7.63555	0.2948	4.64273e-10	0.832364	1.20085	1	1	8.35598e-06	MII	LIMA1
6.284	0.359481	5.33839e-10	0.877963	1.26663	1	1	9.60803e-06	MII	SLC4A7
7.78457	0.263737	5.69204e-10	0.695943	1.00403	1	1	1.02445e-05	MII	CALM1
7.1002	0.19723	5.70944e-10	0.728259	1.05066	1	1	1.02758e-05	MII	ADD3
6.33264	0.485553	7.76319e-10	1.00921	1.45598	1	1	1.39722e-05	MII	HMGB2
5.64829	0.43799	8.37194e-10	0.923555	1.33241	1	1	1.50678e-05	MII	TBCA
7.34136	0.935306	1.16754e-09	1.69418	2.44418	1	1	2.10134e-05	MII	BCL10
7.04908	0.473673	1.39164e-09	1.01439	1.46345	1	1	2.50467e-05	MII	ND6
7.52256	0.333407	1.59174e-09	0.77218	1.11402	1	1	2.86481e-05	MII	HINT1
6.61985	0.388157	1.74889e-09	0.843262	1.21657	1	1	3.14766e-05	MII	IQGAP2
5.79615	0.774141	2.02219e-09	1.32676	1.9141	1	1	3.63954e-05	MII	SLC19A2
7.61003	0.318394	2.15805e-09	0.76398	1.10219	1	1	3.88405e-05	MII	TRMT112
4.88773	0.452393	3.32287e-09	1.04996	1.51477	1	1	5.98049e-05	MII	PDE7A
6.04125	0.350425	4.0136e-09	0.95607	1.37932	1	1	7.22368e-05	MII	CLDN12
10.5176	0.446714	5.38122e-09	0.951001	1.372	1	1	9.68512e-05	MII	ENSG00000210082
6.68521	0.325629	5.84172e-09	0.765401	1.10424	1	1	0.000105139	MII	ARHGAP18
6.79746	0.31543	6.08626e-09	0.748744	1.08021	1	1	0.000109541	MII	INTS8
7.88768	0.338404	6.09251e-09	0.771756	1.11341	1	1	0.000109653	MII	ND4L
6.45451	0.418791	6.47392e-09	0.836741	1.20716	1	1	0.000116518	MII	RPL26L1
6.83867	0.35328	1.07093e-08	0.980193	1.41412	1	1	0.000192745	MII	HSPE1.MOB4
3.66094	1.527	1.31141e-08	2.06012	2.97213	0.903	0.457	0.000236027	MII	ENSG00000285000
5.708	0.460117	1.6311e-08	0.927977	1.33879	1	1	0.000293566	MII	PPP6C
7.22246	0.295339	1.74523e-08	0.721007	1.04019	1	1	0.000314107	MII	ENSG00000188831
6.57804	0.377802	1.76648e-08	0.798442	1.15191	1	1	0.00031793	MII	RESF1
5.20988	0.428956	1.82091e-08	0.953553	1.37569	1	1	0.000327727	MII	CBFB
6.08236	0.519249	1.9621e-08	0.973575	1.40457	1	1	0.000353138	MII	RPS27
6.60585	0.415174	1.98528e-08	0.917492	1.32366	1	1	0.000357311	MII	BCAR4
8.15042	0.309924	2.13144e-08	0.727051	1.04891	1	1	0.000383617	MII	DNMT1
9.61068	0.388891	2.13441e-08	0.799655	1.15366	1	1	0.000384151	MII	CYTB
6.97627	0.325135	2.15512e-08	0.717187	1.03468	1	1	0.000387878	MII	EIF1
4.67427	0.519115	2.5429e-08	1.02599	1.48019	1	1	0.000457671	MII	ZCCHC14
4.51284	0.667415	2.68078e-08	1.22977	1.77419	1	1	0.000482487	MII	ENSG00000235655
4.78454	0.393804	2.74921e-08	0.869624	1.2546	1	1	0.000494803	MII	ARL13B
4.65577	0.411757	2.76696e-08	0.843747	1.21727	1	1	0.000497997	MII	ZSWIM3
5.18514	0.502978	2.95907e-08	0.924867	1.3343	1	1	0.000532574	MII	UBL5
3.38364	2.01592	3.23156e-08	2.21214	3.19144	0.806	0.171	0.000581616	MII	ENSG00000273637
6.23692	0.367927	3.61969e-08	0.747507	1.07842	1	1	0.000651472	MII	SF3B6
9.40436	0.492494	3.86578e-08	0.918414	1.32499	1	1	0.000695762	MII	ENSG00000285010
6.34688	0.358901	3.94056e-08	0.758652	1.0945	1	1	0.000709222	MII	EPSTI1
8.71075	0.415477	4.31008e-08	0.838424	1.20959	1	1	0.000775729	MII	COX3
5.96458	0.438457	4.74465e-08	0.884638	1.27626	1	1	0.000853942	MII	CEP78
7.03213	0.527709	5.42203e-08	0.922291	1.33059	1	1	0.000975857	MII	LINC02262
1.19938	0.859549	5.61989e-08	1.32533	1.91205	0.806	0.143	0.00101147	MII	RPPH1
5.596	0.384482	5.67017e-08	0.759819	1.09619	1	1	0.00102052	MII	ZC3H7A
4.71567	0.913721	6.41146e-08	1.42467	2.05537	1	0.971	0.00115394	MII	ATF2
4.14338	0.609301	7.99463e-08	1.08872	1.57069	1	1	0.00143887	MII	ENSG00000231332
6.46751	0.442296	8.40164e-08	0.801865	1.15685	1	1	0.00151213	MII	TXNDC17
5.84789	0.426488	9.14934e-08	0.777399	1.12155	1	1	0.0016467	MII	STARD7
6.12172	0.51935	9.15198e-08	0.870239	1.25549	1	1	0.00164717	MII	TASOR2
4.96588	0.391788	9.24174e-08	0.908862	1.31121	1	1	0.00166333	MII	ITGAE
3.46297	1.27447	9.48116e-08	1.50026	2.16441	0.935	0.457	0.00170642	MII	ENSG00000260342
7.0697	0.410998	9.89749e-08	0.767679	1.10753	1	1	0.00178135	MII	NOP10
10.1258	0.412978	9.93155e-08	0.772829	1.11496	1	1	0.00178748	MII	COX1
6.02979	0.356583	1.12263e-07	0.718516	1.0366	1	1	0.00202051	MII	SACM1L
5.55559	0.531575	1.30826e-07	0.917248	1.32331	1	1	0.0023546	MII	TCERG1
5.29265	0.398769	1.36294e-07	0.853777	1.23174	1	1	0.00245303	MII	MAGOH
5.18957	0.52419	1.7658e-07	1.08082	1.5593	1	1	0.00317809	MII	SLC27A6
4.21723	0.583464	1.86113e-07	0.97634	1.40856	1	1	0.00334965	MII	PARD6G
7.22642	0.393372	2.11217e-07	0.702308	1.01322	1	1	0.00380149	MII	ETFA
7.11605	0.518608	2.60584e-07	0.872115	1.2582	1	1	0.00469	MII	TPT1
6.27693	0.486954	2.82776e-07	0.78181	1.12791	1	1	0.00508941	MII	GCH1
2.03039	1.43449	2.83798e-07	2.16084	3.11743	0.774	0.171	0.0051078	MII	HNRNPUL2.BSCL2
5.26457	0.355011	3.85036e-07	0.726844	1.04861	1	1	0.00692988	MII	CAPN7
4.95465	0.654819	3.86174e-07	1.03708	1.49619	1	1	0.00695036	MII	MED14
6.53175	0.437904	4.11291e-07	0.866336	1.24986	1	1	0.00740241	MII	GMFB
7.61681	0.377931	4.42801e-07	0.758019	1.09359	1	1	0.00796952	MII	PRDX3
6.17975	0.365304	4.50405e-07	0.714568	1.0309	1	1	0.00810638	MII	YES1
3.82943	1.08103	5.03528e-07	1.12519	1.62331	0.968	1	0.00906249	MII	ENSG00000230333
7.84637	0.407038	5.07109e-07	0.719698	1.0383	1	1	0.00912695	MII	PROSER1
6.36616	0.401298	6.7973e-07	0.699439	1.00908	1	1	0.0122338	MII	NEK1
6.88103	0.448346	6.91899e-07	0.74269	1.07148	1	1	0.0124528	MII	SPCS2
4.78826	0.392376	7.43952e-07	0.751339	1.08395	1	1	0.0133896	MII	COPRS
6.26307	0.488357	7.57627e-07	0.767983	1.10797	1	1	0.0136358	MII	SEC62
6.77407	0.437344	7.76553e-07	0.706502	1.01927	1	1	0.0139764	MII	THOC2
5.18546	0.541495	9.35892e-07	0.81037	1.16912	1	1	0.0168442	MII	LSM7
5.09067	1.44365	1.25893e-06	1.93399	2.79015	1	0.886	0.0226583	MII	ANKRD36BP1
5.31735	0.578853	1.39109e-06	0.888205	1.28141	1	1	0.0250368	MII	PHF6
5.67682	0.408707	1.47606e-06	0.715627	1.03243	1	1	0.0265662	MII	OTUD3
5.49726	0.462726	1.48822e-06	0.733491	1.0582	1	1	0.026785	MII	LTA4H
9.31187	0.4798	1.56452e-06	0.75365	1.08729	1	1	0.0281582	MII	COX2
6.34235	0.421408	1.62502e-06	0.70507	1.0172	1	1	0.0292472	MII	ATRX
3.70394	1.1518	1.74995e-06	1.60015	2.30852	1	0.886	0.0314956	MII	DCK
4.51173	0.563748	1.84021e-06	0.856989	1.23637	1	1	0.03312	MII	BRI3
5.5997	0.620256	1.87921e-06	0.915609	1.32094	1	1	0.033822	MII	CPEB4
7.06436	0.586787	1.88778e-06	0.866977	1.25078	1	1	0.0339762	MII	ENSG00000248527
1.57909	1.07566	2.01306e-06	1.52862	2.20533	0.774	0.371	0.036231	MII	ENSG00000261600
5.84911	0.497496	2.27676e-06	0.769294	1.10986	1	1	0.0409772	MII	PFDN4
5.09734	0.428614	2.28085e-06	0.833926	1.2031	1	1	0.0410507	MII	CCNG1
6.61308	0.581449	2.72323e-06	0.779407	1.12445	1	1	0.0490128	MII	UBE2T
6.08882	0.470071	2.79852e-06	0.724737	1.04558	1	1	0.0503678	MII	ESF1
4.684	0.53842	3.00801e-06	0.95231	1.37389	1	0.943	0.0541382	MII	APIP
5.37232	0.630339	3.17697e-06	0.869541	1.25448	1	1	0.057179	MII	RPS19
1.78376	1.33595	3.22186e-06	1.74954	2.52405	0.742	0.171	0.057987	MII	ENSG00000228144
4.54442	0.688148	3.74534e-06	0.978077	1.41107	1	1	0.0674086	MII	UBE2U
2.97459	0.614911	3.79376e-06	0.910678	1.31383	1	0.886	0.0682801	MII	ENSG00000224578
5.32588	0.50917	3.90892e-06	0.883344	1.2744	1	1	0.0703528	MII	TIFA
4.99261	0.529556	4.14395e-06	0.787157	1.13563	1	1	0.0745828	MII	CNRIP1
2.65413	1.74149	4.84336e-06	1.9005	2.74184	0.774	0.343	0.0871709	MII	ENSG00000272162
6.70752	0.527427	6.09707e-06	0.771188	1.11259	1	1	0.109735	MII	BRCA2
4.38947	0.788462	6.27329e-06	1.01933	1.47058	1	1	0.112907	MII	RAB33B
4.09971	0.690886	6.79327e-06	0.971985	1.40228	1	1	0.122265	MII	ATP8
5.35391	0.462929	7.09784e-06	0.784289	1.13149	1	1	0.127747	MII	PHOSPHO2
3.82176	1.24019	7.52237e-06	1.38202	1.99383	0.968	0.914	0.135388	MII	FAM135A
8.60012	0.477206	7.67147e-06	0.727322	1.0493	1	1	0.138071	MII	ATP6
4.82963	0.45306	8.05842e-06	0.716907	1.03428	1	1	0.145035	MII	ELK3
3.24204	1.32578	8.19661e-06	1.47802	2.13233	0.935	0.829	0.147523	MII	ARL6IP6
3.38616	0.726244	8.41982e-06	0.987601	1.42481	1	1	0.15154	MII	ENSG00000230562
6.38071	0.504204	8.85239e-06	0.797308	1.15027	1	1	0.159325	MII	NUP37
5.37069	0.536741	8.89267e-06	0.775008	1.1181	1	1	0.16005	MII	RPLP1
3.75341	0.848834	8.99029e-06	1.12353	1.62092	1	0.943	0.161807	MII	FUBP3
7.56039	0.718608	9.57433e-06	0.899193	1.29726	1	1	0.172319	MII	FAM220A.1
3.72633	1.05961	1.05821e-05	1.19077	1.71792	0.968	0.886	0.190457	MII	ZNF626
4.18077	0.720017	1.10777e-05	0.928078	1.33893	1	1	0.199377	MII	HSPB1
2.02841	1.16377	1.14881e-05	1.34874	1.94582	0.871	0.457	0.206763	MII	RAB12
5.77297	0.552789	1.31155e-05	0.786783	1.13509	1	1	0.236052	MII	ANAPC10
4.93404	1.03791	1.47668e-05	1.24827	1.80087	1	1	0.265773	MII	ELK4
4.90264	0.519987	1.47816e-05	0.717512	1.03515	1	1	0.26604	MII	NPC2
1.59378	1.3863	1.53428e-05	1.79142	2.58448	0.677	0.229	0.276141	MII	MINDY4B
1.64296	0.827022	1.54247e-05	0.93346	1.3467	0.903	0.457	0.277615	MII	ENSG00000260371
1.93402	0.8955	1.56815e-05	1.15837	1.67117	0.935	0.686	0.282236	MII	H2AFX
9.0012	0.954501	1.65109e-05	1.20007	1.73133	1	1	0.297162	MII	CNN3
4.73395	0.603547	1.67569e-05	0.87823	1.26702	1	1	0.301591	MII	TMEM35B
6.76048	0.473197	1.88963e-05	0.74334	1.07241	1	1	0.340095	MII	MTPAP
5.08818	0.560396	2.02363e-05	0.775368	1.11862	1	0.971	0.364214	MII	TMEM200A
3.9628	1.50629	2.48451e-05	1.32093	1.9057	0.935	0.914	0.447162	MII	RAP2C
5.68862	0.657016	2.50424e-05	0.818903	1.18143	1	1	0.450712	MII	GNAI1
5.72902	0.493301	2.60156e-05	0.702224	1.01309	1	1	0.468229	MII	RPS27L
4.46227	0.692602	2.77929e-05	0.857471	1.23707	1	1	0.500216	MII	SMAD1
4.26024	0.542189	2.89081e-05	0.74327	1.07231	1	0.971	0.520288	MII	RPIA
5.33464	0.600166	3.09045e-05	0.762432	1.09996	1	1	0.55622	MII	PHF3
3.03679	0.949239	3.17211e-05	1.11879	1.61408	1	0.914	0.570916	MII	INPP5E
4.51713	0.919244	3.23922e-05	1.07327	1.5484	1	0.943	0.582995	MII	SPRTN
5.26021	0.551023	3.72171e-05	0.720049	1.03881	1	1	0.669834	MII	ZNF292
6.17528	0.554844	4.13742e-05	0.706572	1.01937	1	1	0.744652	MII	LAMB1
7.35004	0.537393	4.58806e-05	0.706326	1.01901	1	1	0.82576	MII	KIF20B
4.90093	1.00142	4.96869e-05	1.14792	1.6561	1	1	0.894264	MII	FAM76B
5.35439	0.521429	5.20178e-05	0.734861	1.06018	1	1	0.936216	MII	TMCC1
6.32955	0.679274	5.34105e-05	0.811098	1.17017	1	1	0.961282	MII	CCZ1B
4.89548	0.813914	5.84134e-05	0.949739	1.37018	1	1	1	MII	ATP13A3
2.21533	1.94914	5.91697e-05	2.23353	3.22231	0.645	0.171	1	MII	DNAAF4.CCPG1
2.9048	0.535999	6.02868e-05	0.741054	1.06911	1	0.943	1	MII	ENSG00000236698
4.63353	0.564812	7.26631e-05	0.717415	1.03501	1	1	1	MII	HMGXB4
4.14819	0.800234	7.37879e-05	0.941499	1.3583	1	0.971	1	MII	FAM169A
4.30978	1.38205	7.54186e-05	0.768823	1.10918	0.935	1	1	MII	USP25
5.00415	0.662213	7.54774e-05	0.785851	1.13374	1	1	1	MII	PDK1
5.23282	0.569272	7.90072e-05	0.719385	1.03785	1	1	1	MII	ATAD2
2.41587	0.855615	7.97602e-05	0.8876	1.28054	0.968	0.943	1	MII	SAMD1
3.65445	0.753596	7.98859e-05	0.842717	1.21578	1	1	1	MII	LINC01807
5.57122	0.987635	9.61393e-05	1.08948	1.57179	1	1	1	MII	AMFR
5.66974	0.707222	9.89351e-05	0.835944	1.20601	1	1	1	MII	CENPK
4.67733	0.868017	0.00010572	0.901925	1.3012	1	1	1	MII	FBXO43
6.56383	0.605382	0.000107799	0.710925	1.02565	1	1	1	MII	SLC39A10
7.33644	0.689431	0.000109574	0.828987	1.19597	1	1	1	MII	PER2
3.55816	1.31054	0.000138022	1.32349	1.9094	0.968	0.914	1	MII	LRIG3
3.44181	0.656935	0.000147475	0.761218	1.09821	1	1	1	MII	PPP1R35
6.383	0.518365	0.000151865	0.719725	1.03834	1	1	1	MII	PPM1A
7.70463	0.750309	0.00015504	0.852452	1.22983	1	1	1	MII	WTAP
5.0099	0.666381	0.000162796	0.789537	1.13906	1	1	1	MII	SRRM1
5.69126	0.66044	0.000164903	0.759743	1.09608	1	1	1	MII	TRIM77
4.33317	0.724335	0.000179209	0.822512	1.18663	1	0.971	1	MII	DNMT3B
3.72636	0.671989	0.000180386	0.779749	1.12494	1	0.971	1	MII	ENSG00000259357
5.09635	0.616788	0.000180938	0.760922	1.09778	1	1	1	MII	RPA3
4.22868	0.722761	0.000186671	0.788599	1.13771	1	1	1	MII	SAP30
5.72964	0.694914	0.000206472	0.774725	1.11769	1	1	1	MII	NUDCD2
3.30216	0.955817	0.000217381	0.896001	1.29266	1	0.886	1	MII	MAP1LC3B2
4.69329	0.641782	0.000230053	0.747737	1.07876	1	1	1	MII	GUCD1
3.86488	1.0955	0.00023244	1.19345	1.72178	1	1	1	MII	TAF4
3.81132	1.38924	0.000233752	0.918345	1.32489	0.935	0.886	1	MII	RBM27.1
5.43689	0.672623	0.000241711	0.727536	1.04961	1	1	1	MII	HELZ
1.18574	1.37888	0.000249383	1.79534	2.59012	0.484	0.143	1	MII	ENSG00000258677
5.20058	0.663301	0.000254103	0.760142	1.09665	1	1	1	MII	TPP2
6.59425	0.630096	0.000255896	0.720201	1.03903	1	1	1	MII	KIF3A
3.77467	0.77757	0.000263747	0.808238	1.16604	1	1	1	MII	IL17RD
5.14192	0.622155	0.000264367	0.707961	1.02137	1	1	1	MII	HTATSF1
5.14005	0.959076	0.000266624	0.991736	1.43077	1	1	1	MII	TRIM36
5.69814	0.731003	0.000267864	0.817689	1.17968	1	1	1	MII	ENSG00000277738
5.35111	0.640562	0.000281773	0.72079	1.03988	1	1	1	MII	DNAJC19
4.10292	0.726509	0.000287068	0.807503	1.16498	1	0.971	1	MII	CEP192
4.2567	0.764889	0.000289246	0.90266	1.30226	1	1	1	MII	SCLT1
2.12079	1.40994	0.000305268	1.79385	2.58798	0.839	0.514	1	MII	RASL11A
2.6069	0.983164	0.000317415	0.981412	1.41588	0.968	0.971	1	MII	HIST1H2AH
2.10886	1.09525	0.000339437	1.04124	1.50219	0.903	0.857	1	MII	IGF2R
4.62232	0.688759	0.000346751	0.733855	1.05873	1	1	1	MII	ERBIN
1.26717	1.22631	0.000355869	1.45821	2.10375	0.613	0.314	1	MII	ENSG00000270956
5.08531	0.879215	0.000359369	0.942719	1.36006	1	1	1	MII	MITD1
3.79961	0.646467	0.000368836	0.722099	1.04177	1	1	1	MII	BRD1
3.09725	1.09347	0.000431491	0.989421	1.42743	0.968	0.857	1	MII	IPMK
5.74605	0.691772	0.000453927	0.706778	1.01967	1	1	1	MII	SERF1A.1
4.42068	0.632456	0.000458434	0.7322	1.05634	1	0.971	1	MII	DNA2
4.27041	0.708802	0.000458831	0.758595	1.09442	1	1	1	MII	CDC20
3.46094	1.27799	0.000493291	0.889963	1.28394	0.935	0.943	1	MII	HECTD2
4.91376	0.626915	0.000506658	0.696346	1.00461	1	1	1	MII	BLCAP
3.68958	1.06106	0.000507088	0.894729	1.29082	0.968	1	1	MII	ENSG00000223715
4.56531	0.679754	0.000586115	0.723348	1.04357	1	1	1	MII	RPS17
3.63831	0.966098	0.000591376	0.97993	1.41374	1	1	1	MII	ENSG00000235934
6.00822	1.02159	0.000628488	0.913622	1.31808	1	1	1	MII	FLCN
1.06874	1.12379	0.000664772	1.16591	1.68205	0.548	0.371	1	MII	ADAM8
2.9507	0.850112	0.000687087	0.823465	1.18801	1	0.857	1	MII	EFR3B
5.07191	0.771448	0.000720791	0.795725	1.14799	1	1	1	MII	RMI1
1.67215	1.55928	0.000727578	1.63607	2.36034	0.645	0.4	1	MII	HTR7
4.64313	0.844221	0.00074002	0.901164	1.30011	1	1	1	MII	POC5
2.02905	0.733691	0.000744219	0.774564	1.11746	1	0.886	1	MII	ENSG00000180385
1.8483	0.994291	0.000751796	1.04077	1.50152	0.935	0.657	1	MII	ENSG00000234354
3.91788	1.11753	0.000776295	0.775388	1.11865	0.968	1	1	MII	LYSMD3
4.19164	0.824585	0.000791383	0.851379	1.22828	1	0.971	1	MII	FAT1
7.18149	0.712314	0.000794574	0.727076	1.04895	1	1	1	MII	TRIM59
3.17464	1.28489	0.000825215	1.00959	1.45654	0.935	0.914	1	MII	NEK7
0.664317	1.35255	0.000869948	0.807182	1.16452	0.258	0.6	1	MII	WSCD1
3.88006	1.19306	0.000912817	1.08888	1.57092	1	0.943	1	MII	ITGAV
4.27114	0.728153	0.000918813	0.719266	1.03768	1	0.971	1	MII	ACVR1B
1.85463	1.24103	0.00094774	0.857758	1.23748	0.806	0.914	1	MII	SAFB2
4.6535	0.802548	0.000966218	0.841685	1.21429	1	1	1	MII	ARHGEF26.AS1
4.9689	0.686334	0.000967667	0.701868	1.01258	1	1	1	MII	PABPC4
0.705862	0.806196	0.000998949	0.848797	1.22456	0.516	0.114	1	MII	RN7SL1
3.90633	0.791773	0.00100255	0.73324	1.05784	1	1	1	MII	SVOPL
5.46123	0.775484	0.00101136	0.728007	1.05029	1	1	1	MII	TRAFD1
4.01414	0.887537	0.00105726	0.868476	1.25295	1	0.971	1	MII	SLC7A9
3.87805	0.838999	0.00106007	0.820362	1.18353	1	1	1	MII	PGAM5
4.21983	1.08563	0.0011075	1.02973	1.48558	1	0.971	1	MII	ZSWIM7
6.99026	0.706855	0.00110925	0.780365	1.12583	1	1	1	MII	THUMPD1
4.53464	0.769163	0.00114678	0.708327	1.0219	1	1	1	MII	GNB1
1.79661	1.1593	0.00116232	0.922279	1.33057	0.806	0.8	1	MII	ENSG00000254194
3.65094	1.18413	0.00119708	1.00699	1.45278	0.968	0.943	1	MII	HIPK3
5.56396	0.769838	0.00122052	0.710958	1.0257	1	1	1	MII	TSTD2
3.9579	1.12131	0.00125831	1.13375	1.63565	1	0.971	1	MII	CTCFL
3.31248	0.989725	0.00142384	0.811042	1.17009	0.968	0.886	1	MII	C17orf49
1.69033	1.5764	0.00145944	1.30428	1.88168	0.613	0.571	1	MII	TRAPPC13.1
4.64581	1.03859	0.00153174	0.996114	1.43709	1	0.943	1	MII	TUBE1
3.19515	1.16098	0.00157631	0.842607	1.21562	0.968	0.943	1	MII	LATS1
3.61536	1.05735	0.00165771	0.877483	1.26594	1	0.971	1	MII	SYVN1
2.15616	1.11712	0.00173742	0.747275	1.07809	0.871	0.914	1	MII	C22orf39
2.12862	0.996481	0.00179054	0.834917	1.20453	0.968	0.771	1	MII	PXN
3.65427	1.24774	0.00191092	0.954322	1.37679	0.968	0.943	1	MII	MGST3
3.73441	0.799947	0.00197091	0.703807	1.01538	1	1	1	MII	TRIM71
1.09895	1.24683	0.00202813	1.42689	2.05857	0.548	0.171	1	MII	ENSG00000261845
3.99075	0.80746	0.00203253	0.723259	1.04344	1	0.971	1	MII	LAGE3
3.53499	0.926334	0.00207446	0.912431	1.31636	1	1	1	MII	ENSG00000236345
2.12482	1.73323	0.00213223	1.38546	1.9988	0.677	0.486	1	MII	ENSG00000235288
2.04837	1.17644	0.00254216	0.759272	1.0954	0.839	0.886	1	MII	HIST1H4H
2.9975	1.40027	0.00262617	1.07931	1.55711	0.903	0.829	1	MII	C14orf28
4.57823	0.853172	0.00263728	0.852473	1.22986	1	1	1	MII	ZBTB2
4.01125	1.18824	0.00277984	0.803471	1.15916	0.968	1	1	MII	ACVR1
1.89733	0.877992	0.0027962	0.78692	1.13529	0.935	0.743	1	MII	KCTD13
4.97465	1.91484	0.00283026	1.75071	2.52574	1	1	1	MII	ENSG00000237973
2.29605	1.12181	0.00289435	1.11149	1.60354	0.935	0.857	1	MII	GAR1
3.99291	0.937167	0.00290002	0.788343	1.13734	1	0.914	1	MII	ZNF610
1.37204	0.976161	0.00310558	0.95802	1.38213	0.806	0.514	1	MII	SLC35B2
2.38119	1.16028	0.00321875	0.886175	1.27848	0.903	0.829	1	MII	ZNF761.1
1.77865	1.16448	0.00322675	1.08047	1.55879	0.839	0.571	1	MII	PIM1
3.17124	1.51385	0.0032486	0.971525	1.40161	0.935	1	1	MII	ENSG00000285894
4.24417	1.00401	0.00351189	0.933803	1.34719	1	0.971	1	MII	FBXL20
4.50213	0.825396	0.00359205	0.742503	1.07121	1	1	1	MII	IRF8
3.70638	1.44544	0.0037612	0.723536	1.04384	0.935	1	1	MII	RND1
5.38049	0.881279	0.0039693	0.750737	1.08308	1	1	1	MII	MOB1A
5.49903	0.727578	0.00398919	0.698084	1.00712	1	1	1	MII	ZNF397
1.55008	1.30699	0.00416853	0.925922	1.33582	0.71	0.771	1	MII	ENSG00000279047
2.28828	1.45575	0.00421838	1.17833	1.69997	0.839	0.743	1	MII	CD109
4.33201	0.875788	0.00422099	0.743387	1.07248	1	1	1	MII	ABHD3
0.163916	0.912647	0.00429128	1.06957	1.54306	0.032	0.2	1	MII	KCNMB3
1.41889	1.33943	0.00439068	1.0254	1.47934	0.613	0.486	1	MII	ABHD17C
4.52416	1.15768	0.0044807	0.693891	1.00107	0.968	1	1	MII	PRR14L
4.98313	0.79268	0.00452016	0.698827	1.00819	1	1	1	MII	SEH1L
2.21976	1.32241	0.00453476	0.942502	1.35974	0.839	0.857	1	MII	LINC00888
2.97759	1.6932	0.00454971	0.878547	1.26748	0.839	0.943	1	MII	CHPT1
3.99695	0.929441	0.00457244	0.795981	1.14836	1	1	1	MII	NCAPG2
2.78559	1.47014	0.00459446	1.02852	1.48384	0.871	0.829	1	MII	ENSG00000224099
1.17467	0.92514	0.00475635	0.896746	1.29373	0.742	0.514	1	MII	ENSG00000232271
5.05081	0.893485	0.00492286	0.816041	1.1773	1	1	1	MII	SNHG29
5.57664	0.806488	0.00524044	0.698498	1.00772	1	1	1	MII	C11orf74
1.56251	1.54128	0.00529826	1.51761	2.18944	0.613	0.371	1	MII	ENSG00000213300
4.66042	1.00682	0.00559308	0.855276	1.2339	1	1	1	MII	CHAMP1
3.94582	1.19812	0.00570685	1.01395	1.46283	1	0.971	1	MII	TFDP1
3.98229	0.924167	0.00582204	0.777121	1.12115	1	0.971	1	MII	LIG4
0.711236	0.827631	0.0058862	0.825319	1.19068	0.516	0.171	1	MII	ENSG00000275185
0.823708	1.19622	0.00619939	1.41456	2.04079	0.387	0.086	1	MII	ENSG00000255073
7.81138	0.856543	0.00651865	0.731521	1.05536	1	1	1	MII	FTL
2.4355	0.985173	0.00661405	0.859628	1.24018	0.968	0.943	1	MII	GSR
1.4079	1.01407	0.00670691	0.770705	1.11189	0.806	0.486	1	MII	CYP4X1
2.19081	1.27254	0.00673634	1.02069	1.47254	0.871	0.857	1	MII	OR2AG2
0.21789	0.843979	0.00674048	0.814508	1.17509	0.065	0.171	1	MII	LPXN
3.16426	0.931741	0.00677958	0.706294	1.01897	0.968	0.857	1	MII	ENSG00000259132
3.22526	1.10273	0.00688649	0.923707	1.33263	1	0.971	1	MII	LIN28A
2.7014	1.23201	0.00698382	0.70406	1.01574	0.903	0.886	1	MII	POM121
6.99357	0.887979	0.00708681	0.790178	1.13999	1	1	1	MII	SKP2
3.41905	1.35042	0.0072184	0.902049	1.30138	0.935	0.943	1	MII	LINC00632
0.239257	0.69776	0.00769746	0.755668	1.0902	0.161	0	1	MII	ENSG00000242539
0.772728	1.83995	0.00769746	3.38056	4.87711	0.161	0	1	MII	PDE8B.1
0.595974	1.39877	0.00769746	2.12669	3.06817	0.161	0	1	MII	ENSG00000258864
4.57433	0.79912	0.00795868	0.728258	1.05065	1	1	1	MII	PBRM1
0.419352	0.839818	0.00832119	1.05849	1.52707	0.29	0.029	1	MII	ENSG00000272732
2.87655	1.35041	0.00846406	1.02896	1.48447	0.935	0.914	1	MII	LRRC3B
4.24232	0.870601	0.0086721	0.701669	1.01229	1	1	1	MII	ZNF506
2.18565	1.02833	0.00890974	0.930615	1.34259	0.968	0.943	1	MII	ENSG00000263146
1.96014	1.05947	0.00891742	0.814508	1.17509	0.903	0.771	1	MII	PDIA5
1.81311	1.3802	0.00894218	1.44359	2.08266	0.806	0.714	1	MII	ENSG00000267605
3.08805	1.27551	0.00896795	0.965511	1.39294	0.968	0.829	1	MII	LNPEP
5.04872	0.954181	0.00955415	0.736498	1.06254	1	1	1	MII	RABGGTB
2.81464	1.27353	0.00992939	0.735346	1.06088	0.968	0.857	1	MII	CASC4
