# Supplementary material for: Single human oocyte transcriptome analysis reveals distinct maturation stage‐dependent pathways impacted by age
Source: Aging Cell. 2021 Apr 28;20(5):e13360. doi: 10.1111/acel.13360 (PMC8135014; doi:10.1111/acel.13360)
Supplement: Supplementary file 5 — Table S4 [file ACEL-20-e13360-s005.xlsx]

## Sheet: all genes
cor_gv	pval_gv	cor_mii	pval_mii	pval_gv_adj	pval_mii_adj	gene
-0.0164118	0.925448	0.0749761	0.688523	0.999955	0.947624	TSPAN6
-0.0451144	0.796918	-0.247523	0.179429	0.999955	0.835212	DPM1
-0.0165617	0.924769	0.0277447	0.882219	0.999955	0.976198	SCYL3
0.00866253	0.96061	-0.0943335	0.61372	0.999955	0.947624	C1orf112
0.242238	0.160904	0.0649843	0.728354	0.999955	0.955244	FUCA2
0.0246451	0.888243	0.0592124	0.751691	0.999955	0.961824	GCLC
-0.148838	0.393479	0.0482768	0.796486	0.999955	0.973113	NFYA
0.12337	0.480149	0.338399	0.0625942	0.999955	0.733835	STPG1
-0.0163602	0.925682	0.259347	0.158869	0.999955	0.820605	NIPAL3
0.271596	0.114506	0.18123	0.329218	0.999955	0.889956	LAS1L
0.0835344	0.633303	-0.0476461	0.79909	0.999955	0.974104	ENPP4
0.0626436	0.72072	-0.386056	0.031946	0.999955	0.658281	CFTR
-0.272632	0.113075	0.000638203	0.997281	0.999955	0.999156	ANKIB1
-0.014933	0.932149	-0.0727713	0.697247	0.999955	0.948251	CYP51A1
-0.154059	0.376904	0.0820684	0.660733	0.999955	0.947624	KRIT1
0.0760963	0.663945	-0.189611	0.306955	0.999955	0.872891	RAD52
0.116662	0.504516	-0.091742	0.623537	0.999955	0.947624	ENSG00000002079
0.185704	0.285491	-0.139086	0.455539	0.999955	0.937018	BAD
-0.0747775	0.669436	-0.0233474	0.900787	0.999955	0.976837	LAP3
-0.0344295	0.844338	-0.105601	0.571814	0.999955	0.947624	CD99
-0.0344295	0.844338	-0.105601	0.571814	0.999955	0.947624	ENSG00000002586-PAR-Y
-0.060467	0.730056	-0.184606	0.320133	0.999955	0.883901	HECW1
0.144066	0.408991	0.0797425	0.6698	0.999955	0.947624	MAD1L1
0.0871949	0.618436	0.24046	0.192567	0.999955	0.835212	LASP1
-0.150317	0.388741	0.226641	0.220176	0.999955	0.846903	SNX11
0.213085	0.219065	-0.101723	0.586088	0.999955	0.947624	M6PR
-0.00792884	0.963944	0.310099	0.0895558	0.999955	0.768741	ICA1
0.00635357	0.971104	-0.0564785	0.762822	0.999955	0.965658	ALS2
0.246392	0.153625	-0.238493	0.196343	0.999955	0.835212	CASP10
0.195509	0.26036	0.0120082	0.94888	0.999955	0.987921	CFLAR
-0.269632	0.117255	0.0734328	0.694625	0.999955	0.947624	TFPI
-0.133994	0.442842	-0.383268	0.0333137	0.999955	0.669659	NDUFAF7
0.0121341	0.944845	0.299352	0.101841	0.999955	0.779458	RBM5
-0.112623	0.519484	-0.326046	0.0734505	0.999955	0.762741	MTMR7
0.0534394	0.760451	0.171264	0.356944	0.999955	0.906011	SLC7A2
0.0635126	0.717004	0.176886	0.341136	0.999955	0.8929	ARF5
-0.0317414	0.856359	-0.00535217	0.977203	0.999955	0.99434	POLDIP2
0.314871	0.0654277	0.178032	0.337968	0.999955	0.892209	PLXND1
0.179162	0.3031	-0.361161	0.0459146	0.999955	0.700735	AK2
-0.146513	0.400994	-0.173488	0.350639	0.999955	0.900854	CD38
-0.278894	0.104714	0.191134	0.303014	0.999955	0.872513	FKBP4
-0.202504	0.243349	-0.392817	0.0288187	0.999955	0.641939	KDM1A
-0.0521247	0.766179	0.220219	0.23388	0.999955	0.853834	RBM6
-0.0336865	0.847657	-0.0643044	0.731091	0.999955	0.955244	CAMKK1
0.115728	0.507959	0.36999	0.0404908	0.999955	0.68382	RECQL
0.0674155	0.700394	-0.277968	0.130006	0.999955	0.78491	VPS50
-0.149526	0.391271	-0.127366	0.494738	0.999955	0.937018	HSPB6
-0.166912	0.337886	-0.214199	0.247235	0.999955	0.8624	ARHGAP33
0.00378008	0.982806	-0.489094	0.00523549	0.999955	0.44404	NDUFAB1
0.0639506	0.715133	0.0734328	0.694625	0.999955	0.947624	ARX
0.305513	0.074303	0.133024	0.475605	0.999955	0.937018	SLC25A13
-0.0535634	0.759912	0.044118	0.813697	0.999955	0.97517	ST7
0.279484	0.103953	0.435686	0.0142892	0.999955	0.559724	CDC27
-0.100073	0.567337	#N/A	#N/A	0.999955	#N/A	SLC4A1
-0.155431	0.372617	-0.00129523	0.994483	0.999955	0.99852	CALCR
-0.0446852	0.79881	0.0442222	0.813265	0.999955	0.97517	HCCS
0.0167789	0.923785	0.132753	0.476512	0.999955	0.937018	DVL2
-0.0812364	0.642709	0.199383	0.282222	0.999955	0.8624	UPF1
0.2586	0.133618	-0.0122758	0.947742	0.999955	0.987334	SKAP2
-0.0259434	0.882395	-0.365081	0.0434393	0.999955	0.698949	SLC25A5
-0.266712	0.121432	-0.519683	0.00273322	0.999955	0.377544	MCUB
0.133758	0.443654	-0.214516	0.24652	0.999955	0.8624	POLR2J
-0.168338	0.333716	0.134196	0.47169	0.999955	0.937018	DHX33
-0.0561961	0.748483	0.168556	0.364713	0.999955	0.910624	THSD7A
-0.258347	0.134012	0.23756	0.198152	0.999955	0.835212	LIG3
-0.128997	0.46019	0.223869	0.226023	0.999955	0.849823	RPAP3
-0.0424957	0.80848	0.189678	0.306781	0.999955	0.872891	ACSM3
-0.0731489	0.676241	-0.0613454	0.743041	0.999955	0.960237	REXO5
0.122412	0.483591	0.144237	0.438849	0.999955	0.937018	CIAPIN1
-0.0860148	0.623213	-0.159383	0.391759	0.999955	0.91649	SPPL2B
-0.222535	0.198826	-0.259249	0.159033	0.999955	0.820605	PRKAR2B
0.14093	0.419371	0.219216	0.23607	0.999955	0.854852	MSL3
-0.157241	0.367005	0.175388	0.345307	0.999955	0.897093	CREBBP
0.189829	0.274733	0.465761	0.00827541	0.999955	0.473753	PON1
-0.264891	0.124092	0.0853897	0.647866	0.999955	0.947624	GCFC2
0.317069	0.0634689	0.195035	0.293065	0.999955	0.866638	WDR54
0.351377	0.0384714	0.213415	0.249011	0.999955	0.8624	CROT
0.0410477	0.814891	-0.144035	0.439496	0.999955	0.937018	ABCB4
-0.114261	0.513388	0.476678	0.00670572	0.999955	0.44404	KMT2E
0.0975273	0.577284	0.0464754	0.80393	0.999955	0.975124	RHBDD2
-0.134192	0.442164	0.136632	0.463605	0.999955	0.937018	IBTK
0.152345	0.382298	0.226239	0.221017	0.999955	0.846903	ZNF195
0.170952	0.326156	0.36975	0.0406308	0.999955	0.68382	MYCBP2
-0.0891424	0.610586	-0.254717	0.166709	0.999955	0.827039	FBXL3
-0.256038	0.137648	0.285476	0.119532	0.999955	0.779755	PDK2
0.08639	0.621692	0.172927	0.352224	0.999955	0.902261	ITGA3
-0.190218	0.273733	0.0838418	0.653851	0.999955	0.947624	ZFX
0.0852932	0.626141	-0.294378	0.10794	0.999955	0.779755	LAMP2
-0.0612126	0.726853	-0.0608745	0.744947	0.999955	0.960258	GDE1
0.1273	0.466162	0.031409	0.866794	0.999955	0.97517	REX1BD
-0.106018	0.544419	-0.228143	0.217052	0.999955	0.846903	YBX2
0.20097	0.247014	0.14122	0.448584	0.999955	0.937018	AP2B1
0.0198067	0.910083	0.28038	0.12657	0.999955	0.779755	TAC1
-0.305791	0.0740261	0.0344581	0.853994	0.999955	0.97517	ZNF263
0.189774	0.274874	0.0734328	0.694625	0.999955	0.947624	SPATA20
-0.171042	0.325896	0.00766074	0.967375	0.999955	0.992936	TNFRSF12A
0.0739827	0.672754	-0.0822705	0.659947	0.999955	0.947624	DLX6
-0.301772	0.0781025	-0.118199	0.526546	0.999955	0.94542	MAP3K9
0.187123	0.28176	-0.294968	0.107202	0.999955	0.779755	RALA
-0.293419	0.0871302	0.0775272	0.678479	0.999955	0.947624	BAIAP2L1
-0.0694136	0.691942	-0.158536	0.394311	0.999955	0.91807	KDM7A
0.347596	0.0407551	0.155725	0.402856	0.999955	0.921224	ETV1
-0.194923	0.261819	-0.0482866	0.796445	0.999955	0.973113	AGK
-0.00162969	0.992587	-0.0247793	0.894735	0.999955	0.976198	PHTF2
0.322658	0.0586967	-0.110336	0.554595	0.999955	0.947624	FARP2
0.137304	0.431553	-0.0279505	0.881352	0.999955	0.976198	GGCT
0.0572888	0.743755	0.398618	0.0263387	0.999955	0.632392	DBF4
-0.0446152	0.799119	-0.195388	0.292173	0.999955	0.865985	TBXA2R
0.163545	0.347859	-0.178075	0.337847	0.999955	0.892209	IFRD1
-0.0793536	0.650456	-0.277826	0.13021	0.999955	0.78491	COX10
0.0798371	0.648463	0.173826	0.349687	0.999955	0.900854	GTF2IRD1
0.178946	0.303695	0.239038	0.195291	0.999955	0.835212	PAF1
0.0144571	0.934307	-0.244035	0.185835	0.999955	0.835212	VPS41
0.00962827	0.956223	-0.272734	0.137696	0.999955	0.791575	ARHGAP44
-0.00167877	0.992364	0.154355	0.40706	0.999955	0.922445	ELAC2
0.0978958	0.575839	0.0870994	0.641282	0.999955	0.947624	SCIN
-0.0549265	0.753988	-0.230804	0.211591	0.999955	0.84592	ARSD
0.272304	0.113528	0.398461	0.0264035	0.999955	0.632392	PNPLA4
0.457142	0.00576543	0.0937846	0.615794	0.999955	0.947624	MYH13
0.0856114	0.624849	-0.317252	0.0820272	0.999955	0.767246	ADIPOR2
0.339066	0.0463103	0.449069	0.0112716	0.999955	0.519976	CDKL3
-0.0226925	0.897048	0.270787	0.14064	0.999955	0.796805	UPP2
0.113292	0.516987	-0.238697	0.195948	0.999955	0.835212	PRSS21
-0.11427	0.513353	-0.0371036	0.842918	0.999955	0.97517	MARK4
-0.18303	0.292609	0.214197	0.247241	0.999955	0.8624	CCDC124
-0.458743	0.00557582	0.124386	0.504972	0.999955	0.937018	PAFAH1B1
-0.0450141	0.79736	-0.0986774	0.597412	0.999955	0.947624	NOS2
0.0158311	0.928079	0.243428	0.186967	0.999955	0.835212	DNAH9
-0.169262	0.331031	0.143693	0.440598	0.999955	0.937018	KIAA0100
0.201906	0.244774	0.0586669	0.753908	0.999955	0.962075	GAS7
-0.1935	0.265386	-0.140953	0.44945	0.999955	0.937018	TRAPPC6A
-0.255997	0.137714	0.25446	0.167151	0.999955	0.827039	MATK
-0.269698	0.117161	0.0167094	0.92891	0.999955	0.983221	ST7L
-0.172848	0.320737	0.00130522	0.99444	0.999955	0.99852	TKTL1
-0.125271	0.473356	0.219664	0.235091	0.999955	0.854627	PAX6
0.0400378	0.81937	#N/A	#N/A	0.999955	#N/A	RPUSD1
-0.135743	0.436857	-0.235503	0.202179	0.999955	0.837065	RHBDF1
-0.11431	0.513205	0.352979	0.051444	0.999955	0.709214	LUC7L
0.101492	0.561827	-0.025723	0.890749	0.999955	0.976198	CACNA2D2
-0.249873	0.147712	0.0734328	0.694625	0.999955	0.947624	BAIAP3
0.0522285	0.765726	0.16866	0.364412	0.999955	0.910624	TSR3
-0.148229	0.395437	0.065237	0.727337	0.999955	0.954637	CRAMP1
0.0390903	0.823576	-0.102531	0.583102	0.999955	0.947624	TEAD3
0.158023	0.364596	0.124916	0.503142	0.999955	0.937018	DNAJC11
0.011493	0.947755	-0.071409	0.702656	0.999955	0.949709	MYLIP
0.0455137	0.795158	-0.370563	0.0401569	0.999955	0.683595	PSMB1
0.030494	0.861949	0.382809	0.0335432	0.999955	0.670178	JARID2
0.252289	0.143707	0.0533588	0.77558	0.999955	0.969022	CDKL5
0.183246	0.292028	0.263029	0.152826	0.999955	0.812239	CDK11A
0.26724	0.120669	0.0944316	0.61335	0.999955	0.947624	NADK
0.120289	0.491263	0.0415408	0.824407	0.999955	0.97517	TFAP2B
0.0511633	0.770375	0.107577	0.564598	0.999955	0.947624	TFAP2D
0.0628112	0.720003	0.110654	0.553448	0.999955	0.947624	DLEC1
0.261172	0.129661	0.0659906	0.724309	0.999955	0.953801	CYTH3
0.0421749	0.8099	0.311921	0.0875896	0.999955	0.768444	ADAM22
-0.136489	0.434318	-0.422269	0.0179637	0.999955	0.576683	SYPL1
0.188714	0.277615	-0.134661	0.470141	0.999955	0.937018	CYB561
0.0422523	0.809557	-0.18167	0.328026	0.999955	0.889668	SPAG9
0.192277	0.268475	-0.19094	0.303515	0.999955	0.872513	CELSR3
0.17791	0.306548	-0.0278555	0.881753	0.999955	0.976198	AASS
0.0309957	0.8597	-0.236988	0.199265	0.999955	0.835212	PLEKHG6
0.224676	0.194428	-0.282487	0.123624	0.999955	0.779755	SS18L2
-0.0379118	0.828815	0.0255494	0.891482	0.999955	0.976198	MPND
-0.167246	0.336909	-0.315513	0.0838118	0.999955	0.768444	MGST1
0.0253044	0.885272	-0.242968	0.187828	0.999955	0.835212	CRY1
0.0208384	0.90542	-0.0366658	0.844749	0.999955	0.97517	ST3GAL1
0.302495	0.0773563	0.0734328	0.694625	0.999955	0.947624	PKD1
-0.0449722	0.797544	-0.112153	0.548052	0.999955	0.947624	MAPK8IP2
-0.0425204	0.808371	0.00253101	0.989219	0.999955	0.997333	MED24
0.0368619	0.833489	-0.126365	0.498164	0.999955	0.937018	RHOBTB2
-0.142125	0.415395	0.177251	0.340124	0.999955	0.892832	HEATR5B
0.250824	0.146125	0.450787	0.0109262	0.999955	0.514936	SEC62
0.130937	0.453411	-0.0831692	0.656458	0.999955	0.947624	RPS20
0.112532	0.519821	0.282648	0.1234	0.999955	0.779755	CSDE1
-0.245209	0.155675	-0.066756	0.721237	0.999955	0.952808	UBE3C
0.029623	0.865856	0.183959	0.321863	0.999955	0.885154	REV3L
0.145658	0.403775	0.0122015	0.948058	0.999955	0.987424	TENM1
-0.0188825	0.914263	#N/A	#N/A	0.999955	#N/A	IYD
-0.0298584	0.8648	-0.179523	0.333871	0.999955	0.89055	FAM76A
0.122216	0.484298	-0.119855	0.520729	0.999955	0.9437	TRAF3IP3
0.0215837	0.902054	#N/A	#N/A	0.999955	#N/A	POMT2
0.0461734	0.792254	-0.0727652	0.697271	0.999955	0.948251	VTA1
0.0348419	0.842496	0.184097	0.321492	0.999955	0.884976	MLXIPL
0.134068	0.442588	0.402813	0.024656	0.999955	0.618449	BAZ1B
-0.0357984	0.838229	0.0669224	0.72057	0.999955	0.952658	RANBP9
0.0877679	0.616122	0.0470985	0.801353	0.999955	0.974733	SPRTN
-0.266345	0.121965	0.0762671	0.683434	0.999955	0.947624	EEF1AKNMT
-0.0123173	0.944013	0.0681267	0.715747	0.999955	0.951034	DYRK4
0.189797	0.274815	-0.034307	0.854627	0.999955	0.97517	ZNF207
0.0681171	0.697422	-0.202818	0.273842	0.999955	0.8624	UQCRC1
0.196999	0.256671	-0.0160076	0.931888	0.999955	0.983221	STARD3NL
0.21536	0.214068	0.0088146	0.962464	0.999955	0.991809	CD9
0.0649203	0.710998	-0.25716	0.162539	0.999955	0.821585	NCAPD2
-0.165324	0.342569	-0.135077	0.468759	0.999955	0.937018	IFFO1
0.0464004	0.791255	-0.0592509	0.751535	0.999955	0.961824	PHF7
-0.239239	0.166313	0.0285097	0.878995	0.999955	0.976198	NISCH
-0.198909	0.251995	0.28038	0.12657	0.999955	0.779755	SLC6A13
0.0348161	0.842611	-0.271543	0.139492	0.999955	0.794781	IDS
0.13143	0.451698	-0.0416753	0.823847	0.999955	0.97517	ZNF200
0.110148	0.528761	0.12276	0.510598	0.999955	0.938761	LRRC23
0.0474054	0.786837	0.273456	0.136616	0.999955	0.79081	SCMH1
0.0660619	0.70614	0.0681579	0.715622	0.999955	0.951012	FYN
-0.108747	0.534049	0.0734328	0.694625	0.999955	0.947624	HIVEP2
0.0450523	0.797191	-0.034479	0.853906	0.999955	0.97517	ELOA
-0.0648819	0.711162	0.0733777	0.694844	0.999955	0.947624	LYPLA2
0.137626	0.430462	0.027246	0.884323	0.999955	0.976198	CLCN6
-0.160959	0.355639	-0.0699672	0.708396	0.999955	0.950873	MRC2
0.232494	0.178948	0.15576	0.402749	0.999955	0.921224	NME1.NME2
0.368879	0.0292118	0.129952	0.485947	0.999955	0.937018	TSPAN9
-0.201195	0.246473	0.0878185	0.63852	0.999955	0.947624	BTBD7
0.262237	0.128048	-0.159383	0.391759	0.999955	0.91649	APBA3
-0.0516462	0.768266	0.252239	0.171015	0.999955	0.832323	MKS1
0.0581209	0.740161	-0.363197	0.0446152	0.999955	0.700735	ABHD5
0.00598768	0.972768	-0.326151	0.0733522	0.999955	0.762219	ANOS1
0.092539	0.596998	-0.00533141	0.977292	0.999955	0.99434	AKAP8L
-0.372283	0.0276434	-0.010809	0.953979	0.999955	0.989266	MBTD1
0.185649	0.285638	0.144148	0.439134	0.999955	0.937018	UTP18
0.194997	0.261633	0.0599606	0.748653	0.999955	0.961147	RNF216
-0.385458	0.0222102	-0.208765	0.259716	0.999955	0.8624	TTC19
0.0205371	0.906782	-0.0875832	0.639423	0.999955	0.947624	PTBP1
0.00666731	0.969678	-0.259884	0.157977	0.999955	0.820605	DPF1
-0.0217467	0.901317	-0.0649637	0.728437	0.999955	0.955244	LARS2
-0.0812387	0.642699	-0.095794	0.608216	0.999955	0.947624	PIK3C2A
-0.0862741	0.622162	0.0572209	0.759794	0.999955	0.964499	PLAUR
0.101291	0.562606	-0.198098	0.285399	0.999955	0.8624	ANLN
0.0957548	0.584255	0.135538	0.467226	0.999955	0.937018	WIZ
0.251561	0.144904	0.167916	0.366563	0.999955	0.911085	GPR21
0.231034	0.18177	0.223404	0.227015	0.999955	0.850695	PPP5C
0.0637378	0.716042	0.207623	0.262391	0.999955	0.8624	CEP68
0.0561147	0.748836	-0.181599	0.328217	0.999955	0.889765	MAP4K3
-0.0918743	0.599647	-0.111877	0.549045	0.999955	0.947624	TMEM159
0.100451	0.565865	0.351937	0.0521847	0.999955	0.71192	BRCA1
-0.0151556	0.93114	0.0391125	0.834527	0.999955	0.97517	ERCC1
-0.0554087	0.751896	-0.196624	0.289071	0.999955	0.862616	MBTPS2
-0.0911477	0.602548	0.224524	0.224633	0.999955	0.848737	EXTL3
0.0609833	0.727838	-0.241065	0.191415	0.999955	0.835212	NR1H4
-0.0994356	0.56982	-0.446946	0.011711	0.999955	0.520844	ELOVL5
-0.0795216	0.649763	0.162288	0.38307	0.999955	0.91649	CALCOCO1
-0.0688961	0.694128	0.0235557	0.899906	0.999955	0.976837	UBR7
-0.0422806	0.809432	-0.142699	0.443797	0.999955	0.937018	MAP4K5
-0.0681627	0.697229	0.0540356	0.772807	0.999955	0.968507	EHD3
0.163758	0.347225	-0.00454609	0.980636	0.999955	0.995668	PSMC4
-0.01605	0.927087	-0.0300407	0.872549	0.999955	0.97517	MAN2B2
-0.214762	0.215373	0.217252	0.240401	0.999955	0.858646	SLC7A14
-0.0841226	0.630904	0.0467843	0.802652	0.999955	0.974733	CLDN11
-0.31029	0.0696617	-0.161214	0.386269	0.999955	0.91649	SLC25A39
-0.241608	0.162029	-0.138457	0.457599	0.999955	0.937018	MVP
0.0264348	0.880183	0.0362048	0.846678	0.999955	0.97517	NUB1
0.164023	0.346433	0.484635	0.00572808	0.999955	0.44404	PGM3
-0.205805	0.235587	0.350855	0.0529629	0.999955	0.712037	RWDD2A
-0.129358	0.458925	0.0452073	0.809181	0.999955	0.97517	CLK1
0.01251	0.943139	0.227438	0.218516	0.999955	0.846903	POLR3B
-0.0964193	0.581638	-0.0109126	0.953539	0.999955	0.989256	ANGEL1
-0.0714716	0.683275	-0.0817258	0.662066	0.999955	0.947624	RNF14
0.00594511	0.972961	0.295225	0.106882	0.999955	0.779755	DDX11
-0.139162	0.425285	0.0734328	0.694625	0.999955	0.947624	HEBP1
0.108606	0.534581	-0.11909	0.523411	0.999955	0.944687	GPRC5A
-0.0386904	0.825353	-0.158586	0.394162	0.999955	0.91807	TACC3
0.236135	0.172045	0.38863	0.0307244	0.999955	0.6543	UFL1
0.0524641	0.764699	0.280675	0.126154	0.999955	0.779755	POLA2
-0.188496	0.27818	-0.0782636	0.67559	0.999955	0.947624	ZC3H3
0.0937984	0.591993	0.228643	0.216018	0.999955	0.846455	CAPN1
0.199226	0.251224	-0.230284	0.21265	0.999955	0.846455	MDH1
-0.0740106	0.672637	0.153662	0.409192	0.999955	0.924201	SLC30A9
-0.047915	0.784599	#N/A	#N/A	0.999955	#N/A	MTMR11
-0.0414458	0.813127	-0.111511	0.550362	0.999955	0.947624	COX15
-0.260602	0.13053	0.125174	0.502254	0.999955	0.937018	CCDC88C
-0.0427187	0.807494	-0.0620873	0.740039	0.999955	0.959958	YAF2
0.104425	0.550518	-0.018407	0.921708	0.999955	0.982155	ZMYND11
0.117597	0.501084	-0.0605961	0.746076	0.999955	0.960871	DPEP1
-0.139602	0.423808	0.0396922	0.832108	0.999955	0.97517	BID
0.0827976	0.636312	0.131611	0.480347	0.999955	0.937018	MATR3
-0.32795	0.0544441	0.0499034	0.789778	0.999955	0.971421	XYLT2
-0.0289303	0.868966	-0.0950871	0.610877	0.999955	0.947624	RGPD5
0.051681	0.768115	0.335382	0.0651215	0.999955	0.736997	NUDCD3
0.196251	0.258517	0.362903	0.0448009	0.999955	0.700735	ISL1
0.260504	0.130681	0.166921	0.36945	0.999955	0.911653	CHDH
-0.137529	0.430792	0.198647	0.284039	0.999955	0.8624	IL20RA
0.113368	0.516705	0.0492713	0.792383	0.999955	0.972021	GLT8D1
0.119003	0.495942	0.036947	0.843573	0.999955	0.97517	ATP2C1
-0.0601406	0.731459	0.5609	0.00102941	0.999955	0.31011	RALBP1
-0.123071	0.48122	-0.0952345	0.610322	0.999955	0.947624	RUFY3
0.00636934	0.971033	-0.371724	0.0394882	0.999955	0.682861	CNTN1
0.0840713	0.631113	-0.00669332	0.971493	0.999955	0.993424	WWTR1
0.0348921	0.842272	-0.141362	0.448124	0.999955	0.937018	AGPS
0.384118	0.0227191	0.141406	0.447982	0.999955	0.937018	CXorf56
-0.00753079	0.965753	0.106839	0.567287	0.999955	0.947624	TTC27
-0.0505634	0.772996	-0.0271768	0.884614	0.999955	0.976198	ZNF582
0.0532859	0.761119	0.164182	0.377467	0.999955	0.91649	PHLDB1
0.442431	0.00778371	-0.0416039	0.824145	0.999955	0.97517	CYP24A1
0.00919731	0.958181	#N/A	#N/A	0.999955	#N/A	PRDM11
0.0867813	0.620109	0.0734328	0.694625	0.999955	0.947624	CD74
0.300224	0.0797185	0.0271765	0.884615	0.999955	0.976198	HGF
-0.0307726	0.8607	0.294652	0.107596	0.999955	0.779755	ZRANB1
-0.0308118	0.860524	0.356894	0.0487359	0.999955	0.701953	NCDN
-0.0685431	0.695619	-0.0603791	0.746956	0.999955	0.961147	ZFP64
0.152781	0.380923	0.0390946	0.834601	0.999955	0.97517	MNAT1
0.0758395	0.665013	0.356886	0.0487418	0.999955	0.701953	SAMD4A
0.0785394	0.653818	0.112144	0.548083	0.999955	0.947624	MRE11
0.243427	0.158796	-0.106921	0.566988	0.999955	0.947624	PLEKHB1
-0.144427	0.407806	0.0734328	0.694625	0.999955	0.947624	SERPINB1
-0.153126	0.379834	-0.0217275	0.90764	0.999955	0.977774	SLC7A9
0.0378175	0.829235	-0.451216	0.0108413	0.999955	0.514936	SPAST
0.104601	0.54984	0.570166	0.000811994	0.999955	0.31011	NRXN3
0.012391	0.943679	0.0605982	0.746067	0.999955	0.960871	OSBPL5
0.12175	0.485977	0.364892	0.043556	0.999955	0.698949	AQR
-0.0254749	0.884504	0.24583	0.182519	0.999955	0.835212	CPS1
0.0635792	0.71672	0.215757	0.243731	0.999955	0.861697	FHL1
0.00893776	0.95936	0.496196	0.00452567	0.999955	0.431482	RTF2
-0.26282	0.127171	-0.291436	0.111674	0.999955	0.779755	NLRP2
-0.0366219	0.834558	0.221072	0.232028	0.999955	0.85126	SLC45A4
0.00929394	0.957742	-0.13259	0.477059	0.999955	0.937018	RNF10
0.211102	0.223485	0.402051	0.0249552	0.999955	0.622665	ZNF839
0.40396	0.0161002	0.156982	0.399023	0.999955	0.919758	ZDHHC6
-0.0250559	0.886392	-0.25808	0.160987	0.999955	0.820806	RNH1
0.232775	0.178408	0.256221	0.164133	0.999955	0.823412	NDUFS1
-0.191435	0.270617	0.359984	0.0466797	0.999955	0.700735	RB1CC1
0.0505078	0.773239	0.0983213	0.598741	0.999955	0.947624	ERP44
0.188562	0.278009	0.141286	0.448371	0.999955	0.937018	ALAS1
0.17185	0.323582	0.24375	0.186366	0.999955	0.835212	BIRC3
-0.180048	0.300677	-0.0282146	0.880239	0.999955	0.976198	AKAP11
0.10078	0.564588	-0.249824	0.175288	0.999955	0.835212	GLRX2
0.104163	0.551523	-0.0230152	0.902192	0.999955	0.976906	SNAPC1
-0.0179861	0.918319	-0.218284	0.238118	0.999955	0.856794	DERA
-0.0577942	0.741571	-0.393237	0.0286328	0.999955	0.641939	STRAP
-0.25036	0.146898	-0.197856	0.285999	0.999955	0.8624	ABCC2
0.171586	0.324337	0.282949	0.122984	0.999955	0.779755	PLEKHO1
0.099975	0.567719	-0.246598	0.181113	0.999955	0.835212	GCLM
-0.0786384	0.653409	0.204196	0.270524	0.999955	0.8624	UBR2
-0.0725745	0.678647	0.113379	0.543659	0.999955	0.947624	DEPDC1
0.322227	0.0590544	0.209985	0.256878	0.999955	0.8624	CCDC28A
-0.105284	0.547226	0.0549389	0.769111	0.999955	0.967531	HSF2
-0.0249783	0.886741	0.40436	0.0240584	0.999955	0.612902	PHF20
-0.0595065	0.734187	-0.120582	0.518184	0.999955	0.942859	HSD17B6
-0.175287	0.313849	0.190032	0.305862	0.999955	0.872891	NR1H3
-0.202125	0.244251	0.0688305	0.712933	0.999955	0.950873	NCAPH2
-0.0626481	0.720701	-0.318173	0.0810948	0.999955	0.767246	TOMM34
-0.0982502	0.574452	0.0434431	0.816499	0.999955	0.97517	SEC63
-0.0460529	0.792784	0.197615	0.286599	0.999955	0.8624	KPNA6
0.0223566	0.898564	-0.0891417	0.633451	0.999955	0.947624	VIM
-0.00719595	0.967275	-0.00845639	0.963989	0.999955	0.992066	RNASET2
0.0734659	0.674914	0.0902278	0.629302	0.999955	0.947624	CD44
0.0659723	0.70652	0.0912768	0.625305	0.999955	0.947624	AGPAT4
0.0269635	0.877805	-0.233652	0.205851	0.999955	0.842177	MIPEP
0.099293	0.570377	-0.112512	0.546764	0.999955	0.947624	PRKCH
-0.110827	0.526206	0.0647278	0.729386	0.999955	0.955244	IFNGR1
-0.0309684	0.859822	0.308423	0.0913936	0.999955	0.768741	B4GALT7
0.0977295	0.576491	0.154876	0.405457	0.999955	0.922387	VRK2
0.181738	0.296087	0.128559	0.490672	0.999955	0.937018	TNFRSF1B
-0.077442	0.65836	0.25631	0.16398	0.999955	0.823412	VEZT
0.0902799	0.606021	-0.166138	0.371731	0.999955	0.913767	POU2F2
-0.0883868	0.613627	0.058911	0.752916	0.999955	0.962012	BRD9
0.0842883	0.630229	-0.191609	0.301792	0.999955	0.871443	SNX1
0.0393312	0.822506	-0.265868	0.148282	0.999955	0.804107	TBPL1
-0.000845753	0.996153	-0.12325	0.508899	0.999955	0.938761	ARNTL2
0.0506037	0.77282	0.203414	0.272404	0.999955	0.8624	BCLAF1
0.150136	0.389318	0.114592	0.539329	0.999955	0.947624	SLC39A9
-0.0836854	0.632687	#N/A	#N/A	0.999955	#N/A	ANK1
0.0172627	0.921594	0.264264	0.150838	0.999955	0.809567	TFB1M
0.114409	0.512839	-0.0282975	0.879889	0.999955	0.976198	RABEP1
0.0477772	0.785204	0.277378	0.130857	0.999955	0.785096	HMGB3
-0.0755814	0.666087	0.0265536	0.887243	0.999955	0.976198	NUP160
-0.0819232	0.639892	-0.345684	0.056808	0.999955	0.723984	MUSK
0.194647	0.262508	-0.14489	0.436759	0.999955	0.936285	IKZF2
-0.0944983	0.58922	0.147604	0.428122	0.999955	0.933402	GRN
-0.0976172	0.576931	-0.0238255	0.898765	0.999955	0.976837	FAM13B
-0.0698203	0.690226	0.299997	0.10107	0.999955	0.777516	CENPQ
0.0178339	0.919008	0.473165	0.00718053	0.999955	0.453099	SARS
0.0161216	0.926763	0.371945	0.0393619	0.999955	0.682861	RANBP3
0.1731	0.320021	0.415128	0.020219	0.999955	0.577921	ARID4A
0.0886617	0.61252	-0.137601	0.460413	0.999955	0.937018	EIPR1
0.0229217	0.896013	0.0734328	0.694625	0.999955	0.947624	PNPLA6
-0.0242883	0.889851	0.214819	0.245836	0.999955	0.8624	IFT88
0.147615	0.397421	-0.0432788	0.817181	0.999955	0.97517	ALG1
0.0850782	0.627015	-0.128426	0.491123	0.999955	0.937018	ZCCHC8
0.0225588	0.897651	0.0548951	0.76929	0.999955	0.967531	ABCF2
0.0902335	0.606207	0.0490312	0.793373	0.999955	0.972344	CHPF2
0.137548	0.430726	0.32709	0.0724799	0.999955	0.760001	LRRC7
0.208889	0.228488	0.180757	0.330502	0.999955	0.89037	FUT8
0.200185	0.248903	0.266154	0.14783	0.999955	0.803101	UBA6
-0.110461	0.527583	0.053171	0.77635	0.999955	0.969022	GAB2
0.137654	0.430369	0.524547	0.00245114	0.999955	0.36411	ATP6V0A1
0.239539	0.165766	0.135326	0.46793	0.999955	0.937018	PIAS1
0.0813202	0.642365	0.000593372	0.997472	0.999955	0.999156	SLC4A7
0.0659496	0.706617	-0.147807	0.427481	0.999955	0.933402	APBA2
0.035249	0.840679	-0.101888	0.585478	0.999955	0.947624	MAP2K3
-0.114364	0.513004	0.0532892	0.775865	0.999955	0.969022	TMSB10
0.0540946	0.757602	0.172683	0.352913	0.999955	0.903303	ASTE1
-0.000519559	0.997637	-0.0442625	0.813098	0.999955	0.97517	RNF19A
-0.0360122	0.837275	-0.394383	0.0281314	0.999955	0.640999	PEX3
-0.100579	0.56537	-0.359576	0.046947	0.999955	0.700735	GABARAPL2
-0.0685769	0.695477	0.0831655	0.656472	0.999955	0.947624	MYOC
-0.0997543	0.568578	0.105275	0.573008	0.999955	0.947624	SH3YL1
0.0326768	0.852172	0.128413	0.491169	0.999955	0.937018	FAM136A
-0.0597664	0.733068	0.234657	0.203851	0.999955	0.839292	VCL
0.0356538	0.838873	-0.0595825	0.750188	0.999955	0.96144	DEPDC1B
-0.216737	0.211081	-0.182201	0.326589	0.999955	0.888056	DAPK2
-0.0752174	0.667603	-0.368352	0.041456	0.999955	0.685182	ADSS
-0.00959537	0.956372	0.191172	0.302916	0.999955	0.872513	TIMP2
0.415192	0.0131307	0.453312	0.0104348	0.999955	0.508647	RFC1
0.103438	0.554309	-0.211517	0.253344	0.999955	0.8624	TBC1D23
0.0279084	0.873556	-0.141778	0.446774	0.999955	0.937018	CUL3
0.253689	0.141422	-0.0296501	0.874192	0.999955	0.975446	MYOM2
-0.118778	0.496761	0.378525	0.0357482	0.999955	0.672582	CYP46A1
-0.0180089	0.918216	-0.220438	0.233403	0.999955	0.853082	ZZZ3
-0.198716	0.252466	0.374419	0.0379702	0.999955	0.679161	USP2
-0.119688	0.493446	-0.0431932	0.817537	0.999955	0.97517	TUBG2
0.0788898	0.65237	0.159585	0.391151	0.999955	0.91649	RPL26L1
-0.0302412	0.863083	-0.138002	0.459094	0.999955	0.937018	NSUN2
-0.0714796	0.683242	0.0160665	0.931638	0.999955	0.983221	FBXO42
0.125676	0.471915	-0.0501662	0.788696	0.999955	0.971421	MFAP3
0.0656601	0.707848	0.312927	0.0865186	0.999955	0.768444	METTL1
0.162534	0.35089	0.0043217	0.981592	0.999955	0.995908	AGA
-0.0385829	0.825831	-0.310309	0.0893268	0.999955	0.768741	PI4K2B
0.190787	0.272274	0.445475	0.0120237	0.999955	0.525107	BOD1L1
0.0306231	0.86137	-0.250268	0.174496	0.999955	0.835212	MAT2B
0.109191	0.53237	0.414467	0.0204393	0.999955	0.580913	TLL1
0.187001	0.282081	-0.200728	0.278922	0.999955	0.8624	EDC4
0.0146641	0.933368	0.200886	0.278534	0.999955	0.8624	TRIO
-0.024789	0.887594	0.147488	0.428492	0.999955	0.933402	VCAN
0.152569	0.381592	-0.0325555	0.861977	0.999955	0.97517	CLEC16A
-0.0637745	0.715885	0.125432	0.501368	0.999955	0.937018	MSR1
-0.255133	0.139093	-0.487331	0.00542576	0.999955	0.44404	CDH1
-0.033588	0.848097	0.221451	0.231209	0.999955	0.851097	MTREX
0.0817602	0.64056	0.266797	0.146816	0.999955	0.801887	DNAH5
0.102436	0.558175	0.239324	0.194741	0.999955	0.835212	ZFYVE16
0.189659	0.275171	0.179515	0.333892	0.999955	0.89055	RAI14
0.208967	0.228311	-0.0984407	0.598295	0.999955	0.947624	SOX30
0.275496	0.109192	0.151926	0.41457	0.999955	0.927005	PNKP
-0.0348531	0.842446	-0.272718	0.137721	0.999955	0.791575	PHLPP2
-0.0383851	0.82671	0.189609	0.30696	0.999955	0.872891	SPDL1
-0.297318	0.0828215	-0.0485401	0.795399	0.999955	0.973113	STAU2
0.241423	0.162361	0.390847	0.0297028	0.999955	0.645324	PQLC2
-0.213984	0.21708	0.0848392	0.649992	0.999955	0.947624	CTNS
0.0338555	0.846902	0.210418	0.255876	0.999955	0.8624	RTN4R
0.000773652	0.996481	0.127367	0.494736	0.999955	0.937018	PHF23
0.0152667	0.930637	-0.156503	0.400482	0.999955	0.920407	INPP4A
-0.183635	0.290988	0.150845	0.417937	0.999955	0.928413	RAB27B
0.0257927	0.883073	-0.114369	0.540124	0.999955	0.947624	PSMA4
0.102066	0.559605	0.478491	0.00647133	0.999955	0.44404	MYO16
-0.0768949	0.660628	0.107934	0.563298	0.999955	0.947624	LSG1
-0.0368769	0.833422	0.104025	0.577597	0.999955	0.947624	TNC
-0.0311464	0.859025	-0.0743222	0.691107	0.999955	0.947624	THAP3
-0.227657	0.188419	0.0712659	0.703225	0.999955	0.949709	RIPOR3
-0.0222046	0.89925	0.0978767	0.600403	0.999955	0.947624	TDP1
-0.0684976	0.695812	0.0698163	0.708998	0.999955	0.950873	AIFM2
0.0828736	0.636002	-0.209025	0.259109	0.999955	0.8624	C2orf83
0.0714041	0.683559	0.221594	0.230898	0.999955	0.851097	SPATA7
-0.0937101	0.592343	0.0392538	0.833937	0.999955	0.97517	MED17
-0.105743	0.54547	0.0875074	0.639714	0.999955	0.947624	RETSAT
-0.0304512	0.862141	-0.158208	0.395303	0.999955	0.918286	AP2S1
-0.163717	0.347346	0.106784	0.567488	0.999955	0.947624	USH2A
-0.0266729	0.879112	-0.192211	0.300245	0.999955	0.869956	ZPBP
0.101819	0.560562	0.143672	0.440664	0.999955	0.937018	ADAM28
0.342839	0.0437822	-0.309341	0.0903836	0.999955	0.768741	BARX2
-0.189958	0.274403	-0.0533105	0.775778	0.999955	0.969022	DCUN1D1
0.0222987	0.898825	-0.0820264	0.660896	0.999955	0.947624	ZIC2
-0.00761321	0.965379	0.109417	0.557919	0.999955	0.947624	LCP2
0.111054	0.525355	0.180585	0.33097	0.999955	0.89037	TRIT1
#N/A	#N/A	0.181472	0.328561	#N/A	0.889956	ADRB1
0.0515515	0.76868	0.0907349	0.627369	0.999955	0.947624	CTNNA1
0.121663	0.48629	0.496136	0.00453132	0.999955	0.431482	PHKA2
0.205531	0.236226	0.510331	0.00335523	0.999955	0.398162	CNTLN
-0.251695	0.144683	-0.14583	0.433758	0.999955	0.935181	HSPA5
-0.140093	0.422166	-0.152037	0.414225	0.999955	0.926926	DSG2
-0.00569489	0.974099	0.132113	0.478659	0.999955	0.937018	GEMIN8
0.0881392	0.614625	0.393521	0.0285077	0.999955	0.641219	OFD1
0.0486427	0.781406	-0.248233	0.178144	0.999955	0.835212	GPM6B
-0.0250715	0.886322	-0.328532	0.0711562	0.999955	0.752549	PREX2
0.195106	0.261361	0.201009	0.278235	0.999955	0.8624	WDR37
-0.145087	0.405643	-0.271414	0.139687	0.999955	0.794917	YTHDC2
0.184124	0.289682	0.055842	0.76542	0.999955	0.966509	CTPS2
0.259126	0.132802	-0.311705	0.0878213	0.999955	0.768444	ATP6V1H
0.124273	0.476915	0.14604	0.433088	0.999955	0.934873	POLR2B
-0.0245581	0.888635	0.28353	0.122184	0.999955	0.779755	FAM214A
0.266099	0.122323	0.0177872	0.924337	0.999955	0.982591	ARAP2
0.0502686	0.774285	0.63474	0.0001254	0.999955	0.240107	TPR
-0.105904	0.544852	-0.0441076	0.813741	0.999955	0.97517	KIAA0556
0.141472	0.417565	0.263635	0.151849	0.999955	0.810785	DTNBP1
0.099222	0.570654	0.149154	0.423233	0.999955	0.931159	XK
0.117242	0.502385	0.488955	0.00525025	0.999955	0.44404	C12orf4
-0.00551267	0.974927	-0.0901018	0.629783	0.999955	0.947624	SCML1
0.0778938	0.656488	0.199159	0.282775	0.999955	0.8624	WWC3
0.467156	0.00466486	0.0624591	0.738536	0.999955	0.958862	ARHGAP6
-0.114452	0.512679	-0.260486	0.156982	0.999955	0.820036	FAM184B
-0.0250773	0.886295	-0.00659692	0.971904	0.999955	0.993424	MAP4
0.0838131	0.632166	-0.185666	0.317314	0.999955	0.882261	GOPC
-0.287066	0.0945188	0.188983	0.30859	0.999955	0.874206	ROS1
0.12531	0.473218	-0.0846193	0.650842	0.999955	0.947624	USP28
-0.0448872	0.797919	-0.345013	0.0573222	0.999955	0.72494	HDAC9
-0.0502185	0.774505	-0.236988	0.199265	0.999955	0.835212	TSPAN17
0.175052	0.314511	0.311975	0.0875325	0.999955	0.768444	NOP16
-0.0553918	0.751969	-0.300814	0.100099	0.999955	0.776578	RRM2B
-0.298072	0.082007	0.221378	0.231366	0.999955	0.851097	ZNF800
0.1367	0.4336	-0.165439	0.373775	0.999955	0.914871	SNX29
0.133086	0.445969	-0.0446643	0.811431	0.999955	0.97517	LMO3
0.0262141	0.881177	-0.0280824	0.880796	0.999955	0.976198	MRPS10
0.179984	0.300853	0.435797	0.0142617	0.999955	0.559724	RSF1
0.00926556	0.95787	-0.201093	0.27803	0.999955	0.8624	VPS13D
-0.0418929	0.811148	-0.417989	0.0192889	0.999955	0.577016	CELF2
0.115417	0.509107	0.0932348	0.617874	0.999955	0.947624	FAM120A
0.0742806	0.67151	-0.280289	0.126698	0.999955	0.779755	R3HDM1
0.0782528	0.655003	-0.0449322	0.810321	0.999955	0.97517	ERCC8
0.199063	0.251622	0.338619	0.0624132	0.999955	0.733835	H6PD
-0.0715304	0.683028	0.00752278	0.967962	0.999955	0.99308	VAMP3
0.321024	0.0600618	0.0645877	0.72995	0.999955	0.955244	PER3
0.142102	0.415472	0.163316	0.380024	0.999955	0.91649	UTS2
-0.041565	0.8126	-0.0483978	0.795986	0.999955	0.973113	LTBP1
0.0377077	0.829723	0.0734328	0.694625	0.999955	0.947624	RCN1
0.0652187	0.709727	0.0899099	0.630515	0.999955	0.947624	RFC2
-0.134482	0.441169	-0.255044	0.166146	0.999955	0.827039	ARID1B
-0.115832	0.507573	-0.0941692	0.61434	0.999955	0.947624	CLPTM1L
-0.172596	0.321455	-0.329564	0.0702202	0.999955	0.750951	NEDD4L
-0.187151	0.281688	-0.0832917	0.655983	0.999955	0.947624	PPP1R3F
-0.217212	0.210058	-0.303123	0.0973939	0.999955	0.771218	HEXB
-0.233041	0.177899	0.0884041	0.636274	0.999955	0.947624	PTCD2
-0.12354	0.479538	-0.00921952	0.960741	0.999955	0.991452	JKAMP
-0.0482567	0.783099	0.0734328	0.694625	0.999955	0.947624	DKK3
0.0309742	0.859797	0.0951214	0.610748	0.999955	0.947624	NFE2L3
-0.18094	0.29825	0.18236	0.32616	0.999955	0.887999	MCUR1
0.144429	0.407799	0.513001	0.00316633	0.999955	0.391965	LIMA1
-0.156159	0.370355	-0.229247	0.214774	0.999955	0.846455	LETMD1
-0.0918877	0.599594	-0.153531	0.409599	0.999955	0.924353	SLC4A8
0.0257452	0.883287	#N/A	#N/A	0.999955	#N/A	LAMC3
0.147166	0.398874	0.0728047	0.697114	0.999955	0.948251	MAPK9
0.211117	0.22345	-0.133956	0.47249	0.999955	0.937018	COL23A1
-0.253687	0.141426	-0.386927	0.0315285	0.999955	0.654416	BCAR1
0.154907	0.37425	-0.314676	0.084681	0.999955	0.768444	FAM160A2
-0.0017004	0.992265	-0.0623815	0.738849	0.999955	0.959139	HERPUD1
0.0820149	0.639516	0.0726349	0.697788	0.999955	0.948557	RAD51
0.379226	0.0246582	0.123493	0.508059	0.999955	0.938522	POLQ
-0.212035	0.221396	0.0799808	0.668869	0.999955	0.947624	PIK3CB
0.182778	0.293285	-0.0205331	0.912698	0.999955	0.978533	THOC3
0.0178339	0.919008	-0.018014	0.923375	0.999955	0.982591	HEBP2
0.0116953	0.946837	0.0214292	0.908903	0.999955	0.977774	MPHOSPH9
0.0918439	0.599768	0.570214	0.000810971	0.999955	0.31011	PLEKHA5
-0.196685	0.257446	-0.102889	0.58178	0.999955	0.947624	SIKE1
0.0284327	0.871201	-0.0743888	0.690843	0.999955	0.947624	RRP12
0.156385	0.369653	0.286058	0.118747	0.999955	0.779755	FNIP2
-0.0334932	0.848521	-0.0184931	0.921343	0.999955	0.982155	MSMO1
-0.123631	0.479212	-0.301518	0.0992679	0.999955	0.776578	TTC17
0.0813633	0.642188	0.384204	0.0328491	0.999955	0.66655	FSTL4
0.132378	0.448412	-0.11109	0.551877	0.999955	0.947624	FOXN3
-0.202193	0.244088	0.0651412	0.727723	0.999955	0.954779	AKR7A2
0.142546	0.414002	0.0190051	0.919172	0.999955	0.981661	MRTO4
-0.119234	0.495099	-0.176448	0.342351	0.999955	0.894601	USE1
-0.0468481	0.789286	0.481001	0.00615835	0.999955	0.44404	MCF2L2
0.18623	0.284104	0.0713182	0.703017	0.999955	0.949709	AP5M1
0.0632187	0.71826	-0.0545641	0.770644	0.999955	0.967902	ANAPC4
0.0367666	0.833913	-0.255584	0.165219	0.999955	0.826433	KCNQ1
-0.164089	0.346237	-0.209424	0.258182	0.999955	0.8624	TRAPPC3
0.0557867	0.750257	-0.0676056	0.717832	0.999955	0.951559	THRAP3
-0.0849455	0.627554	-0.0140901	0.940031	0.999955	0.985613	PHPT1
0.114688	0.511804	0.242203	0.189264	0.999955	0.835212	ARID4B
-0.243133	0.159316	-0.0251037	0.893364	0.999955	0.976198	OPN3
0.224217	0.195365	-0.321749	0.0775503	0.999955	0.766191	SDCCAG8
-0.144386	0.407938	-0.274912	0.134456	0.999955	0.79081	HHAT
0.0562256	0.748355	-0.201472	0.277106	0.999955	0.8624	KIF1B
0.386752	0.0217282	0.055124	0.768354	0.999955	0.967531	FOXC1
0.0104866	0.952324	-0.13713	0.461963	0.999955	0.937018	TBC1D22A
0.249599	0.148171	0.474064	0.00705641	0.999955	0.449702	SYNE2
-0.184639	0.288313	0.118753	0.524596	0.999955	0.945108	PLEKHH1
0.200997	0.246949	0.242938	0.187884	0.999955	0.835212	ATP9A
0.195272	0.260948	-0.0247372	0.894912	0.999955	0.976198	SPO11
-0.308604	0.0712731	-0.296146	0.105742	0.999955	0.779755	CBLN4
0.243417	0.158814	0.0287711	0.877894	0.999955	0.976198	CHRDL2
0.0291747	0.867868	-0.308233	0.0916031	0.999955	0.768741	FAM168A
-0.145219	0.40521	0.0613559	0.742998	0.999955	0.960237	RELT
-0.129353	0.458943	0.279174	0.12828	0.999955	0.781483	GALC
0.156016	0.370799	0.155844	0.402493	0.999955	0.921224	NOP58
-0.123763	0.47874	0.215303	0.24475	0.999955	0.8624	SZRD1
-0.0239249	0.891489	0.0734328	0.694625	0.999955	0.947624	KCNH2
0.211851	0.221807	0.155327	0.404075	0.999955	0.921892	CUL1
-0.0424493	0.808686	-0.0999864	0.592534	0.999955	0.947624	FAM114A2
0.236118	0.172078	0.108342	0.561816	0.999955	0.947624	CYFIP2
-0.165791	0.341189	-0.39296	0.0287552	0.999955	0.641939	TAB2
-0.377671	0.0253023	-0.126045	0.499262	0.999955	0.937018	GINM1
0.258133	0.134346	0.0755012	0.686452	0.999955	0.947624	EIF2AK2
-0.14454	0.407433	0.389072	0.0305187	0.999955	0.652342	USP36
0.0026192	0.988086	0.14419	0.439	0.999955	0.937018	KMT2C
-0.0541298	0.757449	-0.0116577	0.95037	0.999955	0.98811	PUM2
-0.0643156	0.713576	0.0762102	0.683658	0.999955	0.947624	MRPL43
0.32355	0.0579624	-0.13829	0.458149	0.999955	0.937018	HPF1
-0.0817022	0.640798	0.0353886	0.850095	0.999955	0.97517	ZFR
0.0417508	0.811777	0.134139	0.471878	0.999955	0.937018	ZNF280C
0.0107817	0.950984	0.192519	0.299456	0.999955	0.869956	NPFFR2
0.0771205	0.659692	-0.116693	0.531865	0.999955	0.94578	PHF21B
-0.0126547	0.942483	#N/A	#N/A	0.999955	#N/A	TRAF1
-0.146745	0.400241	0.040915	0.827012	0.999955	0.97517	RC3H2
0.208088	0.230317	0.0535028	0.77499	0.999955	0.969022	IL17RB
0.168276	0.333897	-0.0588729	0.753071	0.999955	0.962063	TRAF3IP2
-0.255489	0.138524	#N/A	#N/A	0.999955	#N/A	GYG2
-0.174447	0.316211	-0.325216	0.0742285	0.999955	0.763617	DCBLD2
0.118943	0.496162	-0.387686	0.0311682	0.999955	0.654416	SOAT1
0.156362	0.369725	-0.31697	0.0823148	0.999955	0.767246	PKP2
-0.0256313	0.8838	0.2845	0.120856	0.999955	0.779755	GDI2
0.0769696	0.660318	0.214633	0.246255	0.999955	0.8624	PRDM1
0.218738	0.206796	-0.249593	0.1757	0.999955	0.835212	ATG5
-0.205771	0.235665	0.0865932	0.643229	0.999955	0.947624	TMCC3
0.0190584	0.913468	-0.127659	0.493737	0.999955	0.937018	PITHD1
0.165421	0.342283	-0.24326	0.187281	0.999955	0.835212	MTA3
0.0484949	0.782054	0.217025	0.240903	0.999955	0.858646	USP13
-0.0337474	0.847385	-0.0477176	0.798794	0.999955	0.974053	ATP11B
0.0566344	0.746585	0.134038	0.472216	0.999955	0.937018	CDK14
-0.159314	0.360643	0.241218	0.191125	0.999955	0.835212	SEC61A1
-0.295846	0.0844286	0.408967	0.0223483	0.999955	0.598982	PPP1R12A
0.109657	0.530609	0.222278	0.229426	0.999955	0.850987	RASGRF1
-0.311054	0.0689408	-0.272351	0.138273	0.999955	0.792434	POLR3E
-0.220356	0.203373	0.0675454	0.718073	0.999955	0.951559	ATP2B4
0.232487	0.178962	0.30537	0.0948142	0.999955	0.76999	ZC3H11A
0.168319	0.333772	-0.323325	0.0760267	0.999955	0.763617	RIOK2
-0.077033	0.660055	0.199522	0.28188	0.999955	0.8624	YIPF1
0.0522227	0.765752	-0.241042	0.19146	0.999955	0.835212	NDC1
-0.00360788	0.983589	-0.307522	0.0923927	0.999955	0.768741	DGKG
-0.232671	0.178608	-0.00579616	0.975313	0.999955	0.99363	FLYWCH1
0.0198124	0.910058	0.171319	0.356788	0.999955	0.906011	UNKL
0.353606	0.0371743	0.378715	0.0356479	0.999955	0.672582	TBXAS1
-0.149181	0.392377	0.23974	0.193943	0.999955	0.835212	PARP12
0.0346917	0.843167	0.0282179	0.880225	0.999955	0.976198	ALDH18A1
0.157012	0.367713	-0.143369	0.44164	0.999955	0.937018	TARBP1
0.359608	0.0338577	0.0597471	0.74952	0.999955	0.96144	GATB
-0.0521495	0.766071	-0.0201103	0.914488	0.999955	0.979656	MXD1
-0.266167	0.122224	-0.323794	0.075577	0.999955	0.763617	CDK17
-0.101018	0.563665	-0.0882663	0.636803	0.999955	0.947624	DNAJC25
0.156004	0.370834	-0.250267	0.174498	0.999955	0.835212	CTDP1
-0.199889	0.249618	-0.0260355	0.88943	0.999955	0.976198	YBX3
0.35313	0.037448	0.0849868	0.649422	0.999955	0.947624	STYK1
0.0763483	0.662898	-0.116209	0.533579	0.999955	0.946425	WNK1
-0.1828	0.293225	0.280148	0.126898	0.999955	0.780144	CCAR1
-0.169823	0.329408	-0.226937	0.219558	0.999955	0.846903	OGFR
0.16977	0.32956	-0.0222229	0.905543	0.999955	0.977606	CREB3L3
0.0333909	0.848979	-0.133539	0.473882	0.999955	0.937018	PIGV
0.00606365	0.972422	-0.0725034	0.698309	0.999955	0.948639	SNRNP40
-0.0373844	0.831162	-0.238764	0.195819	0.999955	0.835212	RIMBP2
-0.0264795	0.879982	-0.141731	0.446927	0.999955	0.937018	COL11A1
-0.215871	0.212957	0.154988	0.405113	0.999955	0.922353	QSER1
-0.124592	0.475774	-0.0215641	0.908332	0.999955	0.977774	MPC1
-0.0738059	0.673492	-0.0911785	0.62568	0.999955	0.947624	ACAA1
0.102127	0.559368	0.1373	0.461403	0.999955	0.937018	BCAT1
0.139163	0.425283	-0.0278513	0.88177	0.999955	0.976198	PRDM6
-0.201155	0.24657	-0.126115	0.499022	0.999955	0.937018	NCKAP1
0.244256	0.157337	-0.447705	0.0115522	0.999955	0.520844	MRPS35
-0.0607641	0.728779	0.250052	0.174881	0.999955	0.835212	SFSWAP
-0.0990054	0.571499	0.0579781	0.756711	0.999955	0.9632	TNK2
-0.382859	0.0232053	-0.133116	0.475297	0.999955	0.937018	MON2
0.0335937	0.848072	-0.0251547	0.893149	0.999955	0.976198	CDH3
0.133707	0.443829	0.559053	0.00107837	0.999955	0.31011	GPBP1
0.123284	0.480455	0.193713	0.296411	0.999955	0.869793	DGAT2
-0.11379	0.515137	0.0993012	0.595085	0.999955	0.947624	ZNF112
-0.0792909	0.650715	0.0872864	0.640563	0.999955	0.947624	CS
-0.0656544	0.707873	0.200292	0.279989	0.999955	0.8624	MRPS24
-0.304855	0.0749604	0.0852987	0.648218	0.999955	0.947624	ELMO2
0.163483	0.348046	0.515661	0.00298733	0.999955	0.385174	WAPL
0.218986	0.206267	-0.0511637	0.784592	0.999955	0.97048	VMP1
0.123419	0.479973	-0.304889	0.0953617	0.999955	0.76999	APPBP2
-0.0463692	0.791392	0.0164713	0.92992	0.999955	0.983221	POLD1
0.011082	0.949621	-0.0729245	0.696639	0.999955	0.948251	EIF4B
-0.0679909	0.697956	0.0794445	0.670965	0.999955	0.947624	SLC6A16
0.256081	0.13758	-0.295067	0.107079	0.999955	0.779755	BICRA
0.211479	0.222638	0.178222	0.337442	0.999955	0.892051	SPHK2
-0.085365	0.62585	-0.464924	0.0084076	0.999955	0.473753	RPL18
-0.0904502	0.605339	-0.107646	0.564347	0.999955	0.947624	ISOC2
0.226089	0.191563	0.134584	0.470398	0.999955	0.937018	U2AF2
0.128504	0.461921	0.0456566	0.807319	0.999955	0.97517	EPN1
0.163312	0.348556	0.0982414	0.59904	0.999955	0.947624	MED29
0.178262	0.305578	-0.0237249	0.899191	0.999955	0.976837	ENSG00000063438
-0.0330667	0.850428	0.128107	0.492213	0.999955	0.937018	ZNF275
0.104782	0.549147	0.329999	0.0698288	0.999955	0.748626	MTMR1
0.0168032	0.923675	-0.0263884	0.88794	0.999955	0.976198	GPC1
0.114499	0.512505	0.1277	0.493599	0.999955	0.937018	ADCK1
0.145685	0.403688	-0.256995	0.162818	0.999955	0.821585	HAGH
-0.0374414	0.830908	0.29841	0.102976	0.999955	0.779755	RNF4
-0.177788	0.306887	0.00907841	0.961342	0.999955	0.991535	CASP8
-0.0938905	0.591628	-0.210998	0.254538	0.999955	0.8624	LIMCH1
0.266565	0.121645	-0.0644227	0.730615	0.999955	0.955244	INTS13
-0.264116	0.125238	-0.271639	0.139346	0.999955	0.794475	TM7SF3
0.320384	0.0606025	0.287957	0.116211	0.999955	0.779755	SPA17
-0.00486419	0.977876	0.0920119	0.622511	0.999955	0.947624	ST3GAL6
-0.116842	0.503854	-0.0137545	0.941457	0.999955	0.98586	ATP2C2
0.294356	0.0860797	0.0465487	0.803627	0.999955	0.97497	CDON
0.12324	0.480613	0.130092	0.48547	0.999955	0.937018	TAF2
-0.0164231	0.925397	-0.258543	0.160211	0.999955	0.820605	HIPK2
0.06239	0.721806	0.181752	0.327803	0.999955	0.88925	TNPO3
-0.176528	0.310381	-0.257435	0.162074	0.999955	0.821205	RFXANK
-0.00469805	0.978631	#N/A	#N/A	0.999955	#N/A	TMEM161A
0.0703547	0.687974	-0.0973843	0.602246	0.999955	0.947624	CTSA
0.0110943	0.949565	-0.0789814	0.672777	0.999955	0.947624	SUGP2
-0.110651	0.526869	-0.112644	0.54629	0.999955	0.947624	SLC12A2
0.137149	0.43208	-0.315237	0.0840977	0.999955	0.768444	SNX24
-0.0165225	0.924946	0.351658	0.0523847	0.999955	0.71192	EYA2
0.174267	0.316718	0.0333218	0.85876	0.999955	0.97517	SNCAIP
0.278832	0.104796	0.319634	0.0796316	0.999955	0.767246	DDX20
-0.051889	0.767207	0.0734328	0.694625	0.999955	0.947624	BTBD1
-0.0984986	0.57348	0.170917	0.357934	0.999955	0.906011	FAR2
0.298112	0.0819646	0.0309694	0.868642	0.999955	0.97517	BCAS1
0.203913	0.240016	-0.0555082	0.766784	0.999955	0.967305	SBNO2
0.350412	0.0390437	0.26494	0.149757	0.999955	0.806534	PMS1
-0.0494162	0.778016	0.0505725	0.787024	0.999955	0.971421	HMG20B
0.223083	0.197692	0.164911	0.375323	0.999955	0.91649	TAF11
-0.072574	0.678649	0.241384	0.19081	0.999955	0.835212	ANKS1A
-0.111025	0.525464	0.227772	0.217821	0.999955	0.846903	AP3D1
0.0407516	0.816204	0.160494	0.388424	0.999955	0.91649	ZNF76
-0.282291	0.10038	#N/A	#N/A	0.999955	#N/A	SLC9A3R2
0.0766966	0.661451	0.129481	0.487542	0.999955	0.937018	NTHL1
-0.45163	0.00646154	0.476931	0.00667253	0.999955	0.44404	UHRF1BP1
0.104499	0.550232	-0.13694	0.462589	0.999955	0.937018	GNAI3
-0.177928	0.306498	0.360363	0.046432	0.999955	0.700735	IPO5
-0.136361	0.434754	-0.0296254	0.874297	0.999955	0.975446	OAT
-0.371147	0.0281588	0.288733	0.115188	0.999955	0.779755	WDR3
-0.00869272	0.960473	0.0130978	0.944248	0.999955	0.986632	PKN2
0.111299	0.524437	0.0641864	0.731566	0.999955	0.955322	WDR18
-0.0203941	0.907428	0.0209225	0.911048	0.999955	0.977923	TRAM2
-0.013808	0.93725	-0.202152	0.275453	0.999955	0.8624	NTN1
0.146046	0.402512	0.185221	0.318497	0.999955	0.882507	MCM10
0.169042	0.33167	0.0125114	0.946741	0.999955	0.987137	ANKRD44
0.00939597	0.957278	-0.0723082	0.699084	0.999955	0.948954	KARS
0.0837591	0.632386	0.187948	0.311295	0.999955	0.877245	ADAT1
-0.140474	0.420891	0.102616	0.582789	0.999955	0.947624	PDIA5
0.192386	0.268201	-0.203649	0.271837	0.999955	0.8624	TBC1D22B
0.19605	0.259015	-0.335963	0.0646286	0.999955	0.736997	NDUFB4
-0.00181944	0.991724	0.0617909	0.741238	0.999955	0.959994	SPEN
0.0190353	0.913572	-0.254494	0.167093	0.999955	0.827039	MYLK
0.16847	0.333333	0.094739	0.612189	0.999955	0.947624	ZC3H15
-0.331232	0.0519323	0.196319	0.289835	0.999955	0.863582	MAP2K4
0.300002	0.0799525	-0.346478	0.0562033	0.999955	0.720097	TMEM206
-0.0557354	0.75048	-0.181148	0.329441	0.999955	0.889956	SNAP91
0.137469	0.430996	0.202151	0.275455	0.999955	0.8624	SLK
0.300831	0.0790822	0.158523	0.394352	0.999955	0.91807	CYB5R4
0.109327	0.531857	-0.0300407	0.872549	0.999955	0.97517	COL17A1
-0.00571979	0.973986	0.0843571	0.651856	0.999955	0.947624	GSTO2
-0.197068	0.256501	-0.0905718	0.62799	0.999955	0.947624	SEC61A2
0.134012	0.44278	-0.341628	0.0599754	0.999955	0.730402	PRKCQ
0.0280031	0.873131	-0.128454	0.491028	0.999955	0.937018	TLE2
0.00676857	0.969218	0.114336	0.54024	0.999955	0.947624	ASB1
-0.202482	0.243402	0.0686664	0.713588	0.999955	0.950873	FAM107B
-0.358824	0.0342769	-0.192332	0.299937	0.999955	0.869956	ME1
-0.0159697	0.927451	-0.156067	0.401813	0.999955	0.921224	TBC1D1
-0.0664802	0.704362	0.092839	0.619373	0.999955	0.947624	CDK13
0.0463684	0.791396	0.119432	0.522211	0.999955	0.944097	MTHFD2
-0.188175	0.279014	-0.182483	0.325827	0.999955	0.887999	SLC9A7
0.0289676	0.868798	0.222701	0.228518	0.999955	0.850695	FOXJ2
0.0486935	0.781183	0.180779	0.330442	0.999955	0.89037	YBX1
-0.0873762	0.617704	-0.103569	0.579274	0.999955	0.947624	PDE4A
-0.0885575	0.61294	-0.0487722	0.794441	0.999955	0.972563	PPP2R5A
-0.0154476	0.929817	-0.140664	0.450392	0.999955	0.937018	CTNNA2
-0.0971222	0.578874	-0.0514092	0.783583	0.999955	0.970269	ELAVL1
-0.164149	0.346057	-0.179426	0.334135	0.999955	0.89055	DIP2B
0.0853361	0.625967	0.148144	0.426418	0.999955	0.932796	SMARCD1
0.0307842	0.860648	-0.220203	0.233915	0.999955	0.853834	KDM4A
-0.138192	0.428552	0.237369	0.198523	0.999955	0.835212	NFYC
0.0815816	0.641292	-0.0667371	0.721313	0.999955	0.952808	ZMYND12
0.10862	0.534528	0.0746038	0.689994	0.999955	0.947624	NGEF
0.0966034	0.580913	0.432442	0.0151143	0.999955	0.566389	ASPM
-0.0243192	0.889711	0.239173	0.195031	0.999955	0.835212	ELOVL1
0.120038	0.492176	-0.0443851	0.812589	0.999955	0.97517	ZNRD1
0.330589	0.0524176	-0.00440711	0.981228	0.999955	0.995906	CLDN18
-0.0305634	0.861638	0.0625514	0.738163	0.999955	0.958609	ZBTB11
0.121416	0.487184	0.296913	0.104798	0.999955	0.779755	ATXN3
0.136414	0.434573	0.0872336	0.640766	0.999955	0.947624	GOLGA5
0.0089548	0.959282	-0.179185	0.334797	0.999955	0.89055	FGFR2
-0.121731	0.486045	-0.179232	0.334668	0.999955	0.89055	LRRC40
-0.0735048	0.674751	-0.233893	0.205371	0.999955	0.842177	ISOC1
0.0331109	0.850231	-0.187046	0.313666	0.999955	0.879604	EML1
-0.144257	0.408362	-0.0640357	0.732174	0.999955	0.955469	TRMT11
0.116077	0.506672	0.30051	0.10046	0.999955	0.777516	THUMPD1
-0.0170756	0.922441	0.172673	0.352941	0.999955	0.903303	MSANTD3
-0.197636	0.255106	0.0583983	0.755	0.999955	0.962317	ATG2B
0.242761	0.159975	-0.0184711	0.921436	0.999955	0.982155	ARFGEF1
0.135797	0.436675	-0.0957791	0.608272	0.999955	0.947624	ZFAT
0.014987	0.931904	-0.302844	0.0977172	0.999955	0.772429	MTFR1
-0.153055	0.380058	-0.385743	0.0320973	0.999955	0.658281	STAG3
-0.160954	0.355656	0.29601	0.105909	0.999955	0.779755	FECH
-0.070385	0.687846	0.48865	0.0052828	0.999955	0.44404	MYO9A
0.1541	0.376773	0.180533	0.331113	0.999955	0.89037	PFKP
0.15281	0.380831	0.319223	0.0800416	0.999955	0.767246	IDI1
-0.0036479	0.983407	0.0734328	0.694625	0.999955	0.947624	SP100
0.194113	0.263844	-0.0386419	0.836491	0.999955	0.97517	KLF6
0.025443	0.884648	0.29239	0.110453	0.999955	0.779755	NEO1
-0.0925358	0.597011	0.0405743	0.828431	0.999955	0.97517	TRAM1
-0.103801	0.552913	-0.0376077	0.840811	0.999955	0.97517	PHKA1
0.130708	0.454209	0.176224	0.342976	0.999955	0.894601	EVI5
-0.224596	0.194591	-0.198324	0.284839	0.999955	0.8624	STOML1
0.272093	0.113818	-0.0994999	0.594344	0.999955	0.947624	PKM
0.0888717	0.611675	0.324781	0.0746392	0.999955	0.763617	DHX29
0.0881635	0.614527	0.264818	0.149952	0.999955	0.806665	DNTTIP2
-0.120868	0.489163	0.19978	0.281246	0.999955	0.8624	METTL22
0.0925314	0.597028	0.17765	0.339022	0.999955	0.892763	TP53BP1
0.0998099	0.568362	0.0734328	0.694625	0.999955	0.947624	TRO
-0.0250766	0.886298	-0.188998	0.30855	0.999955	0.874206	RRP15
-0.0256531	0.883702	0.051353	0.783814	0.999955	0.970269	RHOA
0.188827	0.277322	0.467494	0.0080073	0.999955	0.471855	DHX8
0.33823	0.0468854	-0.236988	0.199265	0.999955	0.835212	PMS2P4
-0.0786866	0.65321	0.0416253	0.824055	0.999955	0.97517	PRKCZ
-0.205326	0.236704	-0.0362256	0.846591	0.999955	0.97517	IARS2
0.11955	0.49395	0.242937	0.187884	0.999955	0.835212	SYT1
0.0176094	0.920025	0.13353	0.473911	0.999955	0.937018	NAV3
-0.170043	0.328772	0.183569	0.322907	0.999955	0.885894	IDH3G
-0.130534	0.454815	0.145255	0.435591	0.999955	0.935981	ROGDI
-0.0562971	0.748046	0.484981	0.00568848	0.999955	0.44404	ROCK1
-0.242502	0.160434	-0.279654	0.127597	0.999955	0.780168	CBFB
0.208426	0.229545	0.306622	0.0933993	0.999955	0.76999	PDK3
0.0597337	0.733209	-0.0416182	0.824085	0.999955	0.97517	HYAL2
-0.201539	0.24565	-0.102106	0.584675	0.999955	0.947624	HDAC4
0.196927	0.256848	-0.266202	0.147754	0.999955	0.803033	RASSF1
0.0517388	0.767862	0.123679	0.507415	0.999955	0.938163	HEATR6
-0.100816	0.564449	0.244131	0.185657	0.999955	0.835212	COASY
-0.219478	0.205226	0.155878	0.40239	0.999955	0.921224	MEF2A
0.121036	0.488555	-0.230116	0.212995	0.999955	0.846455	OTUD5
0.0277538	0.874251	0.00351048	0.985047	0.999955	0.996309	TFE3
0.0615465	0.725421	-0.128223	0.491816	0.999955	0.937018	TBC1D25
-0.147182	0.398822	0.495791	0.00456383	0.999955	0.431482	ACSL4
-0.0816179	0.641143	-0.0132679	0.943525	0.999955	0.986632	INPP5A
0.0906077	0.604708	0.0296101	0.874361	0.999955	0.975446	GPKOW
0.188075	0.279274	0.0882496	0.636867	0.999955	0.947624	GRIPAP1
0.0778396	0.656713	-0.167253	0.368484	0.999955	0.911653	FTSJ1
0.071457	0.683336	0.395775	0.0275311	0.999955	0.640867	PRR11
0.0407745	0.816102	0.0752094	0.687603	0.999955	0.947624	REEP1
0.0321567	0.8545	-0.0577802	0.757516	0.999955	0.963486	ATP11A
0.0131947	0.940032	-0.00605898	0.974194	0.999955	0.993424	POLR1A
-0.132303	0.448673	-0.133991	0.472374	0.999955	0.937018	LAPTM4A
-0.162615	0.350645	-0.236988	0.199265	0.999955	0.835212	TTC7A
0.0601475	0.731429	0.374516	0.0379168	0.999955	0.679161	IP6K2
0.112257	0.520851	-0.036977	0.843447	0.999955	0.97517	STON1.GTF2A1L
0.267814	0.119843	0.401785	0.0250601	0.999955	0.622665	SRBD1
-0.100489	0.565718	0.313012	0.0864287	0.999955	0.768444	KIF2A
0.260347	0.130921	-0.117628	0.528561	0.999955	0.94542	RASGRP2
-0.0165659	0.92475	-0.0706155	0.705813	0.999955	0.950382	PSME4
-0.183563	0.291181	-0.0448688	0.810584	0.999955	0.97517	IFT80
0.0447866	0.798363	-0.288725	0.115199	0.999955	0.779755	SIRT2
-0.083083	0.635146	0.0611632	0.743778	0.999955	0.960237	ERLEC1
0.277303	0.106793	-0.263125	0.152672	0.999955	0.812239	PPP2R5B
-0.172116	0.322823	0.139892	0.452907	0.999955	0.937018	PYGM
-0.0477841	0.785173	-0.207932	0.261666	0.999955	0.8624	PITX1
-0.0100313	0.954392	-0.0274403	0.883503	0.999955	0.976198	TRPC7
0.0955003	0.585259	-0.202998	0.273406	0.999955	0.8624	MAST4
-0.13009	0.456366	-0.298532	0.102828	0.999955	0.779755	SDK2
-0.188901	0.27713	0.453973	0.0103092	0.999955	0.507237	NUP133
-0.0610831	0.727409	0.235847	0.201501	0.999955	0.837062	NUCKS1
0.188229	0.278876	0.0907521	0.627303	0.999955	0.947624	VPS35
-0.0316183	0.856911	0.216714	0.241595	0.999955	0.858651	DNAJA2
0.379723	0.0244551	-0.159383	0.391759	0.999955	0.91649	KCNAB2
-0.144483	0.40762	0.287328	0.117047	0.999955	0.779755	GAL
0.155734	0.371673	0.226585	0.220294	0.999955	0.846903	CLEC2D
-0.118081	0.499311	-0.375053	0.0376204	0.999955	0.679161	FUNDC1
0.138668	0.426946	0.0734328	0.694625	0.999955	0.947624	MAOB
-0.0983224	0.574169	0.00300757	0.987189	0.999955	0.996515	RORA
0.0473986	0.786867	-0.197907	0.285872	0.999955	0.8624	TGFBR3
-0.117479	0.501514	0.0563202	0.763468	0.999955	0.96598	ATP1B3
-0.0135744	0.93831	-0.0870419	0.641503	0.999955	0.947624	NEDD4
0.0702261	0.688515	0.0798562	0.669356	0.999955	0.947624	PIGB
-0.0306108	0.861426	-0.0396927	0.832106	0.999955	0.97517	MAPK6
-0.125042	0.474172	0.118443	0.525689	0.999955	0.94542	GNB5
0.0708117	0.68605	0.00733535	0.96876	0.999955	0.993294	RAB27A
-0.211761	0.222008	0.00789931	0.966359	0.999955	0.992738	HDHD5
0.112004	0.521796	-0.371602	0.0395584	0.999955	0.682861	UFD1
-0.0650157	0.710591	0.00605605	0.974206	0.999955	0.993424	LRP6
0.0117761	0.94647	-0.235679	0.201831	0.999955	0.837065	GUCY2C
-0.031778	0.856196	-0.0495659	0.791169	0.999955	0.9716	PHRF1
0.0633913	0.717522	-0.403076	0.0245536	0.999955	0.616778	ELP1
-0.0339063	0.846675	0.292947	0.109744	0.999955	0.779755	NUCB2
-0.0444338	0.799919	-0.26812	0.144747	0.999955	0.801887	PFN2
-0.0358119	0.838169	0.160396	0.388715	0.999955	0.91649	PTPN3
0.12363	0.479217	0.193805	0.29618	0.999955	0.869793	SPTB
0.0291434	0.868009	0.174619	0.347458	0.999955	0.899459	DAPP1
-0.124033	0.477775	0.168892	0.363744	0.999955	0.910391	SLC44A1
-0.064526	0.712678	0.149708	0.421495	0.999955	0.930343	TMEM260
0.0302998	0.86282	0.061123	0.743941	0.999955	0.960237	SMG6
-0.0870876	0.61887	-0.0361834	0.846767	0.999955	0.97517	EXOC5
-0.0144063	0.934537	-0.11173	0.549573	0.999955	0.947624	CLTCL1
0.0105401	0.952081	0.0982648	0.598952	0.999955	0.947624	FSTL3
0.0884084	0.61354	-0.139354	0.454662	0.999955	0.937018	DGCR2
0.080827	0.64439	-0.254294	0.167439	0.999955	0.827039	RNF126
0.0708488	0.685894	-0.2085	0.260336	0.999955	0.8624	MNT
0.100884	0.564186	0.0860991	0.645131	0.999955	0.947624	ZXDC
-0.141487	0.417517	0.174215	0.348593	0.999955	0.899745	JMJD6
0.357606	0.0349362	-0.458637	0.00945922	0.999955	0.494726	POLB
0.365184	0.0309967	0.164766	0.375749	0.999955	0.91649	WIPI1
0.346315	0.0415527	0.416989	0.01961	0.999955	0.577016	GBA2
-0.0566392	0.746565	0.0296801	0.874066	0.999955	0.975446	NDST1
0.0922105	0.598306	0.302765	0.0978097	0.999955	0.772733	ASNS
0.218362	0.207596	-0.0335201	0.857928	0.999955	0.97517	AP3M2
-0.0631306	0.718637	0.493468	0.00478786	0.999955	0.440553	PABPC1
-0.0646754	0.712041	-0.264807	0.149969	0.999955	0.806665	TESK2
-0.0701181	0.688971	-0.0225325	0.904233	0.999955	0.977371	CFAP20
0.141981	0.415876	0.102463	0.583353	0.999955	0.947624	CSNK2A2
0.2336	0.176831	-0.158113	0.395592	0.999955	0.918286	PTPN21
0.0524434	0.764789	0.233562	0.206031	0.999955	0.842177	EIF2B3
-0.124117	0.477472	0.12057	0.518228	0.999955	0.942859	CAMK2A
-0.304646	0.0751698	0.0896124	0.631652	0.999955	0.947624	TCOF1
-0.0814243	0.641938	0.0498864	0.789848	0.999955	0.971421	CDC42
0.196608	0.257634	-0.268446	0.144241	0.999955	0.801887	OSBPL3
-0.281078	0.101912	-0.216959	0.241052	0.999955	0.858646	EPHA8
0.159342	0.360558	0.359084	0.0472715	0.999955	0.700735	RAD18
0.119269	0.494972	0.107848	0.563613	0.999955	0.947624	ATP2B1
-0.0804885	0.645782	0.0276731	0.882522	0.999955	0.976198	TRPM5
0.0345252	0.84391	-0.326646	0.0728908	0.999955	0.761509	NCK2
0.0508444	0.771768	0.279745	0.127468	0.999955	0.780144	MAP4K4
0.0990989	0.571134	-0.171681	0.355758	0.999955	0.905813	MGAT4A
0.0666264	0.703741	-0.2505	0.174084	0.999955	0.835212	RPL31
-0.200824	0.247365	-0.400975	0.025382	0.999955	0.622675	WDR1
-0.203925	0.239987	-0.0642005	0.73151	0.999955	0.955322	SNX13
0.106151	0.54391	0.358778	0.047474	0.999955	0.700735	ARHGAP10
0.15426	0.376273	-0.0256586	0.891021	0.999955	0.976198	RPS6KA2
-0.0845135	0.629312	0.401854	0.0250328	0.999955	0.622665	ING3
-0.199715	0.25004	-0.0208185	0.911489	0.999955	0.978012	VASH1
-0.0615024	0.72561	0.0117562	0.949951	0.999955	0.988071	LMCD1
-0.0789545	0.652103	-0.318728	0.0805366	0.999955	0.767246	BUD23
-0.224739	0.1943	-0.278369	0.12943	0.999955	0.783544	SEL1L
0.28992	0.0911432	-0.372968	0.0387815	0.999955	0.682704	TRIP13
0.00175325	0.992025	0.163849	0.378449	0.999955	0.91649	ATP6AP1
0.151116	0.386197	-0.534029	0.00197289	0.999955	0.348022	TCF3
0.315836	0.0645622	-0.0706406	0.705713	0.999955	0.950321	TRIB2
-0.0517962	0.767612	0.114258	0.54052	0.999955	0.947624	DAZAP1
0.118281	0.498578	0.118488	0.52553	0.999955	0.94542	MBD3
-0.194643	0.262519	-0.0174513	0.925762	0.999955	0.98267	HLTF
-0.0294109	0.866808	0.229693	0.21386	0.999955	0.846455	FAM50A
-0.144132	0.408774	0.0734328	0.694625	0.999955	0.947624	FAM3A
-0.0467041	0.789919	0.071443	0.702521	0.999955	0.949709	CPSF1
0.151221	0.385863	0.0209737	0.910832	0.999955	0.977923	MYO3B
-0.107824	0.537546	0.208392	0.260588	0.999955	0.8624	PDCD2
0.0635195	0.716974	0.103587	0.579209	0.999955	0.947624	RDH11
-0.196701	0.257406	-0.0772841	0.679434	0.999955	0.947624	PRKACA
-0.281036	0.101966	-0.308378	0.091443	0.999955	0.768741	ADGRL1
-0.0335992	0.848048	0.233398	0.206358	0.999955	0.842177	ACTN1
0.116344	0.505687	-0.161725	0.384747	0.999955	0.91649	ZFYVE26
0.142573	0.413914	-0.0939694	0.615095	0.999955	0.947624	RPS6KA6
0.0675062	0.700009	0.374545	0.0379005	0.999955	0.679161	EPN2
-0.0172616	0.921599	0.116863	0.531262	0.999955	0.945478	PTPN18
0.0906697	0.60446	0.0747249	0.689515	0.999955	0.947624	LIMS2
0.123947	0.478082	0.245029	0.183993	0.999955	0.835212	LNX1
0.266867	0.121207	0.0852252	0.648501	0.999955	0.947624	ALDH3A2
-0.218549	0.207197	-0.0787228	0.67379	0.999955	0.947624	TFRC
-0.0790869	0.651557	0.0312074	0.867641	0.999955	0.97517	SREBF1
-0.231392	0.181076	0.140617	0.450545	0.999955	0.937018	AFF4
-0.397084	0.0181815	-0.365506	0.0431769	0.999955	0.69791	UBE2D1
-0.0470936	0.788207	-0.276274	0.132459	0.999955	0.786	MPP5
-0.0405932	0.816906	0.0734328	0.694625	0.999955	0.947624	RHOBTB1
0.0574679	0.742981	0.289711	0.113906	0.999955	0.779755	SMC1A
0.281379	0.101531	-0.0676227	0.717764	0.999955	0.951559	HSD17B10
-0.394569	0.0189969	-0.0435693	0.815975	0.999955	0.97517	MARK2
0.0250201	0.886553	0.475986	0.00679702	0.999955	0.44404	HMMR
-0.124711	0.475353	-0.300421	0.100566	0.999955	0.777516	CHFR
-0.0147444	0.933004	0.224224	0.225268	0.999955	0.848737	TRHDE
-0.155269	0.373122	-0.147735	0.427708	0.999955	0.933402	P4HA2
0.120528	0.490396	0.199081	0.282966	0.999955	0.8624	NFATC3
-0.0325683	0.852658	-0.14975	0.421363	0.999955	0.930343	TRNT1
0.142898	0.412838	-0.098546	0.597902	0.999955	0.947624	ACADVL
0.201404	0.245973	0.0481694	0.796929	0.999955	0.973113	STK10
-0.0348512	0.842455	-0.0910267	0.626258	0.999955	0.947624	FBXW11
0.050236	0.774428	0.0358597	0.848122	0.999955	0.97517	CRMP1
0.170877	0.32637	0.0676268	0.717747	0.999955	0.951559	EVC
-0.125814	0.471425	-0.066484	0.722328	0.999955	0.953438	DERL2
0.256335	0.137177	0.104594	0.575504	0.999955	0.947624	NDE1
0.00899639	0.959093	0.269232	0.143025	0.999955	0.801201	MRVI1
0.230904	0.182023	-0.140421	0.45118	0.999955	0.937018	AP1M1
0.130241	0.455839	-0.00218861	0.990677	0.999955	0.997973	PVR
0.089056	0.610934	-0.0975087	0.601781	0.999955	0.947624	XRCC1
0.0716113	0.682688	-0.0406383	0.828165	0.999955	0.97517	SCARB1
0.204082	0.239617	0.0108567	0.953776	0.999955	0.989264	MCM2
-0.0187004	0.915087	0.158738	0.393702	0.999955	0.91783	MOV10L1
-0.160111	0.358212	0.0734328	0.694625	0.999955	0.947624	SELENOO
-0.132337	0.448557	-0.310643	0.0889649	0.999955	0.768444	TP63
-0.11816	0.49902	-0.0942229	0.614137	0.999955	0.947624	LLGL2
-0.161586	0.353744	-0.144968	0.436509	0.999955	0.936068	PDE8A
-0.220571	0.20292	0.232797	0.207564	0.999955	0.842743	CLCN4
0.0226557	0.897214	-0.00256976	0.989053	0.999955	0.997225	NLE1
0.107351	0.539341	0.0615218	0.742326	0.999955	0.960161	SDHA
-0.01617	0.926543	0.190347	0.305046	0.999955	0.872891	SMARCE1
-0.0602295	0.731076	0.331925	0.0681152	0.999955	0.745437	KDM5A
-0.102698	0.557165	0.503484	0.00388472	0.999955	0.423065	PPP2R3A
-0.181877	0.295711	-0.0701841	0.707532	0.999955	0.950873	FERMT2
-0.0967767	0.580232	-0.129231	0.48839	0.999955	0.937018	ABCB11
0.0994517	0.569757	0.249847	0.175246	0.999955	0.835212	IGF2BP2
0.226864	0.190005	-0.0194031	0.917485	0.999955	0.981159	MAP3K13
-0.16502	0.34347	0.007979	0.96602	0.999955	0.992738	ENSG00000073905
0.399076	0.0175566	0.329103	0.0706368	0.999955	0.752549	FRY
-0.0896219	0.60866	-0.223374	0.227078	0.999955	0.850695	PICALM
-0.146114	0.402289	-0.102981	0.581442	0.999955	0.947624	NSF
-0.0133661	0.939255	0.34461	0.0576335	0.999955	0.72494	CLASP1
0.15442	0.375771	-0.0997631	0.593365	0.999955	0.947624	MRPS34
0.227529	0.188674	-0.282142	0.124103	0.999955	0.779755	CLNS1A
-0.187801	0.279989	-0.169557	0.361828	0.999955	0.908981	PPP2R2C
-0.0310162	0.859608	0.210719	0.255181	0.999955	0.8624	TEAD2
-0.0129958	0.940935	0.229014	0.215254	0.999955	0.846455	EED
-0.0397666	0.820573	0.185458	0.317867	0.999955	0.882261	SNCB
-0.108179	0.536198	-0.061717	0.741536	0.999955	0.960161	TSG101
0.132083	0.449435	0.337774	0.0631111	0.999955	0.735242	NCBP3
0.0887535	0.612151	0.0269411	0.885609	0.999955	0.976198	ATP2A3
-0.0194779	0.91157	-0.122687	0.510851	0.999955	0.939125	CA12
-0.0642373	0.71391	0.399747	0.025877	0.999955	0.627579	NTN4
-0.118765	0.496811	0.0225612	0.904112	0.999955	0.977371	BCS1L
-0.0768231	0.660926	0.0513683	0.783751	0.999955	0.970269	DPP8
0.0102177	0.953546	-0.257414	0.162109	0.999955	0.821205	SLC24A1
0.0885433	0.612997	0.106742	0.56764	0.999955	0.947624	ZNF532
-0.0134164	0.939027	-0.1611	0.386608	0.999955	0.91649	LMAN1
-0.295067	0.0852882	-0.225993	0.221534	0.999955	0.846903	HACD3
-0.133388	0.444927	0.185299	0.318288	0.999955	0.882356	IPCEF1
-0.107563	0.538534	0.246598	0.181112	0.999955	0.835212	ZZEF1
0.191124	0.271411	0.184983	0.319129	0.999955	0.883265	ENO1
-0.0584427	0.738772	-0.303231	0.0972684	0.999955	0.771218	MYDGF
0.00982084	0.955348	0.0911464	0.625802	0.999955	0.947624	TUBE1
0.221166	0.201675	-0.211119	0.254259	0.999955	0.8624	ARHGEF10L
-0.0569702	0.745133	0.25446	0.167151	0.999955	0.827039	KCNQ2
-0.270151	0.116523	0.176971	0.340901	0.999955	0.892889	ACTR6
0.0924176	0.597482	0.0784199	0.674977	0.999955	0.947624	TIPIN
0.230077	0.183637	0.419162	0.0189179	0.999955	0.577016	SRI
0.119272	0.494961	0.358349	0.047759	0.999955	0.700735	EIF4G3
0.0282221	0.872147	0.103599	0.579163	0.999955	0.947624	NUP37
0.175449	0.313397	0.0878895	0.638248	0.999955	0.947624	SEMA3A
0.256753	0.136515	0.184548	0.320289	0.999955	0.883901	GTSE1
-0.0779286	0.656344	-0.268493	0.144168	0.999955	0.801887	SEMA3C
-0.0359813	0.837413	0.12517	0.50227	0.999955	0.937018	TTC38
-0.257455	0.13541	-0.129717	0.486742	0.999955	0.937018	ACAT1
0.0788691	0.652456	-0.129695	0.486815	0.999955	0.937018	GRAMD4
0.0239423	0.89141	-0.0762117	0.683652	0.999955	0.947624	CELSR1
0.499276	0.00226314	0.269914	0.141976	0.999955	0.799414	WNT8B
0.1517	0.384342	0.184236	0.321122	0.999955	0.884652	ZNF638
-0.231668	0.180541	0.0983352	0.598689	0.999955	0.947624	SLC25A40
-0.101273	0.562677	-0.021577	0.908277	0.999955	0.977774	TIMM21
-0.016589	0.924645	0.140688	0.450312	0.999955	0.937018	ADD2
-0.164166	0.346009	-0.21167	0.252993	0.999955	0.8624	RASAL2
-0.0541725	0.757263	0.0734328	0.694625	0.999955	0.947624	VPS9D1
0.178792	0.304119	-0.235318	0.202543	0.999955	0.837065	ZNF37A
0.220768	0.202506	0.384915	0.0325003	0.999955	0.661813	MARK3
0.149934	0.389965	0.254915	0.166367	0.999955	0.827039	SLC25A3
-0.0982729	0.574363	-0.164567	0.376335	0.999955	0.91649	FNDC3B
-0.0187774	0.914739	-0.330273	0.0695826	0.999955	0.747383	FOSL2
-0.0924775	0.597243	0.161744	0.38469	0.999955	0.91649	FRYL
-0.061269	0.726611	0.0228621	0.902839	0.999955	0.977117	TMEM131
0.036899	0.833324	0.178009	0.33803	0.999955	0.892234	ACTB
0.250076	0.147372	-0.10947	0.557724	0.999955	0.947624	MOCOS
-0.176848	0.309491	-0.0191084	0.918734	0.999955	0.981661	PLD1
0.109449	0.531394	0.0707331	0.705345	0.999955	0.950123	WDR62
0.0375055	0.830623	0.0715663	0.702031	0.999955	0.949709	DLG1
-0.0227339	0.896861	-0.0729364	0.696592	0.999955	0.948251	RAB7A
-0.195016	0.261585	-0.128564	0.490654	0.999955	0.937018	BCAP29
-0.010748	0.951138	-0.0300407	0.872549	0.999955	0.97517	SEC31B
0.112574	0.519666	0.258053	0.161033	0.999955	0.820806	SART3
-0.0642157	0.714002	0.347265	0.0556096	0.999955	0.717552	ARHGAP15
0.183841	0.290437	0.0956991	0.608573	0.999955	0.947624	TUBA3D
0.127835	0.464274	0.352278	0.0519418	0.999955	0.71192	EXOSC7
-0.093	0.595164	0.0176558	0.924894	0.999955	0.982591	KIFAP3
-0.0869771	0.619317	-0.159989	0.389938	0.999955	0.91649	MKRN2
-0.0195118	0.911417	-0.1725	0.353433	0.999955	0.903801	MCM6
0.179572	0.301978	-0.0090033	0.961661	0.999955	0.991535	REXO2
-0.192819	0.267103	0.182687	0.325279	0.999955	0.887999	RBM7
-0.148202	0.395526	-0.0779276	0.676907	0.999955	0.947624	RBMS2
-0.0784155	0.65433	0.29353	0.109006	0.999955	0.779755	BAZ2A
0.223243	0.197363	-0.0130316	0.94453	0.999955	0.986743	PTPN23
0.0412218	0.81412	0.00875873	0.962702	0.999955	0.991896	MLH1
-0.114293	0.513269	0.0501576	0.788731	0.999955	0.971421	UNG
0.0863068	0.62203	0.236155	0.200895	0.999955	0.836997	KLHL20
-0.0570406	0.744828	#N/A	#N/A	0.999955	#N/A	RGS11
0.0424766	0.808565	#N/A	#N/A	0.999955	#N/A	PLXNA2
-0.170711	0.326849	0.0448035	0.810854	0.999955	0.97517	SPAG5
0.00269885	0.987724	-0.267779	0.145279	0.999955	0.801887	ANKRD13A
0.11058	0.527137	-0.170443	0.359289	0.999955	0.907039	TPD52
-0.148165	0.395645	#N/A	#N/A	0.999955	#N/A	TRAF4
0.177628	0.307329	0.230329	0.212559	0.999955	0.846455	PAG1
-0.0303329	0.862671	0.210297	0.256156	0.999955	0.8624	GPATCH1
-0.010004	0.954516	0.0707389	0.705322	0.999955	0.950123	ICAM3
0.00308206	0.985981	-0.320295	0.0789771	0.999955	0.767246	NT5C2
0.0907577	0.604108	-0.143797	0.440263	0.999955	0.937018	MCAM
0.0249281	0.886967	0.0734328	0.694625	0.999955	0.947624	GPC4
-0.297096	0.083062	#N/A	#N/A	0.999955	#N/A	CAMSAP3
-0.0300046	0.864144	0.168938	0.363611	0.999955	0.910391	RAP1GAP
0.0547574	0.754722	0.0615507	0.74221	0.999955	0.960161	XAB2
0.086908	0.619596	-0.182002	0.327126	0.999955	0.888507	STXBP2
-0.0672104	0.701263	-0.0882812	0.636746	0.999955	0.947624	MAP2K7
-0.0642612	0.713808	-0.0165525	0.929575	0.999955	0.983221	NMRK2
-0.336523	0.0480785	0.334695	0.0657082	0.999955	0.738088	DGKD
0.0643319	0.713506	0.133602	0.473672	0.999955	0.937018	CTTNBP2
-0.030216	0.863196	0.126585	0.497411	0.999955	0.937018	RARB
0.154565	0.37532	0.36374	0.0442733	0.999955	0.700735	TOP2B
-0.347586	0.0407611	-0.135509	0.467324	0.999955	0.937018	TM9SF3
-0.129145	0.459671	-0.216084	0.243	0.999955	0.860908	NFKB2
0.298925	0.0810937	-0.0720946	0.699932	0.999955	0.948954	UBE2T
-0.160396	0.357348	0.394282	0.0281751	0.999955	0.640999	PPP1R12B
-0.0518328	0.767452	0.0323123	0.862998	0.999955	0.97517	DNAJC10
-0.0655419	0.708351	0.179463	0.334035	0.999955	0.89055	GTF3C1
0.07016	0.688794	0.275635	0.133394	0.999955	0.788497	IL4R
-0.0341683	0.845504	0.238022	0.197253	0.999955	0.835212	USP33
-0.104425	0.550517	0.200601	0.279233	0.999955	0.8624	PAK3
0.382974	0.0231605	0.281157	0.125477	0.999955	0.779755	DCX
-0.0159688	0.927455	0.0138024	0.941254	0.999955	0.985827	SNRPA
-0.0328079	0.851586	-0.0839735	0.653341	0.999955	0.947624	SPAG6
-0.0975413	0.577229	-0.0303973	0.871048	0.999955	0.97517	EXOSC5
0.0297448	0.86531	0.432291	0.0151537	0.999955	0.566389	DYNC1I2
-0.166033	0.340474	-0.0300407	0.872549	0.999955	0.97517	LRCH4
-0.487393	0.00298144	-0.244508	0.184958	0.999955	0.835212	FAM76B
0.354319	0.0367671	0.396843	0.0270783	0.999955	0.63827	POLD3
-0.0833591	0.634018	0.0731776	0.695636	0.999955	0.948251	CAPZB
-0.0827289	0.636593	-0.228347	0.216629	0.999955	0.84659	GPR137B
0.0536515	0.759529	-0.124531	0.504472	0.999955	0.937018	NAALAD2
0.0638283	0.715656	-0.238187	0.196933	0.999955	0.835212	JADE1
0.262287	0.127973	-0.251049	0.173111	0.999955	0.835129	UBE2A
-0.243946	0.157882	0.0809427	0.665116	0.999955	0.947624	FGFR1
0.175152	0.314229	0.0295015	0.874818	0.999955	0.975446	FKBP6
0.0653953	0.708975	0.159527	0.391326	0.999955	0.91649	SMC1B
0.10536	0.546932	-0.0882626	0.636817	0.999955	0.947624	FBLN1
0.232596	0.178752	0.0404912	0.828778	0.999955	0.97517	ITGA8
-0.405628	0.0156264	-0.372287	0.0391674	0.999955	0.682861	PIAS2
-0.215606	0.213533	0.109848	0.556358	0.999955	0.947624	AMPH
-0.170064	0.328711	-0.0459526	0.806094	0.999955	0.97517	ARAF
0.0765083	0.662233	0.23031	0.212598	0.999955	0.846455	MCCC1
0.0585242	0.73842	0.427396	0.0164765	0.999955	0.571402	LAMP3
-0.220656	0.202741	-0.0487974	0.794337	0.999955	0.972563	NEBL
-0.324072	0.0575354	0.229924	0.213385	0.999955	0.846455	ACER3
0.125759	0.471621	-0.279167	0.128289	0.999955	0.781483	UBE2K
0.154506	0.375504	0.0267402	0.886456	0.999955	0.976198	PIK3C3
0.135681	0.43707	0.0642807	0.731186	0.999955	0.955244	N4BP2
-0.234388	0.175333	0.00779044	0.966823	0.999955	0.992738	TIGAR
-0.00441452	0.979921	0.137351	0.461236	0.999955	0.937018	TULP3
-0.0331731	0.849952	0.192405	0.299749	0.999955	0.869956	SYNJ2
0.00598978	0.972758	-0.10636	0.569035	0.999955	0.947624	ADCY2
-0.135517	0.437628	-0.00785407	0.966552	0.999955	0.992738	PPP2R5C
-0.0624485	0.721555	0.126259	0.498528	0.999955	0.937018	ENSG00000078319
-0.118691	0.49708	-0.223968	0.225813	0.999955	0.849543	RBFOX1
0.175682	0.312744	-0.180706	0.330642	0.999955	0.89037	GNB1
-0.103823	0.552828	-0.13	0.485782	0.999955	0.937018	HOXA9
-0.25852	0.133742	-0.0722727	0.699225	0.999955	0.948954	EDN1
0.128875	0.460619	-0.0125186	0.94671	0.999955	0.987137	MLLT10
0.190388	0.273297	0.42091	0.018376	0.999955	0.577016	ZCWPW1
0.09859	0.573122	-0.0612945	0.743247	0.999955	0.960237	ADCYAP1R1
0.257749	0.134947	-0.0208527	0.911344	0.999955	0.978012	NRDC
0.15012	0.389369	0.357041	0.0486365	0.999955	0.701953	VDAC3
0.274898	0.109995	0.484778	0.00571165	0.999955	0.44404	PCM1
0.0289427	0.86891	-0.0366218	0.844933	0.999955	0.97517	TNRC6C
-0.120902	0.489042	0.0662128	0.723417	0.999955	0.953711	CBFA2T2
-0.0568575	0.74562	0.198501	0.284401	0.999955	0.8624	BRINP1
-0.112231	0.520946	0.231513	0.210152	0.999955	0.845022	ITCH
0.115349	0.509359	0.023919	0.89837	0.999955	0.976837	TP53INP2
0.0416064	0.812416	0.214974	0.245488	0.999955	0.8624	SDF4
-0.078514	0.653923	0.0993012	0.595085	0.999955	0.947624	TP73
0.106514	0.542527	-0.121032	0.516613	0.999955	0.942197	TOLLIP
-0.131691	0.450792	-0.0170481	0.927472	0.999955	0.98279	UBE2D4
0.134078	0.442554	-0.268327	0.144426	0.999955	0.801887	CLUL1
-0.107925	0.53716	0.149206	0.423071	0.999955	0.931159	RUNX1T1
-0.0361805	0.836525	0.165981	0.372191	0.999955	0.914152	CDH17
0.118354	0.498311	0.202143	0.275475	0.999955	0.8624	THOC1
-0.0811988	0.642863	0.0734328	0.694625	0.999955	0.947624	FKBP7
0.229036	0.185684	0.0494778	0.791532	0.999955	0.9716	OSBPL6
0.260064	0.131355	0.340938	0.0605276	0.999955	0.730402	XRCC5
-0.0397402	0.82069	0.0857217	0.646586	0.999955	0.947624	LXN
-0.117279	0.502248	0.366792	0.0423923	0.999955	0.689638	SP140
0.120904	0.489033	-0.134012	0.472304	0.999955	0.937018	MKNK1
-0.0689509	0.693896	-0.0937476	0.615933	0.999955	0.947624	REXO1
-0.0303867	0.862431	-0.124123	0.505881	0.999955	0.937292	SAR1A
-0.0607876	0.728678	0.0684162	0.714589	0.999955	0.950873	CDC14A
-0.160149	0.358098	-0.0601707	0.747801	0.999955	0.961147	SENP1
0.459434	0.00549559	0.0734328	0.694625	0.999955	0.947624	LIPE
0.051181	0.770298	0.358349	0.0477587	0.999955	0.700735	FDFT1
-0.058525	0.738417	-0.213733	0.248289	0.999955	0.8624	PAFAH1B3
-0.0327596	0.851802	0.439756	0.0133074	0.999955	0.547735	OPHN1
0.000253655	0.998846	0.0389132	0.835358	0.999955	0.97517	KIF22
-0.095967	0.583419	0.2903	0.11314	0.999955	0.779755	CARMIL1
0.117209	0.502508	0.170251	0.359838	0.999955	0.907542	PGM1
0.159867	0.358956	-0.0173532	0.926178	0.999955	0.98267	DDX1
0.0469723	0.78874	-0.0113781	0.951559	0.999955	0.988438	DNM2
-0.162259	0.351717	0.438835	0.0135245	0.999955	0.548769	EPB41L2
-0.0275002	0.875391	-0.168696	0.364309	0.999955	0.910624	RIMS1
0.0992871	0.5704	-0.19542	0.292095	0.999955	0.865985	STX7
-0.0343743	0.844584	-0.238661	0.196017	0.999955	0.835212	RABL2B
0.0475491	0.786205	0.0219082	0.906875	0.999955	0.977774	KEAP1
-0.00861179	0.960841	-0.178099	0.337782	0.999955	0.892209	DDX43
0.114519	0.512429	-0.0359472	0.847756	0.999955	0.97517	PTPRH
0.0829352	0.63575	0.113233	0.54418	0.999955	0.947624	DCT
-0.237131	0.170191	0.209417	0.258197	0.999955	0.8624	SLC35C2
-0.083511	0.633398	0.285622	0.119335	0.999955	0.779755	CRYBG3
-0.0298049	0.86504	0.178315	0.337186	0.999955	0.891777	RFX3
0.0581574	0.740003	0.26778	0.145277	0.999955	0.801887	RIF1
0.107736	0.537879	-0.363001	0.0447387	0.999955	0.700735	RAB21
-0.135483	0.437744	-0.00640781	0.972709	0.999955	0.993424	SMARCA2
0.0780712	0.655754	0.0833838	0.655625	0.999955	0.947624	SESN1
-0.0521132	0.766229	-0.100034	0.592357	0.999955	0.947624	SRCAP
0.125208	0.473579	0.513271	0.00314774	0.999955	0.391965	PUM3
-0.162384	0.35134	-0.13328	0.474748	0.999955	0.937018	CHRNA3
-0.0796549	0.649214	-0.316552	0.0827418	0.999955	0.767348	KCNN2
0.19654	0.257803	0.32071	0.0785677	0.999955	0.767246	CNOT4
0.0894281	0.609439	0.232817	0.207522	0.999955	0.842743	PSEN1
-0.0199659	0.909364	-0.0255984	0.891275	0.999955	0.976198	CPOX
0.0455143	0.795156	0.029912	0.87309	0.999955	0.975446	CLDND1
0.00567927	0.97417	0.279585	0.127695	0.999955	0.780168	MOK
-0.108235	0.535987	0.320737	0.078541	0.999955	0.767246	HSP90AA1
0.0289971	0.868666	0.338604	0.0624256	0.999955	0.733835	RBL1
-0.165616	0.341705	0.308465	0.091347	0.999955	0.768741	DLGAP4
0.0233584	0.894044	#N/A	#N/A	0.999955	#N/A	CROCCP3
0.237596	0.16933	0.0992679	0.595209	0.999955	0.947624	NDC80
-0.0457356	0.794181	0.0170443	0.927488	0.999955	0.98279	AP4E1
0.321653	0.0595329	-0.0785958	0.674288	0.999955	0.947624	RSBN1
-0.0527393	0.7635	0.253734	0.168407	0.999955	0.828386	MAGI3
-0.0475533	0.786187	-0.184357	0.320798	0.999955	0.884186	COL4A4
-0.039202	0.82308	-0.374496	0.0379277	0.999955	0.679161	TCF7
-0.104329	0.550887	-0.338449	0.062553	0.999955	0.733835	OSTM1
-0.0359438	0.83758	0.0842452	0.652289	0.999955	0.947624	PCNP
-0.0314991	0.857445	0.310758	0.0888401	0.999955	0.768444	EXD2
-0.156902	0.368052	0.0865598	0.643357	0.999955	0.947624	ARG2
0.00186961	0.991495	0.274393	0.135224	0.999955	0.79081	UBA5
-0.0213683	0.903026	0.190887	0.303651	0.999955	0.872513	STK17B
-0.00154553	0.99297	0.312598	0.0868684	0.999955	0.768444	CDC14B
-0.0736694	0.674063	-0.0729545	0.69652	0.999955	0.948251	ZNF510
-0.0744251	0.670906	-0.126376	0.498126	0.999955	0.937018	LRP2
0.17889	0.303848	-0.385603	0.0321652	0.999955	0.658889	ZNF506
-0.0542452	0.756947	0.0312074	0.867641	0.999955	0.97517	JMJD4
0.185022	0.287296	-0.208034	0.261425	0.999955	0.8624	DUSP12
0.125052	0.474135	-0.263027	0.15283	0.999955	0.812239	AACS
0.152531	0.381713	-0.276343	0.132359	0.999955	0.786	DELE1
0.13269	0.447335	0.246454	0.181375	0.999955	0.835212	CADPS2
0.248257	0.150436	-0.42151	0.018193	0.999955	0.577016	HSPB11
-0.277351	0.10673	-0.412698	0.0210379	0.999955	0.58387	PHLPP1
0.00108932	0.995045	0.235869	0.201457	0.999955	0.837062	ATP8B1
-0.154801	0.374581	0.0734328	0.694625	0.999955	0.947624	SMARCD3
0.196345	0.258285	0.604245	0.000318503	0.999955	0.25392	WDR70
-0.0198686	0.909804	0.215567	0.244157	0.999955	0.862288	MPP4
-0.102161	0.559238	0.0766739	0.681833	0.999955	0.947624	STRADB
-0.147939	0.396375	-0.132847	0.476196	0.999955	0.937018	BZW1
0.0833038	0.634244	-0.0385168	0.837013	0.999955	0.97517	ME2
-0.23441	0.175291	-0.0817779	0.661863	0.999955	0.947624	C5orf22
0.122981	0.481546	-0.204251	0.270393	0.999955	0.8624	CCNT2
-0.0602695	0.730904	0.158149	0.395483	0.999955	0.918286	FAM135A
0.127925	0.463956	0.239559	0.194291	0.999955	0.835212	EPB41L3
-0.0296263	0.865842	-0.0357982	0.84838	0.999955	0.97517	COBLL1
0.171271	0.32524	0.0816558	0.662338	0.999955	0.947624	DLG3
-0.105642	0.545854	0.382266	0.0338162	0.999955	0.670178	TRAF5
-0.0581408	0.740075	-0.498304	0.0043316	0.999955	0.429365	MRPL22
0.0929874	0.595214	0.317199	0.0820813	0.999955	0.767246	GEMIN5
-0.035455	0.83976	-0.0585636	0.754328	0.999955	0.962282	NFE2L1
-0.147817	0.39677	-0.00468867	0.980029	0.999955	0.995417	GSK3B
0.0726334	0.6784	-0.0875035	0.639729	0.999955	0.947624	ITGB5
-0.0420869	0.810289	0.575309	0.000709634	0.999955	0.31011	ERC1
-0.239118	0.166533	0.505049	0.00375775	0.999955	0.417159	XPO1
0.182722	0.293435	0.198825	0.283599	0.999955	0.8624	RNF13
-0.23981	0.165272	-0.0432103	0.817466	0.999955	0.97517	TRPM3
-0.0121167	0.944924	0.238275	0.196763	0.999955	0.835212	PALB2
-0.00378713	0.982774	0.215895	0.243423	0.999955	0.861139	DOP1A
-0.0866559	0.620616	-0.11493	0.538125	0.999955	0.947624	LYRM2
0.410953	0.014192	0.0940693	0.614717	0.999955	0.947624	BCKDHB
0.163097	0.349202	-0.148809	0.42432	0.999955	0.931403	KAT6A
0.116066	0.506709	0.199897	0.280957	0.999955	0.8624	TUT7
-0.0864605	0.621407	-0.205785	0.266733	0.999955	0.8624	ULK2
0.114061	0.51413	-0.0176858	0.924767	0.999955	0.982591	GRHL2
-0.0813193	0.642369	-0.245275	0.183539	0.999955	0.835212	TNPO1
-0.0810104	0.643637	0.168969	0.363521	0.999955	0.910391	P2RX5
-0.123565	0.479449	-0.408166	0.0226382	0.999955	0.601446	ITGAE
0.161336	0.354499	-0.0269684	0.885493	0.999955	0.976198	DIS3
0.379453	0.0245651	0.0809353	0.665144	0.999955	0.947624	PIBF1
-0.013244	0.939809	0.0393739	0.833436	0.999955	0.97517	TDRD3
0.113841	0.514945	-0.307471	0.0924491	0.999955	0.768741	NUFIP1
-0.15736	0.366638	-0.0205629	0.912571	0.999955	0.978533	PDS5B
0.0876479	0.616607	0.0190891	0.918816	0.999955	0.981661	OXCT1
0.239172	0.166435	0.0229262	0.902568	0.999955	0.977055	RRAGB
0.135148	0.438888	-0.0675532	0.718042	0.999955	0.951559	CYLD
-0.0249821	0.886724	0.151993	0.414362	0.999955	0.926926	SLC27A5
0.0452795	0.79619	0.200489	0.279506	0.999955	0.8624	ZNF324
0.119455	0.494295	0.111092	0.551867	0.999955	0.947624	ZNF671
0.123921	0.478174	0.168069	0.366119	0.999955	0.910772	ZNF416
-0.00782241	0.964428	0.121481	0.515047	0.999955	0.941685	ZNF586
-0.0563808	0.747683	#N/A	#N/A	0.999955	#N/A	ZNF446
-0.0320179	0.855121	0.197214	0.287599	0.999955	0.8624	ZNF264
-0.00733104	0.966661	0.00265828	0.988676	0.999955	0.997059	RPS5
0.118488	0.497823	-0.133846	0.472857	0.999955	0.937018	FAT1
-0.0562644	0.748188	0.159155	0.392445	0.999955	0.916755	YTHDC1
0.093123	0.594675	0.0872164	0.640832	0.999955	0.947624	CHMP2B
-0.0449587	0.797604	0.205709	0.266914	0.999955	0.8624	SMAP2
0.182554	0.293886	0.0571635	0.760028	0.999955	0.964653	PPIE
-0.190165	0.273869	-0.191232	0.302762	0.999955	0.872513	ZMPSTE24
-0.0037179	0.983089	-0.122086	0.51294	0.999955	0.940975	STARD7
0.156141	0.370411	0.0931019	0.618377	0.999955	0.947624	NOA1
-0.265151	0.12371	0.193406	0.297194	0.999955	0.869793	REST
-0.228612	0.186521	-0.401059	0.0253484	0.999955	0.622675	HAL
-0.0466922	0.789971	-0.163193	0.380388	0.999955	0.91649	SSH1
0.0340363	0.846094	-0.187163	0.313358	0.999955	0.87937	GSTP1
-0.11914	0.495441	0.124653	0.504049	0.999955	0.937018	APLP2
-0.317576	0.0630238	-0.262512	0.153665	0.999955	0.813544	FAM234B
0.156978	0.367819	0.00874913	0.962743	0.999955	0.991896	SLCO1A2
0.325082	0.0567175	0.369786	0.0406099	0.999955	0.68382	WBP11
0.0852643	0.626259	0.20799	0.261529	0.999955	0.8624	EIF3I
0.212821	0.21965	0.000826525	0.996479	0.999955	0.99915	TXLNA
0.00426995	0.980578	-0.257895	0.161299	0.999955	0.820806	NCOA1
-0.127693	0.464774	-0.038691	0.836285	0.999955	0.97517	AGBL5
0.0735451	0.674583	0.222437	0.229085	0.999955	0.850695	EFR3B
0.104331	0.550877	-0.00304856	0.987014	0.999955	0.996515	KIF3C
-0.0120275	0.945329	-0.416353	0.0198163	0.999955	0.577016	RAB10
-0.0199924	0.909244	-0.211119	0.254259	0.999955	0.8624	GCKR
0.0173257	0.921309	0.304584	0.0957105	0.999955	0.770096	HADHA
-0.0113471	0.948418	0.133129	0.475252	0.999955	0.937018	MAPRE3
0.0492727	0.778645	0.0861732	0.644846	0.999955	0.947624	CAD
-0.338328	0.0468178	-0.364574	0.0437532	0.999955	0.699036	CD59
0.172701	0.321155	-0.163705	0.378874	0.999955	0.91649	CD82
0.209956	0.226066	0.339061	0.0620501	0.999955	0.733232	BCORL1
0.216114	0.212429	0.585389	0.000541416	0.999955	0.31011	ATRX
0.0606839	0.729124	-0.165056	0.374899	0.999955	0.916451	AK6
-0.00156669	0.992873	0.203443	0.272334	0.999955	0.8624	MYNN
-0.163116	0.349143	0.000110632	0.999529	0.999955	0.999819	MECOM
-0.0848922	0.627771	-0.218051	0.238632	0.999955	0.857406	SCAMP1
0.0578463	0.741346	0.236423	0.20037	0.999955	0.836198	PREP
0.0555288	0.751375	-0.293994	0.108421	0.999955	0.779755	HACE1
-0.0592955	0.735096	-0.148881	0.424094	0.999955	0.931297	SEH1L
-0.22087	0.202294	-0.205105	0.268351	0.999955	0.8624	WDR47
-0.204509	0.238615	-0.246734	0.180864	0.999955	0.835212	WDFY1
-0.0544277	0.756154	0.00180338	0.992318	0.999955	0.998391	SLC25A24
0.111052	0.52536	0.393426	0.0285496	0.999955	0.641322	MAP3K4
-0.0873056	0.617989	-0.04191	0.822871	0.999955	0.97517	IGSF9
0.126299	0.469704	-0.0491969	0.79269	0.999955	0.97212	ABCB1
-0.014037	0.936212	#N/A	#N/A	0.999955	#N/A	ZNF213
0.0745011	0.670589	-0.223388	0.227049	0.999955	0.850695	AKR1B1
0.00109176	0.995034	0.291594	0.111471	0.999955	0.779755	CPNE3
-0.117502	0.501429	-0.184846	0.319493	0.999955	0.883517	RRN3
-0.131632	0.450999	0.162645	0.382012	0.999955	0.91649	CTTN
-0.172598	0.321448	-0.0611516	0.743825	0.999955	0.960237	MTIF2
0.0340179	0.846176	-0.305587	0.0945675	0.999955	0.76999	DDHD2
-0.129725	0.45764	0.00538201	0.977076	0.999955	0.99434	TTC39A
0.0130502	0.940688	-0.0783055	0.675425	0.999955	0.947624	EPS15
0.201271	0.246293	0.167425	0.367985	0.999955	0.911653	ORC1
0.0594913	0.734253	-0.358003	0.0479901	0.999955	0.700735	MGST2
0.164991	0.343554	0.0528865	0.777517	0.999955	0.969022	CHERP
0.0989408	0.571751	-0.039028	0.834879	0.999955	0.97517	ATG16L1
-0.117599	0.501076	0.168344	0.365325	0.999955	0.910772	USP40
0.164084	0.346251	0.301114	0.0997443	0.999955	0.776578	POMGNT1
-0.0502673	0.774291	0.00274714	0.988298	0.999955	0.996983	RAD54L
-0.203549	0.240873	0.0914407	0.624682	0.999955	0.947624	MAST2
-0.231136	0.181572	-0.0136967	0.941703	0.999955	0.985967	DNAJA1
-0.0597396	0.733184	-0.284922	0.120282	0.999955	0.779755	B4GALT1
0.000390578	0.998223	-0.439337	0.0134059	0.999955	0.547735	CHMP5
0.259177	0.132722	0.0599711	0.748611	0.999955	0.961147	NFX1
-0.189138	0.276517	-0.15287	0.411643	0.999955	0.925172	DIMT1
-0.0702039	0.688609	-0.00179777	0.992342	0.999955	0.998391	IPO11
0.201522	0.245692	0.23012	0.212986	0.999955	0.846455	EIF2AK1
0.108793	0.533873	0.0734328	0.694625	0.999955	0.947624	EPDR1
0.00413669	0.981184	-0.0452975	0.808807	0.999955	0.97517	SNX10
-0.0998139	0.568346	-0.121469	0.515089	0.999955	0.941685	SEPHS1
0.000385731	0.998245	0.253515	0.168787	0.999955	0.828386	MRPL28
0.129186	0.459528	-0.24659	0.181127	0.999955	0.835212	HBQ1
0.394359	0.0190663	-0.324191	0.0751987	0.999955	0.763617	FAT2
-0.0525604	0.76428	-0.0186308	0.920759	0.999955	0.981977	RBM22
0.199663	0.250165	-0.419243	0.0188927	0.999955	0.577016	TMED2
-0.315749	0.0646397	-0.426416	0.0167528	0.999955	0.571402	ERO1B
0.298657	0.0813804	-0.189533	0.307157	0.999955	0.873019	ZFAND6
-0.0121204	0.944907	0.185413	0.317986	0.999955	0.882261	TXLNG
-0.105333	0.547037	0.24879	0.177139	0.999955	0.835212	PPEF1
0.136038	0.435853	0.377778	0.0361445	0.999955	0.672582	HUWE1
-0.0160697	0.926998	-0.0255867	0.891324	0.999955	0.976198	ZW10
0.160464	0.357139	0.00185324	0.992106	0.999955	0.998333	ALG9
-0.160665	0.356532	0.24812	0.178347	0.999955	0.835212	MYBPC2
-0.325804	0.0561381	0.099857	0.593015	0.999955	0.947624	NOX4
-0.209775	0.226476	0.452621	0.0105674	0.999955	0.510768	ACOX3
0.095082	0.586912	-0.0112998	0.951892	0.999955	0.988563	MTMR2
0.0154432	0.929837	0.0645128	0.730252	0.999955	0.955244	PPP1R15A
0.0705242	0.68726	0.0216592	0.907929	0.999955	0.977774	TRIP6
-0.0446299	0.799054	-0.202326	0.275031	0.999955	0.8624	FTL
0.0539877	0.758067	0.273597	0.136407	0.999955	0.79081	SRRT
0.0452334	0.796393	0.0734328	0.694625	0.999955	0.947624	BAX
-0.148398	0.394893	-0.0994015	0.594711	0.999955	0.947624	NLK
-0.0520643	0.766442	0.0118313	0.949632	0.999955	0.987961	PIGS
0.0345891	0.843625	-0.097459	0.601967	0.999955	0.947624	ADAMTS2
0.130939	0.453407	#N/A	#N/A	0.999955	#N/A	TMPRSS11E
0.106862	0.5412	-0.221387	0.231347	0.999955	0.851097	PGS1
0.161332	0.35451	0.171362	0.356666	0.999955	0.906011	PSMC5
0.110308	0.528158	0.257576	0.161836	0.999955	0.821205	UIMC1
-0.0600649	0.731784	0.12517	0.50227	0.999955	0.937018	MT3
0.107971	0.536986	-0.0889888	0.634036	0.999955	0.947624	GNAO1
0.100027	0.567518	0.336186	0.0644406	0.999955	0.736997	OGFOD1
0.270194	0.116463	-0.187311	0.312969	0.999955	0.87935	SH3BP2
0.165542	0.341924	-0.159557	0.391234	0.999955	0.91649	NOP14
0.0109903	0.950037	0.214436	0.246701	0.999955	0.8624	ADD1
0.159534	0.35997	0.155676	0.403005	0.999955	0.921305	L2HGDH
0.15887	0.362	-0.0280231	0.881046	0.999955	0.976198	TXNDC16
0.306488	0.0733368	-0.201203	0.277761	0.999955	0.8624	RTRAF
-0.117641	0.500921	-0.0970228	0.603601	0.999955	0.947624	NID2
-0.0484683	0.782171	-0.199579	0.281739	0.999955	0.8624	GMCL1
0.096222	0.582414	0.124465	0.5047	0.999955	0.937018	SF3B2
0.02353	0.89327	0.251611	0.172119	0.999955	0.835129	KLHL42
-0.014333	0.934869	-0.081717	0.6621	0.999955	0.947624	GNAS
0.242819	0.159872	0.146792	0.430698	0.999955	0.933942	DNM1L
-0.0829848	0.635547	0.0734328	0.694625	0.999955	0.947624	PTHLH
-0.0215722	0.902106	0.231913	0.209342	0.999955	0.844585	PHACTR3
0.184692	0.288172	0.387986	0.0310264	0.999955	0.654416	ERGIC2
-0.0905286	0.605025	-0.0310745	0.8682	0.999955	0.97517	TFAP2C
0.0618861	0.723965	0.0459384	0.806153	0.999955	0.97517	AURKA
0.0166077	0.92456	0.118398	0.525848	0.999955	0.94542	CASS4
-0.352371	0.0378885	0.260723	0.156592	0.999955	0.820036	PIR
-0.22945	0.184868	-0.144377	0.438402	0.999955	0.937018	AAMDC
0.0349518	0.842006	0.00522676	0.977737	0.999955	0.994435	RFX2
-0.157081	0.3675	0.330622	0.0692709	0.999955	0.746804	METTL2A
0.0407405	0.816253	0.207539	0.262589	0.999955	0.8624	SULT2B1
0.0648368	0.711354	0.164436	0.376719	0.999955	0.91649	ALG6
-0.0187581	0.914826	-0.101054	0.588568	0.999955	0.947624	CNOT3
-0.108652	0.534406	0.0480889	0.797261	0.999955	0.973113	PTPN4
0.184515	0.288642	0.467061	0.00807357	0.999955	0.47324	DDX18
0.0373711	0.831221	0.0237555	0.899061	0.999955	0.976837	KHSRP
-0.0627521	0.720256	0.208019	0.261461	0.999955	0.8624	GNA11
-0.00545919	0.97517	-0.127497	0.494292	0.999955	0.937018	ASAP3
-0.276576	0.107753	0.238321	0.196674	0.999955	0.835212	EDEM2
0.258905	0.133144	-0.269192	0.143087	0.999955	0.801201	DNMT3B
0.257346	0.135581	0.440831	0.0130579	0.999955	0.543998	TPX2
-0.38544	0.0222171	0.117528	0.528912	0.999955	0.945478	FER1L4
0.0412653	0.813927	0.187838	0.311584	0.999955	0.877336	PDRG1
0.13632	0.434893	0.235078	0.203019	0.999955	0.837732	EPB41L1
-0.169919	0.32913	0.142713	0.443751	0.999955	0.937018	SLC15A1
0.164411	0.345279	0.226301	0.220888	0.999955	0.846903	DOCK9
0.08296	0.635648	0.261726	0.154946	0.999955	0.817105	ANKRD10
-0.344613	0.0426328	-0.0748741	0.688926	0.999955	0.947624	TGDS
-0.0896376	0.608597	0.148781	0.424407	0.999955	0.931443	DOCK3
0.415457	0.0130665	#N/A	#N/A	0.999955	#N/A	C3orf18
0.0451688	0.796678	-0.310348	0.0892851	0.999955	0.768741	COQ9
0.0134342	0.938946	#N/A	#N/A	0.999955	#N/A	TMEM40
0.0426131	0.807961	-0.280019	0.12708	0.999955	0.780144	KIF9
0.0273808	0.875928	-0.572867	0.000756736	0.999955	0.31011	CRLS1
0.0545619	0.755572	0.252754	0.170114	0.999955	0.830701	PPP1R13B
-0.182666	0.293587	-0.352281	0.0519394	0.999955	0.71192	ATRN
-0.0530781	0.762024	-0.108489	0.561283	0.999955	0.947624	SMOX
0.136739	0.43347	0.104883	0.574445	0.999955	0.947624	FKBP1A
-0.00192568	0.99124	-0.081941	0.661228	0.999955	0.947624	NSFL1C
-0.0368553	0.833518	-0.239552	0.194303	0.999955	0.835212	SLC4A11
-0.0370027	0.832862	-0.110854	0.552728	0.999955	0.947624	C20orf194
-0.0855126	0.62525	-0.148002	0.426864	0.999955	0.933034	ZNF343
-0.0123827	0.943717	0.173972	0.349276	0.999955	0.900373	MAVS
-0.0804028	0.646134	0.277761	0.130304	0.999955	0.78491	F11
0.151572	0.384747	0.376537	0.0368109	0.999955	0.677986	XRN2
0.163836	0.346991	0.195223	0.29259	0.999955	0.866109	KIZ
-0.0958627	0.58383	-0.423353	0.0176405	0.999955	0.571679	DYNLL1
0.204006	0.239797	-0.205416	0.267612	0.999955	0.8624	TESC
-0.0944581	0.589379	-0.0455578	0.807728	0.999955	0.97517	SNX5
0.104694	0.549484	0.0861926	0.644771	0.999955	0.947624	RPL6
0.247077	0.152449	-0.0409015	0.827069	0.999955	0.97517	MAPKAPK5
0.241788	0.161707	0.362077	0.0453265	0.999955	0.700735	ESF1
0.315304	0.0650377	0.124773	0.503635	0.999955	0.937018	RBBP9
0.0741171	0.672192	-0.229136	0.215003	0.999955	0.846455	ANAPC5
0.163203	0.348884	-0.0723222	0.699028	0.999955	0.948954	SLC23A2
-0.0515437	0.768714	-0.0946443	0.612547	0.999955	0.947624	TMEM230
0.124192	0.477206	0.207794	0.26199	0.999955	0.8624	DZANK1
0.0712513	0.684201	0.110768	0.553037	0.999955	0.947624	KDM2B
0.119904	0.49266	0.12585	0.499932	0.999955	0.937018	CFAP61
0.0143067	0.934989	0.227286	0.218831	0.999955	0.846903	TASP1
0.040932	0.815404	-0.054774	0.769785	0.999955	0.967531	GCN1
0.0514073	0.769309	0.0865468	0.643407	0.999955	0.947624	RPLP0
0.186543	0.283282	0.193906	0.295923	0.999955	0.869511	PXN
0.0627311	0.720345	-0.248259	0.178096	0.999955	0.835212	SIRT4
-0.119639	0.493625	-0.0642894	0.731151	0.999955	0.955244	RPH3A
-0.0204186	0.907317	0.102184	0.584383	0.999955	0.947624	KIF16B
0.037404	0.831075	-0.0615938	0.742035	0.999955	0.960161	TRMT6
0.0169812	0.922869	0.0734328	0.694625	0.999955	0.947624	CHGB
0.262122	0.128222	-0.122122	0.512814	0.999955	0.940925	PEBP1
0.228066	0.187604	-0.237132	0.198984	0.999955	0.835212	TBX5
0.211994	0.221489	0.0324249	0.862525	0.999955	0.97517	BRAP
-0.0059134	0.973105	-0.208358	0.260666	0.999955	0.8624	ERP29
-0.0306726	0.861148	0.266953	0.146571	0.999955	0.801887	FUS
0.15614	0.370414	0.221264	0.231612	0.999955	0.851248	IGBP1
-0.0728554	0.67747	0.145727	0.434085	0.999955	0.93536	ZNF302
-0.0612007	0.726904	0.331463	0.068523	0.999955	0.745805	GRAMD1A
-0.0299091	0.864573	0.247124	0.180154	0.999955	0.835212	CDIP1
-0.00718421	0.967328	-0.0249477	0.894023	0.999955	0.976198	GANAB
0.247545	0.151647	0.589423	0.00048465	0.999955	0.305024	RBM41
-0.0384208	0.826552	-0.0428297	0.819047	0.999955	0.97517	BIRC5
0.0638913	0.715386	-0.0401896	0.830035	0.999955	0.97517	MLF2
-0.0823416	0.638178	0.450624	0.0109586	0.999955	0.514936	DDX24
-0.11183	0.522445	-0.0993397	0.594941	0.999955	0.947624	ZBTB25
0.200065	0.249193	-0.151636	0.41547	0.999955	0.927005	NECAP1
0.0722342	0.680074	#N/A	#N/A	0.999955	#N/A	ANKRD24
-0.00206235	0.990619	0.305782	0.0943474	0.999955	0.76999	DHX32
-0.169783	0.329524	-0.220983	0.23222	0.999955	0.85126	RCOR1
0.216211	0.212219	0.292121	0.110796	0.999955	0.779755	GPATCH2L
-0.0169118	0.923183	-0.0248306	0.894518	0.999955	0.976198	LTBP4
-0.0421385	0.810061	-0.0618147	0.741141	0.999955	0.959994	BLVRB
0.234532	0.175059	0.0366795	0.844692	0.999955	0.97517	SLC9A1
-0.306931	0.072901	-0.0710349	0.704144	0.999955	0.949865	SPTLC1
-0.234525	0.175074	-0.32531	0.0741405	0.999955	0.763617	PAPOLA
0.227497	0.188738	0.330804	0.0691084	0.999955	0.746804	CCNK
-0.101632	0.561285	-0.0144993	0.938294	0.999955	0.985185	YPEL3
-0.0395198	0.821669	-0.134151	0.471839	0.999955	0.937018	MRPS33
-0.0340806	0.845896	-0.50639	0.00365182	0.999955	0.410699	NDUFB2
0.0275493	0.875171	0.0260197	0.889496	0.999955	0.976198	NUDC
0.20821	0.230039	-0.229521	0.214212	0.999955	0.846455	MAEA
-0.0721931	0.680246	-0.148959	0.42385	0.999955	0.931244	ICAM1
-0.132346	0.448523	-0.370321	0.0402979	0.999955	0.68382	STRN4
0.0862568	0.622232	0.0860351	0.645378	0.999955	0.947624	LYZ
-0.29577	0.0845121	0.035219	0.850806	0.999955	0.97517	MUL1
0.151373	0.385377	-0.00740004	0.968485	0.999955	0.993246	TFAP4
-0.00133404	0.993932	0.23324	0.206675	0.999955	0.842177	PDCD7
0.156906	0.368041	-0.330622	0.0692709	0.999955	0.746804	SPG21
0.13557	0.437449	-0.189007	0.308527	0.999955	0.874206	DNAJB11
0.248095	0.150711	-0.071323	0.702998	0.999955	0.949709	P3H2
-0.0674686	0.700168	-0.133514	0.473965	0.999955	0.937018	FLT3LG
-0.0764887	0.662314	0.124229	0.505511	0.999955	0.937018	RAB11FIP3
-0.228696	0.186354	-0.161338	0.385899	0.999955	0.91649	GNPTG
0.0337289	0.847468	0.154152	0.407682	0.999955	0.922631	ZNF268
-0.0779278	0.656347	-0.21923	0.236041	0.999955	0.854852	GOLGA3
0.0469147	0.788993	0.0206197	0.912331	0.999955	0.978464	PABPC4
-0.088714	0.61231	-0.0300407	0.872549	0.999955	0.97517	CERS4
-0.0242026	0.890237	-0.0905244	0.628171	0.999955	0.947624	MCOLN1
-0.096636	0.580785	0.0679717	0.716367	0.999955	0.951425	USP48
0.0608474	0.728421	0.28038	0.12657	0.999955	0.779755	EFNB1
0.0646937	0.711963	-0.193888	0.295968	0.999955	0.869511	PDPR
-0.26118	0.129649	-0.25489	0.166411	0.999955	0.827039	AARS
-0.0457225	0.794239	0.0254859	0.89175	0.999955	0.976198	GLG1
0.129378	0.458855	0.433435	0.0148577	0.999955	0.562713	KIF4A
-0.0287479	0.869785	-0.0463811	0.80432	0.999955	0.975124	TNRC6A
-0.00480095	0.978163	-0.0402836	0.829643	0.999955	0.97517	DLL3
0.0602126	0.731149	0.0186213	0.920799	0.999955	0.981977	NAT14
-0.0783834	0.654463	-0.203583	0.271997	0.999955	0.8624	EXOC1
-0.0216405	0.901797	0.180327	0.331675	0.999955	0.89037	RBM27
0.126084	0.470465	0.267193	0.146194	0.999955	0.801887	OSBPL8
0.151197	0.385937	0.0159933	0.931949	0.999955	0.983221	DTX2
0.309387	0.0705211	-0.152688	0.412205	0.999955	0.925592	PUS7
0.0333513	0.849156	0.13969	0.453564	0.999955	0.937018	LAMB4
-0.113816	0.515038	0.179023	0.335241	0.999955	0.89055	NRCAM
0.144032	0.409101	0.110359	0.554512	0.999955	0.947624	LAMB1
-0.159112	0.361259	-0.237739	0.197802	0.999955	0.835212	DLD
0.0447625	0.798469	-0.157748	0.396696	0.999955	0.918712	WDR7
-0.0328506	0.851395	0.335552	0.0649776	0.999955	0.736997	TXNL1
0.256236	0.137334	-0.151641	0.415455	0.999955	0.927005	IL5RA
0.050837	0.7718	-0.323135	0.0762092	0.999955	0.764513	ABCC6
-0.0804829	0.645805	0.13254	0.477224	0.999955	0.937018	CMTM6
-0.0624301	0.721634	-0.320127	0.079143	0.999955	0.767246	ITGA6
0.0606639	0.729209	0.0359797	0.84762	0.999955	0.97517	MAP3K20
0.0977712	0.576327	-0.0602528	0.747468	0.999955	0.961147	FH
-0.0229465	0.895902	-0.225009	0.223607	0.999955	0.848224	TF
-0.0809663	0.643818	-0.201359	0.277381	0.999955	0.8624	CDV3
-0.0281936	0.872275	-0.236113	0.200978	0.999955	0.837062	MYO15A
0.0408249	0.815879	-0.0407057	0.827884	0.999955	0.97517	ALKBH5
0.112284	0.520749	-0.0310487	0.868309	0.999955	0.97517	APOH
-0.099364	0.570099	0.116003	0.534311	0.999955	0.946932	NLRP1
0.302003	0.0778634	#N/A	#N/A	0.999955	#N/A	PITPNM3
0.00793714	0.963906	-0.394391	0.0281276	0.999955	0.640999	SPAG7
0.0833859	0.633909	-0.266954	0.14657	0.999955	0.801887	ORC6
0.219661	0.204838	-0.0352185	0.850807	0.999955	0.97517	CPA1
0.0706023	0.686931	0.225882	0.221768	0.999955	0.846903	ZC3HC1
-0.102633	0.557412	-0.236988	0.199265	0.999955	0.835212	ESR1
0.0935427	0.593008	-0.0296711	0.874104	0.999955	0.975446	RGS17
0.029792	0.865098	-0.226433	0.220611	0.999955	0.846903	ANGPT2
0.0724227	0.679283	0.017775	0.924388	0.999955	0.982591	TMEM101
-0.0686655	0.695102	-0.0435024	0.816253	0.999955	0.97517	PSME1
0.00236202	0.989256	0.38592	0.0320117	0.999955	0.658281	PPP2R3C
0.111699	0.522938	0.0392743	0.833851	0.999955	0.97517	HAUS4
-0.0182685	0.917041	0.230645	0.211915	0.999955	0.846233	MYH7
-0.0740233	0.672584	-0.0335569	0.857773	0.999955	0.97517	SLC7A8
0.128959	0.460323	0.0734328	0.694625	0.999955	0.947624	OSGEP
0.0221292	0.89959	0.0704853	0.706332	0.999955	0.950708	RNF31
0.132396	0.448352	-0.123577	0.507768	0.999955	0.93836	SCFD1
-0.385668	0.0221316	0.129495	0.487492	0.999955	0.937018	G2E3
0.118523	0.497694	-0.196589	0.28916	0.999955	0.862616	HECTD1
-0.128641	0.461439	0.11048	0.554077	0.999955	0.947624	HNRNPC
-0.0349304	0.842101	#N/A	#N/A	0.999955	#N/A	RPGRIP1
0.16241	0.351261	0.244942	0.184154	0.999955	0.835212	SUPT16H
0.340348	0.0454384	0.346822	0.0559436	0.999955	0.718375	TOX4
0.100194	0.566868	-0.294599	0.107663	0.999955	0.779755	GEMIN2
0.179063	0.303374	-0.0421723	0.82178	0.999955	0.97517	TINF2
-0.0149413	0.932112	-0.32663	0.0729065	0.999955	0.761509	DAZL
-0.280803	0.102262	-0.413043	0.0209203	0.999955	0.58387	TRPM7
0.0337652	0.847305	-0.0794791	0.67083	0.999955	0.947624	TYRO3
-0.17955	0.302038	0.0854543	0.647617	0.999955	0.947624	WDR76
-0.172128	0.322788	-0.0359207	0.847867	0.999955	0.97517	CAPN3
-0.105582	0.546083	-0.433136	0.0149346	0.999955	0.562713	SNAP23
-0.0866636	0.620585	0.0837821	0.654082	0.999955	0.947624	COL9A3
-0.247424	0.151855	0.320385	0.0788877	0.999955	0.767246	EZR
0.0380631	0.828143	0.00817775	0.965174	0.999955	0.992738	MYL6
0.0123934	0.943668	0.418718	0.0190576	0.999955	0.577016	AGO1
0.113302	0.51695	0.554931	0.00119507	0.999955	0.31011	CLSPN
0.141074	0.418889	-0.238817	0.195716	0.999955	0.835212	RFFL
0.125211	0.473569	-0.0985971	0.597711	0.999955	0.947624	UNC13D
0.12742	0.465738	-0.0729534	0.696525	0.999955	0.948251	MFSD11
0.117683	0.500767	-0.0354165	0.849978	0.999955	0.97517	DPYSL2
0.159471	0.360164	0.181588	0.328246	0.999955	0.889765	GPATCH2
0.0824826	0.637601	-0.165628	0.373223	0.999955	0.914152	NUP50
-9.72646e-05	0.999558	-0.0658323	0.724944	0.999955	0.954044	CDC45
-0.0334483	0.848722	0.0734328	0.694625	0.999955	0.947624	COMT
-0.12095	0.488867	0.0738152	0.693112	0.999955	0.947624	ENSG00000093100
0.114256	0.513404	-0.0185444	0.921125	0.999955	0.982155	ECHDC1
-0.141751	0.416638	0.332916	0.0672462	0.999955	0.744203	LRRFIP2
0.137417	0.431171	0.153265	0.410419	0.999955	0.924824	SEC22C
0.0144487	0.934345	-0.187182	0.313308	0.999955	0.87937	HDAC6
0.0604276	0.730225	0.224323	0.225058	0.999955	0.848737	GABRP
0.0788118	0.652693	0.323936	0.075442	0.999955	0.763617	CDC6
-0.176858	0.309464	-0.187358	0.312846	0.999955	0.87935	UPRT
-0.273837	0.111429	0.118695	0.524802	0.999955	0.945381	CDC23
0.0735274	0.674657	-0.0705341	0.706137	0.999955	0.950615	AAAS
-0.110069	0.529057	0.319163	0.0801012	0.999955	0.767246	CBX5
-0.124548	0.475934	0.0467843	0.802652	0.999955	0.974733	FMO2
-0.127985	0.463745	-0.0979338	0.60019	0.999955	0.947624	SUCO
-0.272429	0.113354	-0.219835	0.234716	0.999955	0.854627	MSH2
-0.0554162	0.751863	0.158192	0.395352	0.999955	0.918286	MAP3K1
0.184537	0.288583	-0.180306	0.331732	0.999955	0.89037	DHPS
-0.36599	0.0305998	0.104651	0.575294	0.999955	0.947624	HOOK2
0.403996	0.0160899	-0.0276689	0.882539	0.999955	0.976198	ARCN1
0.258302	0.134083	0.0751629	0.687786	0.999955	0.947624	EPB41L4B
-0.235225	0.173751	-0.300774	0.100147	0.999955	0.776578	TMEM38B
-0.105445	0.54661	0.300242	0.100778	0.999955	0.777516	PSMD5
-0.0642946	0.713665	-0.133514	0.473965	0.999955	0.937018	PTGS1
0.114065	0.514114	0.260397	0.157129	0.999955	0.820036	NUP188
0.101996	0.559876	#N/A	#N/A	0.999955	#N/A	CRAT
0.174428	0.316265	0.0594822	0.750595	0.999955	0.96144	NANS
-0.0874522	0.617397	0.036718	0.84453	0.999955	0.97517	TBC1D2
-0.167683	0.335628	0.0244216	0.896246	0.999955	0.976799	WHRN
0.383498	0.0229575	0.323285	0.0760644	0.999955	0.763617	PDE6C
0.127069	0.466978	0.232526	0.208108	0.999955	0.843806	CWF19L1
-0.0837779	0.632309	0.0292522	0.875868	0.999955	0.976124	SEMA4G
0.0825412	0.637361	-0.297155	0.104502	0.999955	0.779755	BTAF1
0.0272961	0.876309	-0.387323	0.0313398	0.999955	0.654416	IKZF5
0.222943	0.197981	0.0859945	0.645534	0.999955	0.947624	BLNK
-0.120023	0.492231	#N/A	#N/A	0.999955	#N/A	TLL2
0.241321	0.162545	0.439293	0.0134161	0.999955	0.547735	TDRD1
-0.331014	0.0520961	-0.171025	0.357625	0.999955	0.906011	SORBS1
-0.162777	0.35016	-0.149399	0.422466	0.999955	0.930494	CRTAC1
0.0264944	0.879915	0.081178	0.664199	0.999955	0.947624	BAMBI
0.0177661	0.919315	-0.237478	0.19831	0.999955	0.835212	WAC
0.209493	0.227114	-0.0249866	0.893859	0.999955	0.976198	CREM
-0.0654868	0.708586	-0.0333938	0.858458	0.999955	0.97517	NUBP2
-0.260038	0.131395	0.278723	0.128923	0.999955	0.783042	HIVEP1
-0.0181821	0.917432	0.100275	0.591462	0.999955	0.947624	KCNK16
0.061661	0.724929	0.10839	0.561641	0.999955	0.947624	FKBP5
-0.00781542	0.96446	0.581287	0.000605077	0.999955	0.31011	SRPK1
-0.0489886	0.77989	0.123032	0.509653	0.999955	0.938761	BRPF3
-0.0534039	0.760606	0.366366	0.0426511	0.999955	0.691664	MRPS18A
0.184739	0.288046	-0.255876	0.164721	0.999955	0.824659	TMEM14A
-0.102878	0.55647	0.363651	0.0443292	0.999955	0.700735	EFHC1
0.0842186	0.630513	0.397106	0.0269677	0.999955	0.63827	HSP90AB1
0.262409	0.127789	0.235371	0.202439	0.999955	0.837065	CDC5L
-0.189829	0.274733	0.132983	0.47574	0.999955	0.937018	ITPR3
-0.166988	0.337664	0.0346142	0.853339	0.999955	0.97517	ZNF184
0.156114	0.370495	-0.0235812	0.899798	0.999955	0.976837	DSP
-0.117774	0.500436	-0.203802	0.271471	0.999955	0.8624	SIRT1
0.0936246	0.592683	-0.139399	0.454516	0.999955	0.937018	HNRNPH3
0.309411	0.070498	-0.191926	0.300977	0.999955	0.870336	IFT74
0.00321631	0.98537	0.0543502	0.771519	0.999955	0.968003	JAK2
0.162529	0.350903	0.323953	0.0754256	0.999955	0.763617	ABL1
-0.0298926	0.864647	0.201997	0.27583	0.999955	0.8624	ACOT7
0.120786	0.489463	-0.377986	0.0360341	0.999955	0.672582	SH3GLB1
0.162403	0.351282	0.0586562	0.753952	0.999955	0.962075	CDC7
0.252077	0.144054	-0.413873	0.0206388	0.999955	0.581637	SYDE2
0.0262553	0.880991	0.152898	0.411555	0.999955	0.925172	PCSK5
-0.105385	0.546839	0.114632	0.539184	0.999955	0.947624	SCD
-0.0404682	0.81746	0.0253745	0.89222	0.999955	0.976198	TMED1
0.0871236	0.618724	0.124698	0.503896	0.999955	0.937018	ABLIM1
-0.475063	0.00392876	0.0259022	0.889993	0.999955	0.976198	ERMP1
0.142498	0.414162	-0.021433	0.908887	0.999955	0.977774	RAB18
0.253982	0.140948	-0.132685	0.47674	0.999955	0.937018	HSD17B7P2
-0.0799674	0.647926	0.0833628	0.655707	0.999955	0.947624	TSPAN15
0.00259277	0.988206	0.145414	0.435084	0.999955	0.935577	H2AFY2
0.0907302	0.604218	0.205944	0.266357	0.999955	0.8624	WASHC2A
0.143684	0.410246	0.00716252	0.969496	0.999955	0.993424	MAST3
-0.0516333	0.768323	0.0366431	0.844844	0.999955	0.97517	OCEL1
-0.128857	0.460679	-0.054766	0.769818	0.999955	0.967531	MYO9B
-0.191047	0.271608	-0.14148	0.447741	0.999955	0.937018	KCNK6
-0.0262634	0.880954	0.121786	0.513983	0.999955	0.941263	CATSPERG
0.0935508	0.592976	0.186239	0.315797	0.999955	0.881449	PSMD8
-0.189459	0.275687	-0.0538908	0.7734	0.999955	0.968507	SETD1A
-0.033848	0.846935	-0.24053	0.192433	0.999955	0.835212	CIRBP
-0.0469817	0.788699	-0.0463942	0.804266	0.999955	0.975124	ATP5F1D
-0.0494588	0.77783	0.0538157	0.773708	0.999955	0.968584	PCDH11Y
0.107238	0.539771	#N/A	#N/A	0.999955	#N/A	IGFALS
0.255117	0.139119	0.105132	0.573531	0.999955	0.947624	HNRNPM
0.00362167	0.983526	0.0931279	0.618279	0.999955	0.947624	MARCH2
-0.163365	0.348399	-0.199969	0.28078	0.999955	0.8624	NDUFB7
-0.0570947	0.744594	-0.152335	0.413298	0.999955	0.926596	TECR
0.176002	0.31185	-0.143754	0.440399	0.999955	0.937018	TIMM13
-0.16455	0.344865	0.028234	0.880157	0.999955	0.976198	CDC34
-0.0630578	0.718948	-0.221836	0.230376	0.999955	0.851097	MTAP
-0.0260953	0.881711	-0.163813	0.378557	0.999955	0.91649	CEP170B
-0.0332473	0.849621	-0.0830971	0.656737	0.999955	0.947624	POLR2E
-0.336555	0.0480564	0.190794	0.303891	0.999955	0.872513	POLRMT
0.215173	0.214475	0.0734328	0.694625	0.999955	0.947624	RASSF7
-0.0565684	0.746871	#N/A	#N/A	0.999955	#N/A	GADD45B
-0.0602239	0.731101	-0.059711	0.749666	0.999955	0.96144	MKNK2
-0.00241003	0.989037	#N/A	#N/A	0.999955	#N/A	TRMT2A
0.00385062	0.982485	-0.0461665	0.805208	0.999955	0.97517	RANBP1
0.161569	0.353796	0.0350054	0.8517	0.999955	0.97517	ZDHHC8
-0.125062	0.474099	0.207787	0.262005	0.999955	0.8624	MED15
-0.0824256	0.637834	0.251139	0.172951	0.999955	0.835129	SNAP29
-0.121735	0.486032	-0.120312	0.519129	0.999955	0.943261	CRKL
-0.159582	0.359823	0.0734328	0.694625	0.999955	0.947624	LZTR1
-0.0715789	0.682824	0.10596	0.570498	0.999955	0.947624	MMP11
-0.164662	0.344532	-0.323972	0.0754071	0.999955	0.763617	CECR2
0.0193951	0.911945	-0.141985	0.446105	0.999955	0.937018	SMARCB1
-0.0860703	0.622988	-0.164157	0.377541	0.999955	0.91649	DERL3
0.0265047	0.879869	-0.175375	0.345344	0.999955	0.897093	BCL2L13
0.150185	0.389164	0.0312074	0.867641	0.999955	0.97517	DDTL
0.106718	0.541749	-0.12036	0.518962	0.999955	0.943227	DDT
-0.00965359	0.956108	-0.200021	0.280652	0.999955	0.8624	CABIN1
-0.186059	0.284554	-0.0969971	0.603698	0.999955	0.947624	TBC1D10A
-0.0175891	0.920116	-0.114805	0.538568	0.999955	0.947624	SF3A1
-0.106573	0.542301	-0.157051	0.398814	0.999955	0.919758	SPECC1L
-0.283277	0.0991472	-0.12461	0.504198	0.999955	0.937018	PPIL2
-0.000438026	0.998007	-0.0272489	0.88431	0.999955	0.976198	UPB1
0.138619	0.427114	0.0323401	0.862881	0.999955	0.97517	YPEL1
0.0235568	0.893149	-0.263126	0.15267	0.999955	0.812239	SNRPD3
0.0756274	0.665896	0.513266	0.00314807	0.999955	0.391965	PES1
-0.13753	0.430789	-0.0388951	0.835434	0.999955	0.97517	MAPK1
-0.057339	0.743538	0.191338	0.302489	0.999955	0.872513	GGT1
-0.200049	0.249232	-0.142467	0.444547	0.999955	0.937018	PPM1F
0.00090344	0.99589	0.128798	0.48986	0.999955	0.937018	SLC35E4
-0.026585	0.879507	0.256925	0.162936	0.999955	0.821677	TOP3B
-0.102561	0.557692	-0.0386386	0.836505	0.999955	0.97517	CRYBB3
0.108079	0.536577	-0.0627364	0.737416	0.999955	0.958034	ESS2
-0.254691	0.139803	-0.0528387	0.777713	0.999955	0.969022	CRYBB2P1
-0.0354691	0.839697	0.124361	0.505056	0.999955	0.937018	CARD10
-0.127836	0.46427	0.0157651	0.932918	0.999955	0.983614	SLC25A1
-0.253395	0.141899	0.158212	0.395291	0.999955	0.918286	GRK3
-0.181359	0.297113	0.0224318	0.904659	0.999955	0.977432	GGA1
-0.00151389	0.993114	0.0810159	0.66483	0.999955	0.947624	HIRA
-0.284034	0.098209	-0.0593852	0.750989	0.999955	0.96144	SH3BP1
-0.0390131	0.823919	-0.233043	0.20707	0.999955	0.842555	LGALS1
-0.124897	0.474689	0.320987	0.078295	0.999955	0.767246	HPS4
0.124181	0.477243	0.119404	0.52231	0.999955	0.944097	SRRD
0.11146	0.523831	-0.143336	0.441746	0.999955	0.937018	PATZ1
-0.238025	0.168539	-0.149936	0.42078	0.999955	0.930278	TRIOBP
0.0703583	0.687959	0.420411	0.0185295	0.999955	0.577016	TFIP11
-0.0111819	0.949167	0.280376	0.126576	0.999955	0.779755	GCAT
0.072568	0.678674	0.11417	0.540834	0.999955	0.947624	ANKRD54
0.0222325	0.899124	-0.000551801	0.997649	0.999955	0.999275	EIF3L
-0.0191312	0.913138	-0.317621	0.081653	0.999955	0.767246	SNU13
-0.0971401	0.578804	0.0993012	0.595085	0.999955	0.947624	MICALL1
0.0556115	0.751016	-0.369403	0.0408344	0.999955	0.68382	POLR2F
0.123874	0.478343	-0.0156749	0.933301	0.999955	0.983664	DEPDC5
-0.188747	0.277529	0.218071	0.238589	0.999955	0.857406	PICK1
-0.105455	0.54657	-0.127096	0.49566	0.999955	0.937018	TTC28
0.246952	0.152662	0.0993012	0.595085	0.999955	0.947624	SLC16A8
-0.0427639	0.807294	0.368612	0.0413015	0.999955	0.685182	CENPM
-0.286652	0.0950163	0.0529566	0.777229	0.999955	0.969022	SEPTIN3
-0.151409	0.385264	#N/A	#N/A	0.999955	#N/A	TPTEP1
0.0365402	0.834922	0.360839	0.046123	0.999955	0.700735	KDELR3
0.156497	0.369306	0.131811	0.479672	0.999955	0.937018	DDX17
0.0221979	0.89928	0.0811467	0.66432	0.999955	0.947624	DMC1
-0.0187852	0.914703	0.0487667	0.794464	0.999955	0.972563	TCF20
0.207224	0.232303	-0.0725766	0.698019	0.999955	0.948571	HSCB
0.109878	0.529779	-0.0252996	0.892537	0.999955	0.976198	CBY1
0.132482	0.448054	-0.00417028	0.982237	0.999955	0.995908	TOMM22
0.237678	0.169177	-0.10117	0.58814	0.999955	0.947624	RSPH14
-0.0862679	0.622187	0.274059	0.135719	0.999955	0.79081	XBP1
0.0636368	0.716473	-0.253563	0.168704	0.999955	0.828386	RTCB
-0.0399624	0.819704	0.0383884	0.837549	0.999955	0.97517	JOSD1
0.152505	0.381792	-0.320004	0.0792646	0.999955	0.767246	FBXO7
0.0901486	0.606548	-0.0328546	0.860721	0.999955	0.97517	GTPBP1
-0.066209	0.705514	0.131351	0.481221	0.999955	0.937018	POLDIP3
-0.17204	0.32304	-0.199908	0.280932	0.999955	0.8624	RAB36
-0.101058	0.563511	0.079154	0.672102	0.999955	0.947624	TIMP3
0.100458	0.565839	-0.105914	0.570666	0.999955	0.947624	PPP6R2
-0.249193	0.148854	0.127189	0.495345	0.999955	0.937018	SBF1
-0.0739448	0.672912	-0.146626	0.431224	0.999955	0.934032	CYB5R3
0.314015	0.0662033	0.0347598	0.85273	0.999955	0.97517	DNAL4
-0.196347	0.258281	-0.139305	0.454822	0.999955	0.937018	LMF2
-0.0593134	0.735019	0.0734328	0.694625	0.999955	0.947624	RHBDD3
-0.101678	0.561106	0.0786276	0.674163	0.999955	0.947624	PACSIN2
0.0372464	0.831776	-0.21148	0.25343	0.999955	0.8624	TTLL1
-0.102771	0.556883	0.198647	0.284039	0.999955	0.8624	RASL10A
-0.175812	0.312381	-0.156637	0.400074	0.999955	0.920334	AP1B1
-0.0546642	0.755127	-0.0682586	0.715219	0.999955	0.950873	HMGXB4
-0.230996	0.181844	-0.0587135	0.753719	0.999955	0.962075	TOM1
-0.177105	0.308778	0.361322	0.0458111	0.999955	0.700735	NEFH
0.227607	0.188519	-0.0520134	0.7811	0.999955	0.969626	CHKB
-0.29791	0.0821816	-0.0300407	0.872549	0.999955	0.97517	BIK
-0.0813522	0.642233	-0.106258	0.56941	0.999955	0.947624	HMOX1
0.0135548	0.938399	-0.111904	0.548947	0.999955	0.947624	MCAT
-0.146762	0.400186	-0.0754447	0.686675	0.999955	0.947624	THOC5
0.0341082	0.845773	0.0186778	0.92056	0.999955	0.981977	MCM5
0.0727597	0.677871	#N/A	#N/A	0.999955	#N/A	ARSA
-0.081478	0.641717	0.0445909	0.811736	0.999955	0.97517	TSPO
-0.254188	0.140613	0.0619556	0.740571	0.999955	0.959994	TTLL12
0.13766	0.430348	0.224409	0.224875	0.999955	0.848737	ACR
0.0964852	0.581378	#N/A	#N/A	0.999955	#N/A	CABP7
-0.0414429	0.81314	-0.0133529	0.943164	0.999955	0.986505	RPL3
-0.0278135	0.873983	0.0552333	0.767907	0.999955	0.967531	ZMAT5
0.0937505	0.592183	0.0653144	0.727026	0.999955	0.95454	RBFOX2
-0.325603	0.056299	-0.16455	0.376384	0.999955	0.91649	TAB1
0.00283099	0.987123	0.0624479	0.738581	0.999955	0.958862	ASCC2
-0.0850044	0.627315	-0.395562	0.0276224	0.999955	0.640867	MTMR3
0.405037	0.0157931	0.224616	0.224437	0.999955	0.848737	MIEF1
0.192124	0.268864	0.350261	0.0533934	0.999955	0.713862	PNPLA3
-0.0365531	0.834864	0.15554	0.403424	0.999955	0.921751	MYH9
0.0475956	0.786001	-0.0038928	0.983418	0.999955	0.995908	CACNA1I
0.0593007	0.735073	-0.171291	0.356868	0.999955	0.906011	SAMM50
-0.0508035	0.771947	0.108009	0.563027	0.999955	0.947624	TXN2
0.0116208	0.947175	0.360558	0.0463052	0.999955	0.700735	FOXRED2
-0.0101995	0.953628	-0.118857	0.524231	0.999955	0.945108	GRAP2
-0.0713002	0.683995	-0.213021	0.249908	0.999955	0.8624	EIF3D
-0.214848	0.215186	0.147758	0.427636	0.999955	0.933402	TNRC6B
-0.24007	0.1648	0.311474	0.0880693	0.999955	0.768444	SGSM3
0.047271	0.787427	-0.140425	0.451169	0.999955	0.937018	IFT27
-0.0248152	0.887476	-0.239282	0.194822	0.999955	0.835212	KIAA0930
-0.224319	0.195157	0.325869	0.0736154	0.999955	0.763109	SLC25A17
0.350423	0.0390374	-0.00526284	0.977584	0.999955	0.994342	FAM118A
-0.115382	0.509235	-0.300875	0.100026	0.999955	0.776578	ST13
-0.0992788	0.570432	-0.278123	0.129783	0.999955	0.784396	IL2RB
0.207787	0.231008	-0.393832	0.0283716	0.999955	0.641219	RBX1
0.0515984	0.768475	0.079978	0.66888	0.999955	0.947624	EP300
-0.0615761	0.725294	0.0467843	0.802652	0.999955	0.974733	L3MBTL2
-0.0121307	0.94486	0.243398	0.187023	0.999955	0.835212	RANGAP1
0.0708828	0.685751	0.462353	0.00882506	0.999955	0.479031	PHF5A
0.0401677	0.818793	0.134679	0.470082	0.999955	0.937018	ACO2
0.0563369	0.747874	-0.198388	0.284681	0.999955	0.8624	POLR3H
-0.128841	0.460735	0.128042	0.492431	0.999955	0.937018	TRMU
0.0791003	0.651501	0.0114169	0.951394	0.999955	0.988344	PMM1
0.011557	0.947465	0.0230998	0.901834	0.999955	0.976837	DESI1
-0.0367301	0.834076	0.185236	0.318455	0.999955	0.882507	CERK
0.123025	0.481386	-0.102863	0.581878	0.999955	0.947624	BRD1
0.0324209	0.853317	-0.248638	0.177413	0.999955	0.835212	ZBED4
-0.0713419	0.68382	0.473299	0.00716188	0.999955	0.453099	FKBP3
0.0359281	0.83765	0.212533	0.251018	0.999955	0.8624	RBM23
-0.0955062	0.585236	0.0968188	0.604366	0.999955	0.947624	PRMT5
-0.142597	0.413835	-0.217711	0.239385	0.999955	0.857965	COCH
0.114449	0.512688	-0.0300407	0.872549	0.999955	0.97517	AP4S1
0.246361	0.153679	-0.0910752	0.626073	0.999955	0.947624	POLE2
-0.12071	0.489737	0.133828	0.472916	0.999955	0.937018	VCPKMT
-0.31037	0.0695863	0.278491	0.129255	0.999955	0.783544	SOS2
0.125746	0.471665	-0.0510828	0.784925	0.999955	0.970605	CDKL1
0.253274	0.142096	0.234754	0.203659	0.999955	0.839292	NIN
-0.0963121	0.58206	0.102793	0.582134	0.999955	0.947624	PYGL
-0.15378	0.37778	-0.134283	0.471401	0.999955	0.937018	TRIM9
0.0317247	0.856435	0.124686	0.503938	0.999955	0.937018	PSMC6
-0.241592	0.162059	0.0845086	0.65127	0.999955	0.947624	GNPNAT1
-0.266324	0.121994	0.180268	0.331834	0.999955	0.89037	DDHD1
0.064621	0.712273	0.158648	0.393973	0.999955	0.91807	CDKN3
-0.153199	0.379606	0.0468401	0.802422	0.999955	0.974733	CNIH1
0.133068	0.446031	-0.349124	0.054226	0.999955	0.716091	CGRRF1
-0.00704565	0.967958	0.551971	0.00128554	0.999955	0.316004	ATP6V1D
0.0806903	0.644952	0.203344	0.272572	0.999955	0.8624	PLEK2
-0.0717234	0.682217	0.175157	0.345952	0.999955	0.897722	PIGH
0.0321532	0.854516	-0.351041	0.0528285	0.999955	0.712037	PSMA3
-0.0186295	0.915408	0.276699	0.13184	0.999955	0.786	VTI1B
-0.013207	0.939977	-0.515474	0.00299956	0.999955	0.385174	TIMM9
0.057463	0.743002	0.198647	0.284039	0.999955	0.8624	GSTZ1
0.276176	0.108284	0.288322	0.11573	0.999955	0.779755	KIAA0586
-0.28808	0.0933089	0.11284	0.545589	0.999955	0.947624	TMED8
0.132557	0.447796	0.286312	0.118406	0.999955	0.779755	SAMD15
0.0379324	0.828724	-0.157363	0.397865	0.999955	0.91955	AHSA1
-0.311783	0.0682591	-0.0139686	0.940548	0.999955	0.985613	DAAM1
0.126098	0.470417	0.141169	0.44875	0.999955	0.937018	SPTLC2
-0.0225708	0.897597	0.174275	0.348424	0.999955	0.899745	RIN3
0.125743	0.471678	-0.185394	0.318036	0.999955	0.882261	LGMN
-0.282307	0.10036	-0.287268	0.117127	0.999955	0.779755	ALKBH1
0.318841	0.0619239	0.534654	0.00194442	0.999955	0.348022	SNW1
-0.223632	0.196563	0.0345579	0.853576	0.999955	0.97517	CHGA
0.078626	0.65346	-0.11371	0.542474	0.999955	0.947624	ITPK1
0.0324865	0.853024	0.0734328	0.694625	0.999955	0.947624	DHRS7
-0.0214048	0.902861	0.183663	0.322656	0.999955	0.885894	PPM1A
0.10021	0.566804	0.158737	0.393706	0.999955	0.91783	SIX4
0.0697125	0.690681	-0.0498023	0.790195	0.999955	0.971421	ASB2
0.0973311	0.578054	0.28583	0.119053	0.999955	0.779755	CEP128
0.0496964	0.776789	0.0479286	0.797923	0.999955	0.973514	ERH
-0.128742	0.461086	0.0794571	0.670916	0.999955	0.947624	HIF1A
-0.174154	0.317038	0.150792	0.418102	0.999955	0.928413	SUSD6
0.346581	0.0413863	0.334909	0.0655248	0.999955	0.737401	SRSF5
-0.0933643	0.593716	0.315187	0.0841486	0.999955	0.768444	EIF5
0.0668933	0.702608	-0.135106	0.468661	0.999955	0.937018	DICER1
-0.137108	0.432218	-0.262197	0.154177	0.999955	0.814929	ZFYVE21
-0.271137	0.115143	-0.0413663	0.825133	0.999955	0.97517	MTHFD1
-0.0905921	0.604771	-0.128213	0.491851	0.999955	0.937018	TCL1A
0.0807148	0.644851	0.0144719	0.93841	0.999955	0.985247	ZC3H14
-0.0252082	0.885706	-0.133514	0.473965	0.999955	0.937018	TELO2
-0.201395	0.245994	-0.0447738	0.810977	0.999955	0.97517	PCNX1
0.0235716	0.893082	0.120842	0.517274	0.999955	0.94239	GSKIP
0.20452	0.238588	-0.0907706	0.627233	0.999955	0.947624	VRK1
0.252407	0.143513	0.32078	0.0784987	0.999955	0.767246	PSMC1
0.0491308	0.779267	-0.121953	0.513403	0.999955	0.941085	PAPLN
-0.0708386	0.685937	0.0355072	0.849598	0.999955	0.97517	RPS6KA5
0.0161566	0.926604	0.0526865	0.778337	0.999955	0.969022	PPP4R3A
-0.0340033	0.846241	0.0203663	0.913404	0.999955	0.978897	PSMB5
-0.149205	0.392298	-0.102109	0.584661	0.999955	0.947624	YY1
-0.0312117	0.858732	0.430559	0.0156113	0.999955	0.570328	ACIN1
0.112596	0.519582	0.263679	0.151777	0.999955	0.810785	CCNB1IP1
0.307188	0.0726488	0.469613	0.00768945	0.999955	0.466732	TRIP11
0.20993	0.226124	0.198196	0.285156	0.999955	0.8624	APEX1
0.174594	0.315798	0.380489	0.0347232	0.999955	0.672582	PABPN1
0.0693487	0.692216	0.401632	0.0251207	0.999955	0.622675	ARHGAP5
-0.0194857	0.911535	-0.0971174	0.603247	0.999955	0.947624	CINP
0.106431	0.542844	-0.276267	0.132469	0.999955	0.786	SRP54
0.0998784	0.568095	0.446707	0.0117613	0.999955	0.520844	CHD8
0.00442951	0.979853	0.264952	0.149738	0.999955	0.806534	PRORP
0.0238957	0.891621	0.0734328	0.694625	0.999955	0.947624	DCAF11
-0.1183	0.498508	0.0361293	0.846994	0.999955	0.97517	PSMA6
0.0270877	0.877246	-0.0566975	0.761928	0.999955	0.965292	NFKBIA
0.0976251	0.5769	0.0734328	0.694625	0.999955	0.947624	EMC9
0.357586	0.0349469	0.314795	0.0845569	0.999955	0.768444	PSME2
-0.11184	0.522409	0.262905	0.153028	0.999955	0.812239	BRMS1L
0.178655	0.304495	-0.0916693	0.623813	0.999955	0.947624	TM9SF1
0.019712	0.910512	0.0651804	0.727565	0.999955	0.954718	SEC23A
0.282456	0.100173	-0.119743	0.52112	0.999955	0.943886	GMPR2
0.211342	0.222946	0.441996	0.0127917	0.999955	0.543998	PNN
0.0523153	0.765348	-0.092268	0.621539	0.999955	0.947624	RABGGTA
-0.0590796	0.736026	#N/A	#N/A	0.999955	#N/A	PLTP
0.0507269	0.772282	-0.119509	0.521941	0.999955	0.944097	PCIF1
0.186586	0.283169	-0.0253403	0.892365	0.999955	0.976198	GSS
-0.116523	0.505026	0.195847	0.291019	0.999955	0.865261	TRPC4AP
-0.177319	0.308185	-0.263743	0.151674	0.999955	0.810785	PYGB
-0.0585189	0.738443	0.25955	0.158531	0.999955	0.820605	ABHD12
-0.0599062	0.732467	-0.0983242	0.59873	0.999955	0.947624	PROCR
-0.138184	0.42858	-0.322615	0.0767094	0.999955	0.765233	GINS1
-0.163197	0.3489	0.0885717	0.635633	0.999955	0.947624	NINL
0.138124	0.428779	0.0151177	0.935667	0.999955	0.984711	UQCC1
0.248912	0.149328	0.462073	0.00887155	0.999955	0.48004	ZMYND8
0.397085	0.0181814	-0.0300407	0.872549	0.999955	0.97517	SGK2
-0.081055	0.643454	0.355664	0.0495741	0.999955	0.701953	IFT52
-0.314118	0.0661087	-0.0715954	0.701915	0.999955	0.949709	MYBL2
0.0803289	0.646439	-0.239915	0.193608	0.999955	0.835212	NDRG3
0.0467044	0.789917	-0.330822	0.0690923	0.999955	0.746804	SLA2
-0.141643	0.416998	0.073429	0.694641	0.999955	0.947624	RAB5IF
0.140328	0.421379	-0.0180598	0.92318	0.999955	0.982591	NFATC2
0.0676933	0.699216	0.145045	0.436261	0.999955	0.936068	RIMS4
0.149919	0.390011	-0.104533	0.575729	0.999955	0.947624	PABPC1L
-0.051467	0.769049	0.21667	0.241694	0.999955	0.858651	STK4
-0.438317	0.008446	-0.0100475	0.957219	0.999955	0.990356	SALL4
-0.156715	0.368631	0.111804	0.549305	0.999955	0.947624	ADNP
0.0321934	0.854336	-0.132268	0.47814	0.999955	0.937018	PFDN4
0.0421138	0.81017	-0.281282	0.125302	0.999955	0.779755	DOK5
-0.202614	0.243088	-0.0905544	0.628057	0.999955	0.947624	CSTF1
-0.0124098	0.943594	-0.161123	0.386542	0.999955	0.91649	BMP7
0.254159	0.14066	0.0177752	0.924387	0.999955	0.982591	RAE1
-0.0565868	0.746791	-0.00147457	0.993719	0.999955	0.99852	TPD52L2
-0.0420156	0.810605	0.073007	0.696312	0.999955	0.948251	DNAJC5
-0.0992447	0.570565	0.0788657	0.67323	0.999955	0.947624	NELFCD
-0.083549	0.633243	#N/A	#N/A	0.999955	#N/A	CTSZ
0.0925099	0.597114	0.0722104	0.699472	0.999955	0.948954	PRPF6
-0.0856135	0.624841	0.106295	0.569275	0.999955	0.947624	PRELID3B
0.403747	0.0161613	-0.291429	0.111683	0.999955	0.779755	MTG2
0.181078	0.297874	0.149672	0.421608	0.999955	0.930343	PSMA7
-0.216863	0.210811	-0.0159333	0.932204	0.999955	0.983352	SLCO4A1
-0.163592	0.347719	-0.169547	0.361858	0.999955	0.908981	MRGBP
0.0315371	0.857274	0.0247902	0.894689	0.999955	0.976198	TCFL5
-0.0428965	0.806708	-0.0270846	0.885003	0.999955	0.976198	DIDO1
-0.0264532	0.8801	0.244534	0.184908	0.999955	0.835212	GID8
-0.0743998	0.671012	0.18717	0.313341	0.999955	0.87937	ARFGAP1
0.109753	0.530247	-0.124425	0.504836	0.999955	0.937018	GMEB2
0.198689	0.25253	-0.0386057	0.836642	0.999955	0.97517	C20orf27
-0.0572706	0.743834	0.337527	0.0633172	0.999955	0.736646	CDC25B
-0.0302821	0.8629	-0.0548127	0.769627	0.999955	0.967531	RNF24
-0.0544146	0.756211	0.378174	0.0359343	0.999955	0.672582	ARFRP1
-0.0625553	0.721098	0.0495318	0.79131	0.999955	0.9716	NDUFAF5
0.144769	0.406682	0.122669	0.510914	0.999955	0.93914	SEL1L2
-0.110987	0.525606	0.0734328	0.694625	0.999955	0.947624	RASSF2
0.011701	0.946811	0.361489	0.0457031	0.999955	0.700735	CSNK2A1
-0.247706	0.151373	#N/A	#N/A	0.999955	#N/A	ENSG00000101278
0.0188633	0.91435	-0.268817	0.143666	0.999955	0.801318	CDS2
0.12726	0.466302	0.0231713	0.901531	0.999955	0.976837	HM13
-0.114806	0.511368	0.0870213	0.641582	0.999955	0.947624	SNPH
0.194801	0.262121	0.0675247	0.718156	0.999955	0.951559	SEC23B
-0.118143	0.499085	-0.0280803	0.880805	0.999955	0.976198	FERMT1
-0.181517	0.296685	0.0734651	0.694498	0.999955	0.947624	CCM2L
0.269729	0.117118	0.0234887	0.900189	0.999955	0.976837	PLCB4
-0.0180304	0.918119	0.249366	0.176106	0.999955	0.835212	TM9SF4
0.106642	0.542038	-0.0164424	0.930043	0.999955	0.983221	CRNKL1
-0.0401661	0.8188	0.0726786	0.697614	0.999955	0.948471	POFUT1
-0.113728	0.515365	-0.192757	0.298849	0.999955	0.869956	SAMHD1
-0.0138463	0.937077	0.0531739	0.776338	0.999955	0.969022	PAK5
0.20135	0.246103	0.149165	0.423201	0.999955	0.931159	KIF3B
-0.122471	0.483379	0.126882	0.496392	0.999955	0.937018	MROH8
0.147976	0.396253	0.499046	0.00426497	0.999955	0.429365	NOP56
0.0510827	0.770727	-0.111572	0.55014	0.999955	0.947624	MANBAL
0.138611	0.427139	0.065905	0.724652	0.999955	0.953805	IDH3B
0.0568235	0.745767	-0.119417	0.522263	0.999955	0.944097	MAPRE1
-0.0370649	0.832585	-0.432087	0.015207	0.999955	0.566389	JAG1
0.012346	0.943883	0.0469894	0.801804	0.999955	0.974733	CDK5RAP1
-0.174943	0.314815	-0.0127625	0.945673	0.999955	0.986811	SNTA1
0.065304	0.709364	-0.405373	0.0236734	0.999955	0.607076	OXT
0.158216	0.364005	0.37145	0.0396454	0.999955	0.682861	TTI1
-0.0616945	0.724786	-0.193176	0.297779	0.999955	0.869956	E2F1
-0.295889	0.0843807	-0.0131891	0.94386	0.999955	0.986632	RPRD1B
0.135003	0.439384	0.177726	0.33881	0.999955	0.892763	PXMP4
0.210682	0.224428	0.270075	0.141728	0.999955	0.799336	CHMP4B
0.0236443	0.892754	0.0734328	0.694625	0.999955	0.947624	CST3
-0.178105	0.306011	-0.107431	0.565131	0.999955	0.947624	ACTR5
0.0591118	0.735887	-0.191479	0.302125	0.999955	0.872122	WFDC2
0.0594565	0.734402	0.241574	0.190452	0.999955	0.835212	AHCY
-0.14309	0.412203	0.0786116	0.674226	0.999955	0.947624	FAM83D
0.292558	0.0881048	-0.330576	0.0693117	0.999955	0.746804	EPPIN
0.211953	0.22158	0.0803875	0.667281	0.999955	0.947624	DHX35
-0.171212	0.325408	-0.0955409	0.609168	0.999955	0.947624	DNTTIP1
-0.011198	0.949094	0.106314	0.569206	0.999955	0.947624	MAP1LC3A
0.104159	0.551538	0.238921	0.195517	0.999955	0.835212	SYNDIG1
-0.171157	0.325566	-0.297023	0.104664	0.999955	0.779755	PIGU
-0.0787877	0.652792	-0.22847	0.216376	0.999955	0.846455	TNNC2
0.210735	0.224308	-0.042982	0.818414	0.999955	0.97517	ACOT8
-0.110372	0.527916	-0.114945	0.53807	0.999955	0.947624	APMAP
-0.00377892	0.982811	0.284311	0.121114	0.999955	0.779755	ZNF516
0.015457	0.929774	#N/A	#N/A	0.999955	#N/A	CDH20
-0.0622438	0.722432	-0.0390846	0.834643	0.999955	0.97517	ADNP2
0.0693807	0.692081	0.0326552	0.861558	0.999955	0.97517	RBFA
0.194828	0.262055	-0.026326	0.888204	0.999955	0.976198	USP14
0.0167972	0.923702	-0.340912	0.0605482	0.999955	0.730402	VAPA
0.0361739	0.836554	0.356349	0.0491061	0.999955	0.701953	METTL4
0.00860879	0.960854	0.0618125	0.74115	0.999955	0.959994	LPIN2
-0.303112	0.0767242	0.225408	0.222764	0.999955	0.847602	SMCHD1
0.00654171	0.970249	-0.455817	0.00996584	0.999955	0.503279	MYL12A
-0.139438	0.424358	-0.113575	0.542957	0.999955	0.947624	CEP76
0.22172	0.200517	-0.223394	0.227036	0.999955	0.850695	ST8SIA5
0.213041	0.219162	0.174167	0.348729	0.999955	0.899745	CEP192
0.131332	0.452038	0.41586	0.0199777	0.999955	0.577016	RNMT
0.0994192	0.569884	-0.281475	0.125032	0.999955	0.779755	LIPG
0.0675462	0.69984	0.0734328	0.694625	0.999955	0.947624	LAMA1
0.0486065	0.781565	-0.179028	0.335226	0.999955	0.89055	RNF125
0.0828547	0.636079	0.34473	0.0575405	0.999955	0.72494	ANKRD12
-0.190787	0.272275	0.226519	0.220433	0.999955	0.846903	NOL4
0.0379109	0.828819	0.0357679	0.848507	0.999955	0.97517	POLI
0.0910584	0.602905	-0.0464876	0.80388	0.999955	0.975124	MIB1
0.0635089	0.71702	0.294009	0.108402	0.999955	0.779755	RBBP8
0.176502	0.310454	0.0367449	0.844418	0.999955	0.97517	RIOK3
0.0904959	0.605156	0.0861994	0.644745	0.999955	0.947624	CSTF2
0.0545017	0.755833	0.501206	0.00407604	0.999955	0.427661	PSMD10
0.053633	0.759609	0.267158	0.146251	0.999955	0.801887	ATG4A
-0.0839971	0.631415	-0.186769	0.314397	0.999955	0.879685	STS
0.136487	0.434325	0.335908	0.064675	0.999955	0.736997	TBL1X
[truncated: 15,999 more rows]

## Sheet: GV increase with age
cor_gv	pval_gv	pval_gv_adj	gene
0.629475	5.09827e-05	0.915344	ENSG00000278292
0.584555	0.000226527	0.999955	UBE2Q2P1
0.583699	0.000232566	0.999955	WFIKKN2
0.572818	0.000322912	0.999955	LINC02022
0.571095	0.000339781	0.999955	ENSG00000227240
0.560146	0.000466584	0.999955	APOC4
0.560055	0.000467804	0.999955	THNSL2
0.541526	0.00078076	0.999955	ENSG00000227398
0.533256	0.000972186	0.999955	LINC00877
0.519795	0.00137296	0.999955	ENSG00000286614
0.515978	0.00151028	0.999955	ENSG00000225233
0.511425	0.00168977	0.999955	ENSG00000203307
0.507723	0.00184918	0.999955	HIST1H4K
0.506414	0.00190862	0.999955	ENSG00000250977
0.50547	0.00195253	0.999955	GNAS.AS1
0.499276	0.00226314	0.999955	WNT8B
0.497987	0.00233294	0.999955	ENSG00000231539
0.496891	0.00239378	0.999955	OPCML
0.496891	0.00239378	0.999955	ENSG00000250492
0.496322	0.00242585	0.999955	ENSG00000286519
0.48757	0.00296948	0.999955	ENSG00000261799
0.483302	0.00327092	0.999955	SCAMP1.AS1
0.481962	0.00337092	0.999955	ENSG00000255442
0.481358	0.00341689	0.999955	ADORA2B
0.481318	0.00341992	0.999955	METTL2B
0.475892	0.00385783	0.999955	LOC101929243
0.473869	0.00403301	0.999955	TRPS1
0.470941	0.00429885	0.999955	ZCCHC3
0.468478	0.00453409	0.999955	ENSG00000257817
0.467956	0.00458536	0.999955	FAM200A
0.467664	0.00461423	0.999955	NEMP2
0.467156	0.00466486	0.999955	ARHGAP6
0.466534	0.00472748	0.999955	HIBADH
0.465252	0.00485895	0.999955	ENSG00000230649
0.464679	0.00491868	0.999955	LOC100506207
0.463826	0.00500876	0.999955	ENSG00000260490
0.462669	0.00513332	0.999955	ENSG00000282876
0.460769	0.00534352	0.999955	GTPBP3
0.460217	0.00540598	0.999955	ENSG00000231589
0.459434	0.00549559	0.999955	LIPE
0.45892	0.0055552	0.999955	ENSG00000226239
0.457949	0.00566914	0.999955	LINC02055
0.457142	0.00576543	0.999955	MYH13
0.452398	0.00636044	0.999955	IFNW1
0.450727	0.00658207	0.999955	MYPOP
0.449878	0.00669731	0.999955	LYPD3
0.4497	0.0067216	0.999955	SPDYE2B
0.448778	0.00684901	0.999955	ENSG00000278212
0.448633	0.00686929	0.999955	ADAL
0.447339	0.00705212	0.999955	SNAPC4
0.445971	0.0072498	0.999955	ENSG00000285825
0.445476	0.00732257	0.999955	ENSG00000260329
0.445276	0.00735205	0.999955	C2orf50
0.444583	0.00745531	0.999955	LOC100505549
0.444554	0.00745957	0.999955	ANKFY1
0.442567	0.00776263	0.999955	RFC4
0.442431	0.00778371	0.999955	CYP24A1
0.441497	0.00792993	0.999955	SULT6B1
0.440981	0.0080118	0.999955	CCDC77
0.440715	0.00805434	0.999955	CCDC3
0.439667	0.00822346	0.999955	LINC00923
0.439173	0.00830438	0.999955	SLITRK6
0.437217	0.0086309	0.999955	BRF1
0.43529	0.00896338	0.999955	ENSG00000267544
0.434862	0.00903857	0.999955	STRC
0.434105	0.00917321	0.999955	ENSG00000278090
0.433907	0.00920859	0.999955	LOC101927989
0.433369	0.00930547	0.999955	ENSG00000237638
0.432192	0.00952061	0.999955	ENSG00000211895
0.430421	0.00985216	0.999955	ENSG00000248608
0.428758	0.0101724	0.999955	CELA3A
0.428496	0.0102238	0.999955	PLCZ1
0.428067	0.0103082	0.999955	LINC02441
0.42754	0.0104126	0.999955	ARID5A
0.425664	0.0107918	0.999955	ENSG00000251141
0.423218	0.0113039	0.999955	ENSG00000232346
0.422867	0.0113789	0.999955	AMACR
0.421519	0.0116715	0.999955	COA1
0.421379	0.0117021	0.999955	ENSG00000249797
0.418669	0.0123108	0.999955	ENSG00000227359
0.417501	0.0125812	0.999955	FAAP20
0.416456	0.0128275	0.999955	EDN3
0.415457	0.0130665	0.999955	C3orf18
0.41521	0.0131262	0.999955	PPFIBP1
0.415192	0.0131307	0.999955	RFC1
0.415004	0.0131763	0.999955	LINC00174
0.41466	0.0132601	0.999955	ENSG00000159712
0.414561	0.0132843	0.999955	CPT1C
0.413269	0.0136034	0.999955	ENSG00000260615
0.412502	0.0137961	0.999955	STAG3L5P
0.412059	0.0139083	0.999955	ENSG00000267156
0.41194	0.0139386	0.999955	ENSG00000255872
0.411691	0.0140022	0.999955	CCDC96
0.410953	0.014192	0.999955	BCKDHB
0.410561	0.0142937	0.999955	LINC01442
0.409736	0.0145096	0.999955	KATNA1
0.40944	0.0145878	0.999955	ENSG00000249600
0.408932	0.0147227	0.999955	ENSG00000285694
0.408159	0.0149302	0.999955	ENSG00000226853
0.407788	0.0150306	0.999955	ENSG00000285939
0.407053	0.0152311	0.999955	STX17
0.405861	0.0155612	0.999955	CALR3
0.405336	0.0157086	0.999955	ENSG00000253619
0.405037	0.0157931	0.999955	MIEF1
0.404799	0.0158603	0.999955	LGI1
0.404426	0.0159666	0.999955	GALNT7
0.404377	0.0159805	0.999955	LOC101927809
0.404336	0.0159923	0.999955	SCCPDH
0.403996	0.0160899	0.999955	ARCN1
0.40396	0.0161002	0.999955	ZDHHC6
0.403747	0.0161613	0.999955	MTG2
0.402153	0.0166266	0.999955	RYR3
0.40215	0.0166277	0.999955	PDHA2
0.401658	0.0167736	0.999955	ENSG00000249926
0.401658	0.0167736	0.999955	ENSG00000254673
0.401031	0.0169609	0.999955	LCA5
0.400007	0.0172708	0.999955	LIPM
0.400007	0.0172709	0.999955	USP27X.AS1
0.399867	0.0173136	0.999955	ZNF667.AS1
0.399675	0.0173723	0.999955	ENSG00000230227
0.399458	0.0174389	0.999955	DROSHA
0.399076	0.0175566	0.999955	FRY
0.399019	0.0175742	0.999955	ENSG00000224903
0.398996	0.0175814	0.999955	NQO1
0.398328	0.0177891	0.999955	EDRF1.DT
0.397885	0.0179281	0.999955	FOCAD.AS1
0.397806	0.0179529	0.999955	ZNF676
0.397607	0.0180158	0.999955	LOC100506679
0.397607	0.0180158	0.999955	ENSG00000258558
0.397606	0.018016	0.999955	C11orf44
0.397135	0.0181653	0.999955	LOC100240735
0.397085	0.0181814	0.999955	SGK2
0.39648	0.0183748	0.999955	ENSG00000258626
0.396366	0.0184113	0.999955	CFAP74
0.395972	0.0185386	0.999955	UBE2L5
0.395884	0.018567	0.999955	RFPL1
0.394852	0.0189037	0.999955	GAREM2
0.394564	0.0189985	0.999955	SNX8
0.394359	0.0190663	0.999955	FAT2
0.394045	0.0191706	0.999955	ENSG00000249684
0.394044	0.019171	0.999955	GSDMA
0.393978	0.0191931	0.999955	KIAA1210
0.393603	0.0193183	0.999955	DDR2
0.393433	0.0193752	0.999955	SDCBP2
0.392572	0.019666	0.999955	ENSG00000213113
0.392383	0.0197303	0.999955	PDLIM5
0.391269	0.020113	0.999955	NRSN2
0.39119	0.0201401	0.999955	ACER2
0.391002	0.0202053	0.999955	ZNF428
0.390743	0.0202958	0.999955	ENSG00000257342
0.390299	0.020451	0.999955	ZNF66
0.390214	0.0204811	0.999955	C11orf65
0.389557	0.0207128	0.999955	CHRDL1
0.388993	0.0209139	0.999955	CD8B2
0.388601	0.0210546	0.999955	ENSG00000272162
0.388534	0.0210785	0.999955	RIT2
0.388413	0.0211221	0.999955	ENSG00000203546
0.388298	0.0211636	0.999955	ENSG00000280157
0.387552	0.0214345	0.999955	ENSG00000225335
0.386919	0.0216667	0.999955	ENSG00000214433
0.386752	0.0217282	0.999955	FOXC1
0.386723	0.021739	0.999955	ENSG00000249175
0.386678	0.0217555	0.999955	CKAP5
0.385963	0.0220213	0.999955	SUCLG2.AS1
0.385944	0.0220281	0.999955	ENSG00000284977
0.38569	0.0221232	0.999955	ENSG00000285579
0.385478	0.0222027	0.999955	NODAL
0.385194	0.0223099	0.999955	ENSG00000217648
0.38498	0.0223906	0.999955	ENSG00000255109
0.384967	0.0223955	0.999955	ENSG00000214955
0.38422	0.0226799	0.999955	RNFT1.DT
0.384118	0.0227191	0.999955	CXorf56
0.383857	0.0228189	0.999955	C3orf67
0.383507	0.0229539	0.999955	ZFP28
0.383498	0.0229575	0.999955	PDE6C
0.383269	0.023046	0.999955	MICOS13
0.383185	0.0230788	0.999955	ENSG00000263146
0.382974	0.0231605	0.999955	DCX
0.382955	0.023168	0.999955	ENSG00000282933
0.382022	0.0235335	0.999955	NDUFS6
0.381783	0.023628	0.999955	DUXAP8
0.381504	0.0237386	0.999955	CNGB3
0.38106	0.0239158	0.999955	ENSG00000228335
0.381055	0.0239177	0.999955	ENSG00000248125
0.380725	0.02405	0.999955	ENSG00000257175
0.380516	0.0241341	0.999955	ENSG00000274225
0.380395	0.0241825	0.999955	LINC00558
0.380063	0.0243172	0.999955	TPI1P2
0.379723	0.0244551	0.999955	KCNAB2
0.379669	0.024477	0.999955	DISP1
0.379523	0.0245367	0.999955	HTR2A
0.379453	0.0245651	0.999955	PIBF1
0.379435	0.0245726	0.999955	COL6A5
0.379425	0.0245769	0.999955	CFAP65
0.379226	0.0246582	0.999955	POLQ
0.378364	0.0250138	0.999955	LOC105378499
0.37834	0.0250235	0.999955	ENSG00000257046
0.377836	0.0252332	0.999955	ATP5F1B
0.377453	0.0253939	0.999955	NUDT21
0.377387	0.0254216	0.999955	ENSG00000230552
0.377285	0.0254644	0.999955	UBE2U
0.377089	0.025547	0.999955	TUBA3E
0.376877	0.0256368	0.999955	TIAF1
0.376692	0.0257153	0.999955	KCNK13
0.376362	0.0258554	0.999955	ILKAP
0.376213	0.0259192	0.999955	LOC101928414
0.376038	0.0259938	0.999955	DANCR
0.375501	0.0262247	0.999955	CENPN
0.375122	0.0263887	0.999955	ZNF514
0.374929	0.0264725	0.999955	ENSG00000234740
0.374608	0.0266123	0.999955	ENSG00000231295
0.374524	0.026649	0.999955	ESR2
0.37427	0.0267603	0.999955	MRPS16
0.373823	0.0269566	0.999955	SCARNA5
0.373669	0.0270248	0.999955	EIF3B
0.373553	0.027076	0.999955	CCDC174
0.373409	0.0271398	0.999955	ZNF573
0.373077	0.0272877	0.999955	GDPD4
0.373046	0.0273013	0.999955	TICAM1
0.371995	0.0277732	0.999955	STC2
0.371933	0.0278015	0.999955	GORAB
0.371779	0.0278711	0.999955	PIH1D2
0.371488	0.0280034	0.999955	CREB3L2
0.371241	0.028116	0.999955	ENSG00000247121
0.370643	0.02839	0.999955	CHN2
0.370541	0.0284371	0.999955	BANK1
0.370211	0.0285894	0.999955	ENSG00000214796
0.370123	0.0286304	0.999955	SNRNP27
0.369525	0.0289086	0.999955	ENSG00000280161
0.369282	0.0290225	0.999955	SEC16B
0.369141	0.0290886	0.999955	CACNA1C.AS2
0.368879	0.0292118	0.999955	TSPAN9
0.368357	0.0294586	0.999955	ENSG00000248491
0.368142	0.0295608	0.999955	ENSG00000254339
0.367906	0.0296734	0.999955	LINC00221
0.36741	0.029911	0.999955	ENSG00000233577
0.36737	0.0299301	0.999955	ENSG00000227440
0.367311	0.0299589	0.999955	DKK2
0.366957	0.0301293	0.999955	ENSG00000240440
0.366613	0.0302961	0.999955	ENSG00000256196
0.366187	0.0305034	0.999955	STK40
0.365824	0.0306811	0.999955	VIPR2
0.365264	0.0309571	0.999955	ENSG00000211749
0.365184	0.0309967	0.999955	WIPI1
0.365141	0.0310179	0.999955	NSMCE4A
0.365137	0.0310196	0.999955	SLC25A21
0.365039	0.0310685	0.999955	ENSG00000228960
0.364605	0.031284	0.999955	ZNF398
0.364451	0.0313611	0.999955	APOD
0.364418	0.0313776	0.999955	ADCK5
0.364175	0.0314991	0.999955	RHBG
0.364175	0.0314991	0.999955	ENSG00000248121
0.363505	0.0318363	0.999955	LYSMD1
0.363413	0.031883	0.999955	ENSG00000255129
0.363327	0.0319266	0.999955	TERB1
0.363277	0.0319521	0.999955	ENSG00000226197
0.36324	0.0319706	0.999955	ENSG00000236679
0.362796	0.0321964	0.999955	ENSG00000253711
0.362631	0.0322811	0.999955	KCNC4
0.362297	0.032452	0.999955	ENSG00000233985
0.362191	0.0325065	0.999955	ENSG00000268412
0.362188	0.0325083	0.999955	ENSG00000267327
0.362055	0.0325766	0.999955	C12orf74
0.361865	0.0326745	0.999955	SLC2A11
0.361573	0.0328259	0.999955	RDM1
0.360916	0.0331679	0.999955	BCL2L2
0.360781	0.0332388	0.999955	CDC42SE1
0.360747	0.0332566	0.999955	GRM7
0.360658	0.0333029	0.999955	VBP1
0.360555	0.0333569	0.999955	FAM210B
0.360295	0.0334939	0.999955	H1F0
0.360192	0.0335481	0.999955	ARFIP1
0.359934	0.0336847	0.999955	CHAF1B
0.359653	0.0338339	0.999955	ENSG00000286122
0.359608	0.0338577	0.999955	GATB
0.359533	0.0338973	0.999955	ENSG00000271833
0.359119	0.0341186	0.999955	ACSF3
0.358931	0.0342194	0.999955	GASK1A
0.358786	0.034297	0.999955	ENSG00000272973
0.358714	0.0343356	0.999955	NKAPP1
0.358352	0.034531	0.999955	HIST1H2BK
0.35816	0.0346346	0.999955	ENSG00000286284
0.357895	0.0347786	0.999955	ENSG00000286573
0.357812	0.0348237	0.999955	ENSG00000234062
0.357676	0.0348976	0.999955	ENSG00000233838
0.357676	0.0348976	0.999955	LINC01213
0.357676	0.0348976	0.999955	ENSG00000248185
0.357606	0.0349362	0.999955	POLB
0.357586	0.0349469	0.999955	PSME2
0.357563	0.0349593	0.999955	CSKMT
0.35708	0.0352239	0.999955	DOCK4
0.356887	0.0353303	0.999955	CORO2A
0.356646	0.0354628	0.999955	C6orf201
0.35657	0.035505	0.999955	LOC105373383
0.356554	0.0355137	0.999955	ENSG00000224961
0.356263	0.0356752	0.999955	ENSG00000277738
0.35559	0.0360499	0.999955	SHOX
0.35559	0.0360499	0.999955	ENSG00000185960-PAR-Y
0.355282	0.0362227	0.999955	C9orf16
0.355028	0.0363657	0.999955	GRIN2B
0.354897	0.0364396	0.999955	ENSG00000240058
0.354574	0.0366222	0.999955	ENSG00000282995
0.354319	0.0367671	0.999955	POLD3
0.354191	0.0368398	0.999955	CKLF.CMTM1
0.354104	0.0368892	0.999955	TAPT1
0.354019	0.0369378	0.999955	RPA1
0.353781	0.0370743	0.999955	PIP4P1
0.353771	0.0370799	0.999955	ENSG00000258384
0.353713	0.0371132	0.999955	ENSG00000234763
0.353664	0.0371408	0.999955	USP20
0.353606	0.0371743	0.999955	TBXAS1
0.35341	0.0372867	0.999955	EXD1
0.353381	0.0373034	0.999955	USP11
0.353337	0.0373291	0.999955	CHN2.1
0.353192	0.0374126	0.999955	PHF10
0.35313	0.037448	0.999955	STYK1
0.353045	0.0374974	0.999955	C6orf203
0.352912	0.0375742	0.999955	TTC9B
0.352713	0.0376894	0.999955	AGMO
0.35247	0.0378305	0.999955	ENSG00000255666
0.352289	0.037936	0.999955	STRA8
0.351809	0.0382172	0.999955	OGN
0.35171	0.0382754	0.999955	ENSG00000259106
0.351536	0.0383778	0.999955	GCA
0.351403	0.0384561	0.999955	RALGPS1
0.351377	0.0384714	0.999955	CROT
0.351351	0.0384866	0.999955	DHX38
0.351172	0.0385925	0.999955	C4orf36.1
0.351157	0.0386014	0.999955	ENSG00000229271
0.351132	0.0386162	0.999955	RASSF5
0.351096	0.0386375	0.999955	KBTBD7
0.3509	0.0387534	0.999955	IDH1.AS1
0.350423	0.0390374	0.999955	FAM118A
0.350412	0.0390437	0.999955	PMS1
0.350368	0.03907	0.999955	SLC2A4
0.350325	0.0390958	0.999955	LINC01715
0.349689	0.0394777	0.999955	LOC220729
0.349369	0.0396708	0.999955	NR2F1
0.349245	0.0397456	0.999955	EPSTI1
0.349035	0.0398731	0.999955	SOHLH2
0.348737	0.0400546	0.999955	UBL7.AS1
0.348612	0.0401308	0.999955	ENSG00000226933
0.348392	0.0402655	0.999955	C11orf74
0.348318	0.0403107	0.999955	ENSG00000232807
0.348256	0.0403486	0.999955	ENSG00000236852
0.348124	0.0404298	0.999955	LINC02359
0.347965	0.0405272	0.999955	ENSG00000199488
0.347965	0.0405272	0.999955	POTEM
0.347965	0.0405272	0.999955	LMF1.AS1
0.347943	0.0405408	0.999955	ENSG00000283761
0.347596	0.0407551	0.999955	ETV1
0.34752	0.0408018	0.999955	PLIN5
0.347504	0.0408118	0.999955	C7orf26
0.347295	0.0409411	0.999955	SAR1B
0.347082	0.0410734	0.999955	ENSG00000274630
0.346999	0.0411249	0.999955	CEP152
0.346581	0.0413863	0.999955	SRSF5
0.346438	0.0414758	0.999955	ENSG00000230438
0.346315	0.0415527	0.999955	GBA2
0.345774	0.0418939	0.999955	ZNF100
0.34563	0.0419847	0.999955	ZNF235
0.345145	0.0422928	0.999955	ZMYM3
0.3451	0.0423218	0.999955	LOC100128108
0.344992	0.0423901	0.999955	ABCG2
0.344891	0.0424548	0.999955	NEU1
0.344879	0.0424628	0.999955	CNDP2
0.344767	0.0425343	0.999955	ENSG00000261377
0.344532	0.0426845	0.999955	ANKDD1B
0.344216	0.0428879	0.999955	SLC31A1
0.344069	0.0429827	0.999955	NBPF9
0.34406	0.0429882	0.999955	BLOC1S5
0.343655	0.0432505	0.999955	ENSG00000214654
0.343414	0.0434069	0.999955	LOC101928120
0.343142	0.0435839	0.999955	ERMARD
0.343016	0.0436665	0.999955	PARD3B
0.342922	0.0437279	0.999955	HNRNPH2
0.342839	0.0437822	0.999955	BARX2
0.342483	0.0440161	0.999955	RAB11FIP5
0.342292	0.0441418	0.999955	RFPL3S
0.342225	0.0441858	0.999955	DNAJC9.AS1.1
0.341555	0.0446297	0.999955	TNFRSF11B
0.341424	0.044717	0.999955	HDHD2
0.34128	0.0448128	0.999955	PHF1
0.341267	0.0448215	0.999955	ZBED9
0.341151	0.044899	0.999955	MICAL1
0.340909	0.0450609	0.999955	NRAS
0.340691	0.0452072	0.999955	ENSG00000243305
0.340348	0.0454384	0.999955	TOX4
0.340096	0.0456084	0.999955	PDSS1
0.339981	0.0456863	0.999955	ANKRD50
0.339896	0.0457445	0.999955	ABHD11
0.33984	0.045782	0.999955	SDHAP2
0.339748	0.0458446	0.999955	GBA3
0.339368	0.0461037	0.999955	ENSG00000218227
0.339357	0.046111	0.999955	ENSG00000224968
0.339213	0.0462094	0.999955	ARRB2
0.339168	0.0462402	0.999955	TMEM185A
0.339066	0.0463103	0.999955	CDKL3
0.338958	0.0463844	0.999955	ARG1
0.338726	0.0465437	0.999955	POC5
0.338712	0.0465531	0.999955	ADAMTS14
0.338504	0.0466967	0.999955	ENSG00000272267
0.33823	0.0468854	0.999955	PMS2P4
0.338034	0.0470213	0.999955	ENSG00000253496
0.337972	0.0470646	0.999955	ENSG00000217539
0.337838	0.0471575	0.999955	PRKAR1A
0.337652	0.0472873	0.999955	PGAP2
0.337338	0.0475065	0.999955	HIST2H2BF
0.337251	0.0475674	0.999955	ENSG00000236603
0.336873	0.0478324	0.999955	C1orf21
0.336734	0.0479298	0.999955	ENSG00000236673
0.336628	0.0480048	0.999955	ENSG00000247735
0.336304	0.0482337	0.999955	CNTRL
0.336166	0.0483312	0.999955	ALDH7A1
0.335592	0.04874	0.999955	LINC01511
0.335377	0.0488935	0.999955	TBC1D14
0.334622	0.0494363	0.999955	LINC00680
0.334622	0.0494363	0.999955	ENSG00000230847
0.334622	0.0494363	0.999955	EIF2S3B
0.334622	0.0494363	0.999955	ENSG00000225067
0.334622	0.0494363	0.999955	ENSG00000243888
0.334622	0.0494363	0.999955	ENSG00000264545
0.334622	0.0494363	0.999955	ENSG00000286397
0.334208	0.0497355	0.999955	LINC01962

## Sheet: GV decrease with age
cor_gv	pval_gv	pval_gv_adj	gene
-0.587228	0.000208561	0.999955	NNT
-0.528148	0.00111009	0.999955	DCK
-0.520509	0.00134854	0.999955	KAT8
-0.493528	0.00258909	0.999955	RGS18
-0.493473	0.00259243	0.999955	ARHGEF26
-0.487393	0.00298144	0.999955	FAM76B
-0.476045	0.00384482	0.999955	ENSG00000254239
-0.475159	0.00392052	0.999955	TAF5L
-0.475063	0.00392876	0.999955	ERMP1
-0.471396	0.00425661	0.999955	FGF9
-0.467445	0.00463596	0.999955	NACC2
-0.463692	0.00502302	0.999955	MADD
-0.461664	0.0052436	0.999955	STX12
-0.459484	0.00548982	0.999955	EMC1
-0.458743	0.00557582	0.999955	PAFAH1B1
-0.458708	0.00557992	0.999955	GNA14
-0.45163	0.00646154	0.999955	UHRF1BP1
-0.446601	0.00715818	0.999955	SHISA9
-0.442713	0.00773994	0.999955	BRWD3
-0.440802	0.00804037	0.999955	PANK2
-0.439584	0.00823709	0.999955	ZFP36L2
-0.439322	0.00827984	0.999955	SHB
-0.438461	0.00842195	0.999955	ZNF845
-0.438317	0.008446	0.999955	SALL4
-0.433451	0.00929073	0.999955	SHISA5
-0.430658	0.00980718	0.999955	CSRNP2
-0.428022	0.0103171	0.999955	NRBF2
-0.426504	0.0106206	0.999955	MED23
-0.426283	0.0106655	0.999955	ELAVL2
-0.424554	0.0110217	0.999955	RALGPS2
-0.42064	0.0118656	0.999955	KIAA1522
-0.420086	0.0119893	0.999955	SCUBE2
-0.420038	0.012	0.999955	GOLM1
-0.419379	0.0121489	0.999955	SPRED2
-0.41738	0.0126094	0.999955	RING1
-0.415579	0.0130372	0.999955	KANSL1
-0.413508	0.013544	0.999955	VPS54
-0.412724	0.01374	0.999955	TOGARAM1
-0.410165	0.0143971	0.999955	KCNJ6
-0.409016	0.0147004	0.999955	ATP11C
-0.408043	0.0149614	0.999955	PLEKHF2
-0.407927	0.0149929	0.999955	CNST
-0.405628	0.0156264	0.999955	PIAS2
-0.399518	0.0174205	0.999955	FAM122B
-0.397084	0.0181815	0.999955	UBE2D1
-0.394569	0.0189969	0.999955	MARK2
-0.394323	0.0190785	0.999955	RNF123
-0.394041	0.019172	0.999955	RSPO2
-0.394	0.0191856	0.999955	TMEM65
-0.393949	0.0192025	0.999955	IFT57
-0.392619	0.01965	0.999955	KDM5B
-0.389677	0.0206703	0.999955	ACRV1
-0.389421	0.0207612	0.999955	SULT4A1
-0.389359	0.0207835	0.999955	ENSG00000281344
-0.389225	0.0208311	0.999955	MED14
-0.389077	0.0208837	0.999955	PIWIL2
-0.388795	0.0209848	0.999955	ENSG00000260261
-0.386894	0.0216757	0.999955	ENSG00000266602
-0.38666	0.0217623	0.999955	BTBD3
-0.386489	0.0218257	0.999955	FAM98A
-0.385668	0.0221316	0.999955	G2E3
-0.385458	0.0222102	0.999955	TTC19
-0.38544	0.0222171	0.999955	FER1L4
-0.384712	0.0224925	0.999955	PLAC1
-0.382859	0.0232053	0.999955	MON2
-0.381197	0.0238611	0.999955	HIPK1
-0.381045	0.0239215	0.999955	SLC30A5
-0.380363	0.0241956	0.999955	ENSG00000279160
-0.380301	0.0242205	0.999955	PYGO1
-0.379312	0.0246227	0.999955	C1orf50.1
-0.377671	0.0253023	0.999955	GINM1
-0.376697	0.0257129	0.999955	SLC1A1
-0.376387	0.0258447	0.999955	ENSG00000285801
-0.375447	0.026248	0.999955	DYRK3
-0.375397	0.0262698	0.999955	STK38L
-0.374818	0.0265207	0.999955	ENSG00000264575
-0.374225	0.0267798	0.999955	ACVR2B
-0.37302	0.0273129	0.999955	ENSG00000235082
-0.372283	0.0276434	0.999955	MBTD1
-0.371894	0.0278189	0.999955	ENSG00000287669
-0.371147	0.0281588	0.999955	WDR3
-0.370461	0.028474	0.999955	SEC24C
-0.370335	0.0285324	0.999955	ENSG00000239268
-0.370324	0.0285375	0.999955	PIP4K2A
-0.369656	0.0288474	0.999955	F8A1
-0.368691	0.0293007	0.999955	GPC5
-0.368073	0.0295939	0.999955	PITPNA
-0.367628	0.0298064	0.999955	SMARCA4
-0.367572	0.0298335	0.999955	RNF6
-0.366162	0.0305158	0.999955	TMEM123
-0.36599	0.0305998	0.999955	HOOK2
-0.363944	0.0316149	0.999955	FBXO11
-0.363242	0.0319694	0.999955	ENSG00000285876
-0.363	0.0320924	0.999955	AGBL3
-0.362188	0.032508	0.999955	SMIM14
-0.361836	0.0326899	0.999955	RNASEH2B
-0.360814	0.0332215	0.999955	ENSG00000267783
-0.360085	0.0336049	0.999955	ZDHHC15
-0.359853	0.0337276	0.999955	PARVB
-0.359645	0.0338377	0.999955	ZBTB9
-0.358916	0.0342271	0.999955	HEMGN
-0.358824	0.0342769	0.999955	ME1
-0.358738	0.0343229	0.999955	AKIRIN1
-0.358711	0.0343376	0.999955	ENSG00000240240
-0.358269	0.0345756	0.999955	SLC35A4
-0.358179	0.0346248	0.999955	ZBTB18
-0.357773	0.0348448	0.999955	PDZK1
-0.357668	0.0349024	0.999955	LRIG2
-0.357125	0.0351992	0.999955	FAM98B
-0.355688	0.0359949	0.999955	ENSG00000213492
-0.35481	0.0364886	0.999955	IRGQ
-0.354334	0.0367585	0.999955	GPX1
-0.353098	0.0374668	0.999955	UNC119B
-0.352645	0.0377288	0.999955	ZNF718
-0.352557	0.0377802	0.999955	TANC1
-0.352425	0.037857	0.999955	MED28
-0.352371	0.0378885	0.999955	PIR
-0.351715	0.0382723	0.999955	RAB2A
-0.351469	0.0384169	0.999955	SUSD3
-0.351359	0.0384819	0.999955	ENSG00000269973
-0.350967	0.0387137	0.999955	FAM25A
-0.349931	0.039332	0.999955	ENSG00000182484
-0.349931	0.039332	0.999955	ENSG00000182484-PAR-Y
-0.349597	0.0395329	0.999955	MNS1
-0.349318	0.0397015	0.999955	ARHGEF7
-0.349056	0.0398607	0.999955	NME1
-0.348337	0.0402988	0.999955	THEG
-0.348317	0.040311	0.999955	FGF13
-0.348317	0.0403113	0.999955	ND1
-0.347586	0.0407611	0.999955	TM9SF3
-0.345657	0.0419679	0.999955	ENSG00000272779
-0.345592	0.0420092	0.999955	LOC100288637
-0.34524	0.0422321	0.999955	TUBB3
-0.344613	0.0426328	0.999955	TGDS
-0.344584	0.0426514	0.999955	CNNM2
-0.344222	0.0428841	0.999955	OSBPL11
-0.343759	0.0431831	0.999955	GRSF1
-0.343678	0.0432358	0.999955	PANX1
-0.343603	0.0432841	0.999955	ENSG00000259611
-0.342615	0.0439291	0.999955	KHDC4
-0.342016	0.044324	0.999955	ENSG00000237768
-0.341946	0.0443706	0.999955	DGLUCY
-0.341308	0.044794	0.999955	MLLT6
-0.3412	0.0448665	0.999955	LGALS12
-0.340714	0.0451921	0.999955	ENSG00000215492
-0.340614	0.0452593	0.999955	STOM
-0.340377	0.0454185	0.999955	SUZ12
-0.339519	0.0460007	0.999955	CHCHD4
-0.339502	0.0460122	0.999955	TCF4
-0.339213	0.0462095	0.999955	ATP6V1A
-0.33877	0.0465134	0.999955	NCEH1
-0.338328	0.0468178	0.999955	CD59
-0.338252	0.0468707	0.999955	PKD1P6.NPIPP1
-0.338057	0.0470057	0.999955	KPNA1
-0.337895	0.0471181	0.999955	G3BP2
-0.337766	0.0472076	0.999955	MARCH4
-0.337458	0.0474221	0.999955	CXorf49B
-0.337458	0.0474221	0.999955	CXorf49
-0.336646	0.047992	0.999955	COLGALT1
-0.336637	0.0479985	0.999955	ATG7
-0.336555	0.0480564	0.999955	POLRMT
-0.33654	0.0480669	0.999955	LIN54
-0.336523	0.0480785	0.999955	DGKD
-0.335741	0.0486336	0.999955	KLF2
-0.335558	0.0487638	0.999955	EIF5AL1
-0.335102	0.0490908	0.999955	ELL2
-0.334827	0.0492882	0.999955	CRISPLD1
-0.334468	0.0495478	0.999955	FBXO21
-0.334242	0.0497112	0.999955	CDR2
-0.334219	0.0497277	0.999955	ENSG00000237115
-0.3342	0.0497418	0.999955	ENSG00000279197
-0.333975	0.0499053	0.999955	SUSD4

## Sheet: IVM-MII increase with age
cor_mii	pval_mii	pval_mii_adj	gene
0.672406	3.42412e-05	0.240107	NOL8
0.661684	5.04619e-05	0.240107	TNIK
0.650872	7.3487e-05	0.240107	ESCO2
0.638271	0.000111848	0.240107	AFDN
0.63474	0.0001254	0.240107	TPR
0.632767	0.000133597	0.240107	RSL1D1
0.63189	0.000137388	0.240107	THOC2
0.628512	0.000152914	0.240107	NEMF
0.627026	0.000160225	0.240107	TRIM77
0.625918	0.000165873	0.240107	KIF20B
0.62447	0.000173528	0.240107	C12orf65
0.613256	0.000244243	0.25392	PPIG
0.60843	0.000281838	0.25392	BMS1
0.604596	0.000315275	0.25392	CCDC18
0.604484	0.0003163	0.25392	ABCF1
0.604245	0.000318503	0.25392	WDR70
0.603689	0.000323681	0.25392	ENSG00000259132
0.602056	0.000339317	0.25392	GCC2
0.602047	0.000339406	0.25392	TSTD2
0.597527	0.000386233	0.276913	BAZ1A
0.595749	0.000406166	0.279556	ZRSR2
0.591881	0.000452685	0.299591	NOC3L
0.589423	0.00048465	0.305024	RBM41
0.585389	0.000541416	0.31011	ATRX
0.584897	0.000548728	0.31011	HSPH1
0.581697	0.000598426	0.31011	LONRF2
0.581287	0.000605077	0.31011	SRPK1
0.575309	0.000709634	0.31011	ERC1
0.574098	0.000732659	0.31011	CEP152
0.572744	0.000759167	0.31011	GPATCH11
0.57151	0.000784063	0.31011	LINC02303
0.570367	0.000807748	0.31011	CKAP2
0.570214	0.000810971	0.31011	PLEKHA5
0.570166	0.000811994	0.31011	NRXN3
0.569711	0.000821629	0.31011	PHF6
0.569035	0.000836158	0.31011	ENSG00000231043
0.566663	0.00088892	0.31011	LARP7
0.564789	0.000932626	0.31011	MDH1B
0.564037	0.000950706	0.31011	SLF1
0.5609	0.00102941	0.31011	RALBP1
0.560081	0.00105089	0.31011	CENPE
0.559629	0.00106289	0.31011	TRIP4
0.559053	0.00107837	0.31011	GPBP1
0.557956	0.00110841	0.31011	TCHP
0.556928	0.00113722	0.31011	RLF
0.556578	0.00114719	0.31011	ZCCHC17
0.55554	0.00117718	0.31011	CDK11B
0.554931	0.00119507	0.31011	CLSPN
0.554682	0.00120248	0.31011	CUL5
0.55395	0.00122441	0.31011	SMC2
0.553754	0.00123037	0.31011	XRCC4
0.553322	0.00124354	0.31011	DZIP3
0.551971	0.00128554	0.316004	ATP6V1D
0.549439	0.00136761	0.321534	NUSAP1
0.549084	0.00137947	0.321534	FNBP4
0.548728	0.00139149	0.321534	IQGAP2
0.548433	0.00140147	0.321534	LRMP
0.545633	0.00149959	0.32998	ZNF292
0.545422	0.00150721	0.32998	DNAJC17
0.544885	0.0015268	0.32998	TIMM44
0.544684	0.00153417	0.32998	CCDC171
0.540602	0.00169102	0.344943	COG2
0.539758	0.0017251	0.344943	FAM228A
0.539605	0.00173137	0.344943	ENSG00000184617
0.539296	0.00174406	0.344943	MSH3
0.538441	0.00177955	0.346251	UACA
0.537821	0.00180566	0.346251	DNAAF4
0.537292	0.00182823	0.346251	KNL1
0.537077	0.00183746	0.346251	ZSCAN26
0.535655	0.0018996	0.348022	PRPF40A
0.534654	0.00194442	0.348022	SNW1
0.534483	0.00195218	0.348022	OR51E1
0.53208	0.00206395	0.357391	SNAPC4
0.531807	0.00207701	0.357391	ILF3
0.529862	0.00217201	0.362387	PALM2.AKAP2
0.52909	0.00221075	0.362387	RNF32
0.528106	0.00226102	0.362387	OTUD6B.AS1
0.527954	0.00226888	0.362387	ENSG00000250687
0.52718	0.0023092	0.362387	CCDC146
0.526739	0.00233244	0.362387	HERC6
0.52664	0.00233771	0.362387	SOCS4
0.525565	0.0023954	0.36411	COPS7B
0.524672	0.00244424	0.36411	CCDC25
0.524547	0.00245114	0.36411	ATP6V0A1
0.523716	0.00249747	0.36411	C8orf76
0.523181	0.00252768	0.36411	ENSG00000241668
0.522745	0.00255255	0.36411	DNAJC8
0.522608	0.00256043	0.36411	ENSG00000268364
0.522055	0.00259236	0.365629	ENSG00000237301
0.520407	0.00268952	0.376248	RAD51AP1
0.518917	0.00278014	0.377544	NKX1.2
0.518909	0.00278061	0.377544	ZC3H13
0.51875	0.00279043	0.377544	LARS
0.516615	0.00292527	0.385174	TAX1BP1
0.51646	0.00293526	0.385174	CCDC186
0.515661	0.00298733	0.385174	WAPL
0.515598	0.00299143	0.385174	UBN1
0.513271	0.00314774	0.391965	PUM3
0.513266	0.00314807	0.391965	PES1
0.513001	0.00316633	0.391965	LIMA1
0.512023	0.00323446	0.394718	EIF3A
0.511513	0.00327047	0.396302	BHMT2
0.510458	0.00334601	0.398162	SORCS3
0.510331	0.00335523	0.398162	CNTLN
0.509762	0.00339671	0.400323	FLI1
0.508572	0.00348494	0.407927	ENSG00000218283
0.508075	0.00352236	0.408161	HMGB1
0.507648	0.00355475	0.408161	CCNB3
0.507125	0.00359485	0.408161	LCORL
0.506986	0.00360554	0.408161	ZNF830
0.505318	0.00373631	0.417159	CHST10
0.505049	0.00375775	0.417159	XPO1
0.503866	0.00385336	0.422324	CCDC66
0.503484	0.00388472	0.423065	PPP2R3A
0.50294	0.00392968	0.42527	OVCH2
0.502201	0.00399155	0.42637	CIR1
0.501723	0.00403191	0.42637	CDC42BPA
0.501206	0.00407604	0.427661	PSMD10
0.499117	0.00425866	0.429365	FAM111A
0.499046	0.00426497	0.429365	NOP56
0.498669	0.00429867	0.429365	ZMYM4
0.498163	0.00434431	0.429365	PRKRIP1
0.497965	0.00436227	0.429365	TADA2A
0.497462	0.00440825	0.429658	ENSG00000249319
0.497337	0.00441969	0.429658	KDM4D
0.496718	0.00447696	0.431482	TMEM108
0.496196	0.00452567	0.431482	RTF2
0.496136	0.00453132	0.431482	PHKA2
0.495791	0.00456383	0.431482	ACSL4
0.495343	0.00460626	0.431677	RNF169
0.494302	0.00470638	0.437744	ENSG00000254993
0.494024	0.00473345	0.437895	ENSG00000267607
0.493468	0.00478786	0.440553	PABPC1
0.492484	0.00488563	0.44404	MPHOSPH8
0.490158	0.00512346	0.44404	OSBP
0.489837	0.00515703	0.44404	IQCM
0.488955	0.00525025	0.44404	C12orf4
0.488929	0.005253	0.44404	UTS2B
0.48865	0.0052828	0.44404	MYO9A
0.48631	0.00553853	0.44404	MIXL1
0.485603	0.00561786	0.44404	UMPS
0.48514	0.0056704	0.44404	SUPT6H
0.484981	0.00568848	0.44404	ROCK1
0.484778	0.00571165	0.44404	PCM1
0.484635	0.00572808	0.44404	PGM3
0.484275	0.00576957	0.44404	AKAP9
0.483818	0.00582255	0.44404	ZNF652
0.483468	0.00586333	0.44404	CFAP43
0.483044	0.00591313	0.44404	OR51D1
0.482329	0.00599799	0.44404	EIF5B
0.482258	0.00600649	0.44404	ENSG00000278981
0.48202	0.00603496	0.44404	ZNF410
0.481913	0.00604783	0.44404	DDX10
0.481783	0.00606352	0.44404	PSMD1
0.481362	0.00611432	0.44404	DLGAP5
0.481253	0.00612757	0.44404	NEK1
0.481043	0.0061532	0.44404	ARL17A.1
0.481001	0.00615835	0.44404	MCF2L2
0.480546	0.00621408	0.44404	MATN2
0.480463	0.00622429	0.44404	EIF4E2
0.480069	0.00627305	0.44404	ENSG00000228407
0.479069	0.0063981	0.44404	LINC01572
0.478696	0.0064452	0.44404	RRP1B
0.478491	0.00647133	0.44404	MYO16
0.478433	0.00647873	0.44404	WDR48
0.478023	0.0065312	0.44404	ENOX2
0.477299	0.00662459	0.44404	ESCO1
0.477165	0.00664206	0.44404	KIF23
0.477036	0.00665886	0.44404	UBXN4
0.476931	0.00667253	0.44404	UHRF1BP1
0.476903	0.00667625	0.44404	AK9
0.476722	0.00669989	0.44404	SMC6
0.476678	0.00670572	0.44404	KMT2E
0.476299	0.00675564	0.44404	SP140L
0.476256	0.00676124	0.44404	ACAD9
0.476216	0.00676658	0.44404	CACNA1C
0.475986	0.00679702	0.44404	HMMR
0.475782	0.00682421	0.44404	ENSG00000183199
0.47574	0.00682981	0.44404	ENSG00000230649
0.47545	0.00686859	0.44404	CASP8AP2
0.475408	0.00687424	0.44404	NUP107
0.475289	0.00689014	0.44404	MTF2
0.474179	0.00704061	0.449702	ENSG00000285090
0.474064	0.00705641	0.449702	SYNE2
0.473299	0.00716188	0.453099	FKBP3
0.473165	0.00718053	0.453099	SARS
0.473106	0.0071887	0.453099	UPF3B
0.471423	0.00742641	0.466136	COG8
0.470622	0.00754183	0.466136	DNMT1
0.470535	0.00755449	0.466136	ENSG00000285520
0.470467	0.00756431	0.466136	ZNF234
0.470138	0.00761226	0.466136	PNPLA8
0.469925	0.00764345	0.466386	USP25
0.469613	0.00768945	0.466732	TRIP11
0.468975	0.00778401	0.466732	ENSG00000286104
0.468752	0.00781724	0.466732	PKNOX1
0.468271	0.00788942	0.468115	EXO1
0.467726	0.00797196	0.471386	EEA1
0.467494	0.0080073	0.471855	DHX8
0.467061	0.00807357	0.47324	DDX18
0.466637	0.00813889	0.47324	ABCE1
0.466394	0.00817654	0.47324	SMC3
0.46627	0.00819583	0.47324	SRPRA
0.465761	0.00827541	0.473753	PON1
0.465517	0.00831384	0.473753	ARFGAP3
0.465269	0.00835298	0.473753	N4BP2L2
0.46456	0.00846568	0.473753	EPS8L1
0.464555	0.00846645	0.473753	ECT2
0.464356	0.00849834	0.473753	ENSG00000254146
0.464305	0.00850663	0.473753	FGD3
0.463608	0.00861918	0.476882	DSG2.AS1
0.463172	0.00869026	0.47782	RPS6KC1
0.463163	0.00869168	0.47782	ARHGEF12
0.462814	0.00874899	0.479031	EIF2AK4
0.462466	0.0088063	0.479031	SLC22A20P
0.462353	0.00882506	0.479031	PHF5A
0.462073	0.00887155	0.48004	ZMYND8
0.461369	0.00898933	0.484888	FAM193A
0.460526	0.00913215	0.491053	MCRS1
0.460011	0.00922035	0.491242	RBM27.1
0.459916	0.00923681	0.491242	CDCA7L
0.459905	0.00923861	0.491242	LOC101928489
0.459614	0.00928885	0.491794	ZMAT2
0.458916	0.00941031	0.494726	SIK2
0.458638	0.00945901	0.494726	TTC1
0.458186	0.00953874	0.49704	TARS
0.457973	0.00957656	0.49704	NAA35
0.457591	0.00964457	0.49704	SSPN
0.456822	0.00978275	0.500948	MEN1
0.456665	0.00981109	0.500948	SRSF11
0.456117	0.00991092	0.503059	SHQ1
0.455737	0.00998047	0.503279	HECW2
0.455615	0.010003	0.503279	TRIM26
0.455122	0.010094	0.506379	LDB2
0.454773	0.010159	0.507237	CCDC77
0.453973	0.0103092	0.507237	NUP133
0.453313	0.0104345	0.508647	UTP15
0.453312	0.0104348	0.508647	RFC1
0.453024	0.0104899	0.509886	MIR302CHG
0.452621	0.0105674	0.510768	ACOX3
0.452366	0.0106166	0.511118	NSRP1
0.452276	0.0106341	0.511118	TMCC1
0.451228	0.0108389	0.514936	MORC2
0.450787	0.0109262	0.514936	SEC62
0.450624	0.0109586	0.514936	DDX24
0.450582	0.0109669	0.514936	ENSG00000228589
0.449904	0.0111025	0.514936	LOC100506207
0.449248	0.0112352	0.519691	RNF219
0.449069	0.0112716	0.519976	CDKL3
0.448851	0.011316	0.520629	CPVL
0.448301	0.0114289	0.520844	ENSG00000250299
0.448227	0.0114441	0.520844	IQUB
0.44773	0.0115469	0.520844	ENSG00000226478
0.44714	0.0116703	0.520844	KNOP1
0.446906	0.0117194	0.520844	ENSG00000285763
0.446796	0.0117425	0.520844	SECISBP2
0.446707	0.0117613	0.520844	CHD8
0.446511	0.0118028	0.520844	GOLGA4
0.446473	0.0118107	0.520844	TLE4
0.445475	0.0120237	0.525107	BOD1L1
0.444044	0.0123348	0.53597	LMOD3
0.442623	0.0126503	0.543998	ARNTL
0.442269	0.0127298	0.543998	PRRC2C
0.442182	0.0127496	0.543998	TTF1
0.441996	0.0127917	0.543998	PNN
0.441762	0.0128446	0.543998	KTN1
0.441524	0.0128988	0.543998	SLU7
0.441276	0.0129556	0.543998	ANKRD49
0.441153	0.0129838	0.543998	CKAP5
0.440851	0.0130532	0.543998	LOC105376072
0.440849	0.0130537	0.543998	USP10
0.440831	0.0130579	0.543998	TPX2
0.440697	0.0130886	0.543998	ASH1L
0.440389	0.01316	0.545648	SCAPER
0.439896	0.0132748	0.547735	ENSG00000262921
0.439756	0.0133074	0.547735	OPHN1
0.439295	0.0134158	0.547735	RBM25
0.439293	0.0134161	0.547735	TDRD1
0.439221	0.0134331	0.547735	ZKSCAN5
0.438836	0.0135242	0.548769	SMC4
0.438835	0.0135245	0.548769	EPB41L2
0.43871	0.0135542	0.548769	TOP1
0.438532	0.0135966	0.549193	ENSG00000287701
0.43823	0.0136687	0.549912	CHCHD6
0.43819	0.0136783	0.549912	CDT1
0.43799	0.0137261	0.550049	LOC100287896
0.437777	0.0137776	0.550049	CCDC59
0.437303	0.013892	0.552066	NAP1L4
0.437302	0.0138923	0.552066	UBR5
0.436691	0.0140414	0.556705	TRIM21
0.435797	0.0142617	0.559724	RSF1
0.435686	0.0142892	0.559724	CDC27
0.435668	0.0142937	0.559724	FASTKD1
0.4355	0.0143355	0.559724	FAM210B
0.435332	0.0143774	0.559724	NIPBL
0.4352	0.0144103	0.559724	RUFY1
0.434862	0.0144951	0.559988	KCNH5
0.434738	0.0145262	0.559988	SEC24B.AS1
0.434721	0.0145307	0.559988	TENM4
0.434526	0.0145798	0.559988	RAP2C
0.433942	0.014728	0.562713	CEP83
0.433678	0.0147954	0.562713	SH2D1A
0.433435	0.0148577	0.562713	KIF4A
0.433095	0.0149451	0.562713	DCAF5
0.432442	0.0151143	0.566389	ASPM
0.432291	0.0151537	0.566389	DYNC1I2
0.431388	0.0153908	0.568361	PCNT
0.431257	0.0154254	0.568361	ZNF765
0.431085	0.015471	0.568825	CHML
0.430796	0.015548	0.570328	KRR1
0.430609	0.0155979	0.570328	WDHD1
0.430559	0.0156113	0.570328	ACIN1
0.430352	0.0156668	0.571142	ZBED9
0.429777	0.0158215	0.571402	MGME1
0.429254	0.0159637	0.571402	ANKRD20A1
0.428974	0.01604	0.571402	TFAP2A
0.428797	0.0160884	0.571402	C5
0.428758	0.0160991	0.571402	THUMPD3
0.427613	0.016416	0.571402	SMC5
0.427396	0.0164765	0.571402	LAMP3
0.427248	0.0165181	0.571402	ENSG00000226798
0.426697	0.0166732	0.571402	KIF5B
0.426351	0.0167712	0.571402	ENSG00000236511
0.426271	0.0167937	0.571402	CAPN12
0.426177	0.0168205	0.571402	NLRP14
0.426067	0.0168518	0.571402	ENSG00000225446
0.425691	0.0169593	0.571402	ZNF555
0.425593	0.0169873	0.571402	GPHN
0.425494	0.0170159	0.571402	MICU1
0.425248	0.0170867	0.571402	MIA3
0.424898	0.0171879	0.571402	PBRM1
0.424808	0.017214	0.571402	SMARCD2
0.424695	0.0172469	0.571402	EML4
0.424692	0.0172476	0.571402	CDC25A
0.424606	0.0172726	0.571402	MTO1
0.424249	0.0173768	0.571402	CENPS.CORT
0.424029	0.017441	0.571402	CXorf40B
0.42387	0.0174879	0.571402	ENSG00000258081
0.423858	0.0174913	0.571402	PHYH
0.423828	0.0175004	0.571402	ENSG00000231040
0.423703	0.0175371	0.571516	FAM98A
0.422929	0.0177663	0.574606	SYCP2
0.422617	0.0178595	0.574606	XPA
0.422612	0.0178611	0.574606	CNTROB
0.421522	0.0181894	0.577016	DDX21
0.421424	0.0182193	0.577016	CLIP1
0.42091	0.018376	0.577016	ZCWPW1
0.420808	0.0184073	0.577016	GGA3
0.420719	0.0184346	0.577016	FRA10AC1
0.420503	0.0185011	0.577016	TXNDC12
0.420411	0.0185295	0.577016	TFIP11
0.420389	0.0185363	0.577016	CCDC173
0.420318	0.0185581	0.577016	PSTK
0.420235	0.0185838	0.577016	PIH1D2
0.420088	0.0186292	0.577016	SRRM1
0.419895	0.0186893	0.577016	FEZ2
0.419862	0.0186996	0.577016	CFAP47
0.419384	0.0188485	0.577016	NARS
0.419265	0.0188856	0.577016	ANKRD52
0.419162	0.0189179	0.577016	SRI
0.419023	0.0189615	0.577016	TMC5
0.418718	0.0190576	0.577016	AGO1
0.418252	0.0192052	0.577016	FAM45A
0.418173	0.0192305	0.577016	ENSG00000259781
0.417775	0.0193573	0.577016	C1orf131
0.417703	0.0193802	0.577016	KIF27
0.417647	0.0193984	0.577016	NCOR1
0.41752	0.0194391	0.577016	CNTD1
0.417287	0.0195139	0.577016	ENSG00000258177
0.417142	0.0195606	0.577016	C5orf63
0.417061	0.0195866	0.577016	PPIL4
0.417017	0.019601	0.577016	PHAX
0.416989	0.01961	0.577016	GBA2
0.416562	0.0197486	0.577016	ENSG00000286530
0.416345	0.019819	0.577016	KLC1
0.416223	0.0198589	0.577016	ENSG00000267606
0.416128	0.0198899	0.577016	EML5
0.416086	0.0199036	0.577016	PRC1
0.41601	0.0199287	0.577016	STX10
0.41586	0.0199777	0.577016	RNMT
0.415614	0.0200586	0.577016	LINC.ROR
0.415128	0.020219	0.577921	ARID4A
0.414595	0.0203964	0.580913	SAP30BP
0.414467	0.0204393	0.580913	TLL1
0.414156	0.0205434	0.581637	GPANK1
0.414126	0.0205534	0.581637	SEC14L6
0.413705	0.0206954	0.581637	ENSG00000232642
0.41314	0.020887	0.58387	ZRANB2
0.412993	0.0209372	0.58387	KLHDC1
0.412837	0.0209905	0.58387	ZNF761.1
0.412807	0.0210008	0.58387	SLC6A14
0.412509	0.0211028	0.584727	TOB1
0.411399	0.0214869	0.59317	SDAD1
0.410963	0.0216394	0.593335	MIPOL1
0.410919	0.0216548	0.593335	ENSG00000250848
0.410696	0.0217329	0.594529	MINDY2
0.410483	0.021808	0.595635	SH3BP4
0.410113	0.021939	0.596745	OPTN
0.409698	0.0220866	0.597203	ENSG00000280038
0.409637	0.0221083	0.597203	THRA
0.408967	0.0223483	0.598982	PPP1R12A
0.408596	0.0224822	0.6007	CENPF
0.408325	0.0225805	0.601446	IRF1
0.407989	0.0227028	0.601446	ENSG00000260920
0.407976	0.0227075	0.601446	TRMT13
0.407868	0.0227469	0.601446	SLC35D1
0.407641	0.0228302	0.602513	ENSG00000233868
0.407184	0.0229978	0.605634	ENSG00000272851
0.407127	0.0230188	0.605634	GTPBP10
0.406884	0.0231087	0.606146	LARP1B
0.406514	0.0232459	0.607076	ENSG00000278238
0.406224	0.0233541	0.607076	PKIG
0.406127	0.0233904	0.607076	CCDC174
0.406021	0.0234298	0.607076	CDCA2
0.405888	0.0234799	0.607076	PRR14L
0.405479	0.0236333	0.607076	KIF18A
0.405457	0.0236418	0.607076	SPTY2D1
0.405442	0.0236476	0.607076	PNISR
0.404475	0.0240145	0.612902	RAD50
0.404422	0.0240346	0.612902	ADAMTS19.AS1
0.40436	0.0240584	0.612902	PHF20
0.403998	0.0241973	0.612902	SPCS2
0.403956	0.0242135	0.612902	PRPF4B
0.403897	0.0242362	0.612902	SP6
0.403843	0.0242568	0.612902	LINC01291
0.403521	0.0243811	0.615141	FOCAD
0.403296	0.0244683	0.615547	TRADD
0.402813	0.024656	0.618449	BAZ1B
0.402437	0.0248033	0.621238	ZNF394
0.402051	0.0249552	0.622665	ZNF839
0.401965	0.0249887	0.622665	CLCN5
0.401854	0.0250328	0.622665	ING3
0.401785	0.0250601	0.622665	SRBD1
0.401741	0.0250774	0.622665	RNF121
0.401632	0.0251207	0.622675	ARHGAP5
0.400937	0.0253975	0.622675	CA5B
0.400898	0.0254128	0.622675	CASP6
0.400757	0.0254693	0.622675	EXOC4
0.400741	0.0254759	0.622675	CCDC82
0.399829	0.0258436	0.627579	C3orf52
0.399747	0.025877	0.627579	NTN4
0.399651	0.0259157	0.627579	SIN3A
0.399632	0.0259234	0.627579	F11.AS1
0.399604	0.0259348	0.627579	ENSG00000257386
0.399349	0.0260389	0.628402	FAM83E
0.399195	0.0261019	0.62904	RGPD6
0.398618	0.0263387	0.632392	DBF4
0.398558	0.0263632	0.632392	KIF4B
0.398461	0.0264035	0.632392	PNPLA4
0.397596	0.0267622	0.636046	WARS
0.397106	0.0269677	0.63827	HSP90AB1
0.396974	0.0270231	0.63827	LOC101928978
0.396903	0.027053	0.63827	ENSG00000179362
0.396843	0.0270783	0.63827	POLD3
0.396728	0.0271267	0.638535	WDR60
0.396374	0.0272764	0.639479	FOXP1
0.396194	0.0273526	0.639479	NAIP
0.395775	0.0275311	0.640867	PRR11
0.395595	0.0276081	0.640867	ZNF526
0.395181	0.0277861	0.640999	ENSG00000250131
0.394894	0.0279096	0.640999	RNF20
0.394373	0.0281354	0.640999	UBAP2
0.394354	0.0281438	0.640999	ZSCAN2
0.394282	0.0281751	0.640999	PPP1R12B
0.394263	0.0281834	0.640999	BOLA2
0.394146	0.0282346	0.640999	DHX9
0.394015	0.0282916	0.640999	LOC102724710
0.393969	0.0283117	0.640999	MYBBP1A
0.393526	0.0285059	0.641219	PPP2R2B
0.393521	0.0285077	0.641219	OFD1
0.393426	0.0285496	0.641322	MAP3K4
0.393124	0.028683	0.641939	LINC00301
0.392651	0.0288924	0.642314	MTR
0.392295	0.0290511	0.643429	NCAPG
0.392222	0.0290837	0.643429	ENSG00000175841
0.392057	0.0291572	0.643429	LRP1B
0.392014	0.0291765	0.643429	FSIP2
0.391453	0.0294286	0.643429	GDPD4
0.391265	0.0295135	0.644464	CNTRL
0.39117	0.0295567	0.644592	RP9
0.390932	0.0296643	0.645324	ENSG00000125631
0.390908	0.0296755	0.645324	EXT2
0.390847	0.0297028	0.645324	PQLC2
0.390711	0.0297651	0.645861	FAM160B1
0.390417	0.029899	0.647134	DENND4C
0.390109	0.0300398	0.648551	NSUN3
0.389972	0.0301029	0.649098	NSD3
0.389889	0.0301409	0.649104	ENSG00000278384
0.38965	0.0302511	0.650663	IK
0.389558	0.0302935	0.650762	VRTN
0.389229	0.0304455	0.65216	LMBR1L
0.389072	0.0305187	0.652342	USP36
0.388927	0.0305859	0.652968	BOLA2.SMG1P6
0.388675	0.0307036	0.6543	MED1
0.38863	0.0307244	0.6543	UFL1
0.388102	0.0309718	0.654416	CTTNBP2NL
0.387986	0.0310264	0.654416	ERGIC2
0.387888	0.0310725	0.654416	ZNF182
0.387858	0.0310871	0.654416	KIF3A
0.387546	0.0312341	0.654416	GMEB1
0.387478	0.0312665	0.654416	CDH13
0.38741	0.0312986	0.654416	ZNF781
0.387307	0.0313476	0.654416	RBM34
0.387272	0.031364	0.654416	ENSG00000257452
0.387174	0.031411	0.654416	RAB8A
0.387155	0.0314198	0.654416	METTL18
0.386999	0.0314942	0.654416	CTNNBL1
0.386313	0.0318223	0.657527	IWS1
0.38592	0.0320117	0.658281	PPP2R3C
0.385816	0.0320622	0.658281	SSB
0.385347	0.0322893	0.65989	USP3.AS1
0.384929	0.0324933	0.661813	PRKAR2A.AS1
0.384915	0.0325003	0.661813	MARK3
0.38434	0.0327822	0.666363	FNBP1
0.384302	0.0328012	0.666363	HTR2A
0.384204	0.0328491	0.66655	FSTL4
0.38361	0.0331433	0.669659	KIAA1257
0.383364	0.0332657	0.669659	ENSG00000250829
0.383344	0.0332755	0.669659	ENSG00000280241
0.383115	0.0333897	0.670178	SUGT1P4.STRA6LP
0.382912	0.0334913	0.670178	SMARCAD1
0.382891	0.0335022	0.670178	LTA4H
0.382809	0.0335432	0.670178	JARID2
0.382379	0.0337591	0.670178	LINC00887
0.382362	0.0337677	0.670178	PFDN6
0.382292	0.0338032	0.670178	CLOCK
0.382285	0.0338068	0.670178	TLN2
0.382266	0.0338162	0.670178	TRAF5
0.382197	0.033851	0.670178	HESX1
0.381844	0.0340302	0.670178	DDX52
0.38178	0.0340623	0.670178	CARS
0.381751	0.0340771	0.670178	RAD51B
0.381582	0.0341632	0.671058	ENSG00000253100
0.381397	0.0342574	0.6715	DDX58
0.381086	0.0344166	0.671586	DNAJC7
0.380921	0.0345011	0.671586	CEP162
0.380918	0.0345024	0.671586	FKBP15
0.380612	0.0346596	0.672582	RNF187
0.380489	0.0347232	0.672582	PABPN1
0.380338	0.034801	0.672582	ENSG00000230183
0.380077	0.0349363	0.672582	GRAMD2B
0.380009	0.0349715	0.672582	KIF15
0.380006	0.0349731	0.672582	TERB1
0.379714	0.035125	0.672582	CEP89
0.37935	0.0353146	0.672582	ZNF888
0.379168	0.0354102	0.672582	ALDOA
0.379166	0.0354109	0.672582	ETFDH
0.379045	0.0354748	0.672582	ENSG00000286388
0.378947	0.0355263	0.672582	XPC
0.378775	0.0356166	0.672582	SYF2
0.378727	0.0356417	0.672582	TAF3
0.378715	0.0356479	0.672582	TBXAS1
0.378668	0.0356727	0.672582	ENSG00000229097
0.378525	0.0357482	0.672582	CYP46A1
0.37845	0.035788	0.672582	ZFHX3
0.378424	0.0358015	0.672582	TAF1C
0.378376	0.0358271	0.672582	SREK1
0.378353	0.0358394	0.672582	ENSG00000267669
0.378174	0.0359343	0.672582	ARFRP1
0.378109	0.0359688	0.672582	ZNF337
0.378002	0.0360254	0.672582	PLA2G4F
0.377778	0.0361445	0.672582	HUWE1
0.377258	0.0364227	0.676809	TMEM251
0.377157	0.0364768	0.677084	ZCWPW2.1
0.376998	0.0365622	0.677207	PPAT
0.376654	0.0367476	0.677986	CCDC73
0.37659	0.0367821	0.677986	GGNBP2
0.376537	0.0368109	0.677986	XRN2
0.376482	0.0368406	0.677986	CFAP46
0.376034	0.0370834	0.679161	MAPKAPK2
0.375591	0.0373249	0.679161	ZNF326
0.375563	0.0373404	0.679161	PRKD1
0.375123	0.0375816	0.679161	BCAS3
0.37511	0.0375886	0.679161	ENSG00000238287
0.374939	0.0376828	0.679161	ODR4
0.374922	0.0376923	0.679161	KLF16
0.374783	0.037769	0.679161	LOC105373878
0.374545	0.0379005	0.679161	EPN2
0.374523	0.0379128	0.679161	TEPSIN
0.374516	0.0379168	0.679161	IP6K2
0.374442	0.0379577	0.679161	ENSG00000261458
0.374419	0.0379702	0.679161	USP2
0.374327	0.0380216	0.679374	HAUS7
0.373742	0.0383472	0.682704	SAFB2
0.37371	0.038365	0.682704	UBE3A
0.373422	0.0385267	0.682704	CHD1L
0.373361	0.0385604	0.682704	ARHGAP18
0.37336	0.0385612	0.682704	ENSG00000240240
0.37333	0.0385782	0.682704	HAUS5
0.373061	0.0387295	0.682704	C21orf59.TCP10L
0.372962	0.038785	0.682704	PRR36
0.372952	0.0387906	0.682704	SHLD2
0.37293	0.0388031	0.682704	LINC01399
0.372814	0.0388689	0.682861	ABCG5
0.372713	0.0389257	0.682861	KIAA0232
0.372366	0.0391223	0.682861	IGSF5
0.372053	0.0393007	0.682861	HERC2
0.372035	0.0393109	0.682861	KCNH8
0.371945	0.0393619	0.682861	RANBP3
0.37179	0.0394504	0.682861	ENSG00000249307
0.371778	0.0394575	0.682861	PRIM1
0.371693	0.0395063	0.682861	ZNF841
0.371604	0.0395571	0.682861	MFAP1
0.371559	0.0395829	0.682861	ENSG00000258634
0.371473	0.039632	0.682861	DDIT4L
0.37145	0.0396454	0.682861	TTI1
0.371075	0.0398612	0.683595	DDX60L
0.37079	0.0400256	0.683595	ENSG00000232573
0.37073	0.0400604	0.683595	INCENP
0.370684	0.0400868	0.683595	ENSG00000255624
0.370495	0.0401966	0.683595	CDH2
0.370482	0.0402044	0.683595	LRRC69
0.370093	0.0404307	0.68382	ENSG00000287593
0.36999	0.0404908	0.68382	RECQL
0.369973	0.0405008	0.68382	ENSG00000278974
0.369786	0.0406099	0.68382	WBP11
0.36975	0.0406308	0.68382	MYCBP2
0.369561	0.0407415	0.68382	ENSG00000235726
0.369444	0.0408104	0.68382	ABCB7
0.369325	0.0408806	0.68382	ENSG00000242593
0.369316	0.0408856	0.68382	TOP2A
0.36928	0.0409067	0.68382	CNGB3
0.369279	0.0409076	0.68382	ENSG00000260958
0.369235	0.040933	0.68382	EMC3
0.36915	0.0409836	0.684	ELP6
0.368708	0.0412444	0.685182	ZNF43
0.368618	0.0412978	0.685182	B3GALNT2
0.368612	0.0413015	0.685182	CENPM
0.368396	0.0414301	0.685182	PCBP1.AS1
0.368311	0.0414802	0.685182	RTF1
0.368277	0.0415004	0.685182	ENSG00000259153
0.368231	0.041528	0.685182	BAZ2B
0.36821	0.0415406	0.685182	REV1
0.368157	0.041572	0.685182	GNL2
0.368086	0.0416143	0.685222	TOGARAM1
0.367974	0.0416816	0.685629	ENSG00000260412
0.367894	0.0417295	0.685629	SQSTM1
0.367769	0.0418038	0.685629	FOCAD.AS1
0.36756	0.0419295	0.68647	SELENOS
0.36714	0.042182	0.689638	PITPNB
0.367097	0.042208	0.689638	CHAF1A
0.366836	0.0423657	0.689638	NCBP1
0.366792	0.0423923	0.689638	SP140
0.36652	0.0425577	0.690839	ENSG00000269929
0.366366	0.0426511	0.691664	MRPS18A
0.366304	0.0426888	0.691664	GTF2I
0.365893	0.0429396	0.695071	ENSG00000272933
0.365475	0.043196	0.69791	TRPC6
0.365171	0.0433837	0.698949	GABPB2
0.364999	0.0434899	0.698949	ENSG00000265188
0.364949	0.0435205	0.698949	GVQW3
0.364892	0.043556	0.698949	AQR
0.364844	0.0435853	0.698949	SON
0.364701	0.0436743	0.699036	ENSG00000283757
0.364429	0.043843	0.699073	ZNF425
0.364218	0.0439747	0.699975	ZIM2.AS1
0.364091	0.0440538	0.700586	SCOC.AS1
0.36374	0.0442733	0.700735	TOP2B
0.363651	0.0443292	0.700735	EFHC1
0.363543	0.0443971	0.700735	CELA2B
0.363408	0.0444821	0.700735	ENSG00000287387
0.363393	0.0444917	0.700735	BRCA2
0.362991	0.0447452	0.700735	EVL
0.362903	0.0448009	0.700735	ISL1
0.362852	0.0448331	0.700735	SH3TC2
0.362725	0.0449138	0.700735	CENPC
0.362681	0.044942	0.700735	CCDC88A
0.362646	0.0449638	0.700735	BRCC3
0.362597	0.0449949	0.700735	CD109
0.362077	0.0453265	0.700735	ESF1
0.362005	0.0453725	0.700735	ENSG00000279208
0.361967	0.0453964	0.700735	ENSG00000256661
0.361836	0.0454806	0.700735	BRIP1
0.361709	0.0455619	0.700735	ENSG00000254777
0.361547	0.0456659	0.700735	PTRH2
0.361489	0.0457031	0.700735	CSNK2A1
0.361339	0.0457999	0.700735	SNHG20
0.361322	0.0458111	0.700735	NEFH
0.360839	0.046123	0.700735	KDELR3
0.360558	0.0463052	0.700735	FOXRED2
0.360363	0.046432	0.700735	IPO5
0.360047	0.0466385	0.700735	PP2D1
0.359984	0.0466797	0.700735	RB1CC1
0.359905	0.0467311	0.700735	ENSG00000227042
0.359657	0.046894	0.700735	TTC4
0.359306	0.0471246	0.700735	MTFR1L
0.359084	0.0472715	0.700735	RAD18
0.359061	0.0472868	0.700735	ENSG00000255073
0.358992	0.0473321	0.700735	EDC3
0.358891	0.0473992	0.700735	CWF19L2
0.358778	0.047474	0.700735	ARHGAP10
0.358617	0.0475803	0.700735	ENSG00000227627
0.358523	0.0476433	0.700735	ENSG00000254731
0.3584	0.0477251	0.700735	USP16
0.358349	0.0477587	0.700735	FDFT1
0.358349	0.047759	0.700735	EIF4G3
0.358292	0.0477969	0.700735	HNRNPA3
0.358138	0.0478997	0.700735	LOC100128164
0.358119	0.0479121	0.700735	USP34
0.358103	0.0479231	0.700735	GIGYF2
0.358087	0.0479337	0.700735	ANP32E
0.358087	0.0479338	0.700735	ZGRF1
0.357985	0.0480018	0.700735	CSRNP1
0.357985	0.0480018	0.700735	PPP1R16A
0.357985	0.0480018	0.700735	MIR202HG
0.357985	0.0480018	0.700735	SYNE3
0.357985	0.0480018	0.700735	ANKRD36BP2
0.357985	0.0480018	0.700735	ENSG00000265750
0.357985	0.0480018	0.700735	ENSG00000268678
0.357985	0.0480018	0.700735	C19orf18
0.357985	0.0480018	0.700735	ENSG00000262904
0.357985	0.0480018	0.700735	ENSG00000264990
0.357985	0.0480018	0.700735	ENSG00000278376
0.357972	0.0480107	0.700735	CETN2
0.357888	0.0480665	0.700735	ENSG00000259768
0.357826	0.0481082	0.700735	MTIF3
0.357753	0.048157	0.700735	IQCD
0.357041	0.0486365	0.701953	VDAC3
0.356894	0.0487359	0.701953	NCDN
0.356886	0.0487418	0.701953	SAMD4A
0.35661	0.0489288	0.701953	EHD1
0.35654	0.0489764	0.701953	ODF2L
0.356464	0.0490281	0.701953	TTN
0.356452	0.0490357	0.701953	NR5A2
0.356349	0.0491061	0.701953	METTL4
0.356291	0.0491456	0.701953	MTUS1
0.356095	0.0492793	0.701953	ENSG00000132967
0.355919	0.0493994	0.701953	ZNRD1ASP
0.355843	0.0494519	0.701953	ENSG00000228952
0.355664	0.0495741	0.701953	IFT52
0.355612	0.0496104	0.701953	CCT6B

## Sheet: IVM-MII decrease with age
cor_mii	pval_mii	pval_mii_adj	gene
-0.632135	0.00013632	0.240107	PIN1
-0.621504	0.000190188	0.240107	SERF2
-0.620631	0.000195356	0.240107	C12orf75
-0.605605	0.000306149	0.25392	TLR5
-0.588559	0.000496349	0.305024	KIAA1671
-0.578332	0.000654926	0.31011	CYB5D2
-0.572867	0.000756736	0.31011	CRLS1
-0.572207	0.000769912	0.31011	YY2
-0.571183	0.000790786	0.31011	LOC107985911
-0.564058	0.000950187	0.31011	STRIP1
-0.563173	0.000971818	0.31011	ENSG00000255133
-0.561858	0.00100479	0.31011	ADIPOR1
-0.559849	0.00105702	0.31011	LSM6
-0.556956	0.00113643	0.31011	GTF2A2
-0.555974	0.00116454	0.31011	TM2D3
-0.554731	0.00120102	0.31011	FBXO36
-0.553792	0.0012292	0.31011	SLIRP
-0.550476	0.00133346	0.321534	ALMS1.IT1
-0.546724	0.00146067	0.32998	ZBTB18
-0.540947	0.00167722	0.344943	AP1S3
-0.540762	0.00168462	0.344943	ELOC
-0.540061	0.0017128	0.344943	SGCZ
-0.536757	0.00185129	0.346251	ACLY
-0.534901	0.0019333	0.348022	NDUFB6
-0.534029	0.00197289	0.348022	TCF3
-0.533828	0.00198211	0.348022	NBR2
-0.529845	0.00217288	0.362387	ENSG00000285480
-0.529816	0.00217429	0.362387	DSCR8
-0.527641	0.00228512	0.362387	UBAC2
-0.526967	0.00232043	0.362387	IRF2BPL
-0.525418	0.00240334	0.36411	MGMT
-0.523705	0.00249806	0.36411	NDUFB10
-0.522923	0.00254237	0.36411	LOC285889
-0.519683	0.00273322	0.377544	MCUB
-0.518459	0.00280849	0.377544	CLUH
-0.515474	0.00299956	0.385174	TIMM9
-0.515193	0.00301814	0.385174	KRTCAP2
-0.515136	0.00302194	0.385174	PTS
-0.514256	0.00308071	0.389778	ENSG00000270087
-0.512536	0.00319853	0.393123	GPBP1L1
-0.510765	0.00332386	0.398162	STX6
-0.507476	0.00356795	0.408161	UBE2D3
-0.50639	0.00365182	0.410699	NDUFB2
-0.504514	0.00380074	0.419227	EEF1E1
-0.502446	0.0039709	0.42637	ANKH
-0.501641	0.00403896	0.42637	ENSG00000286351
-0.500852	0.00410652	0.428247	KLHL7
-0.499591	0.00421661	0.429365	SAT1
-0.49917	0.00425389	0.429365	GNS
-0.498304	0.0043316	0.429365	MRPL22
-0.498043	0.00435523	0.429365	RPS15A
-0.497916	0.00436677	0.429365	IQCH.AS1
-0.496017	0.0045425	0.431482	POLR2J3.1
-0.495241	0.00461606	0.431677	UHMK1
-0.49321	0.00481339	0.440553	RBMX
-0.492256	0.00490845	0.44404	RPL35A
-0.491805	0.00495405	0.44404	DNAJB2
-0.489705	0.00517088	0.44404	TUBGCP3
-0.489104	0.00523444	0.44404	HMGCLL1
-0.489094	0.00523549	0.44404	NDUFAB1
-0.488669	0.00528082	0.44404	SSR3
-0.487674	0.00538821	0.44404	UCHL3
-0.487459	0.00541168	0.44404	MBIP
-0.487331	0.00542576	0.44404	CDH1
-0.48728	0.0054313	0.44404	MRPS18C
-0.48726	0.00543345	0.44404	CCT4
-0.485617	0.00561635	0.44404	NDFIP2
-0.4852	0.00566354	0.44404	ANKRD22
-0.484386	0.00575666	0.44404	BNIP2
-0.484234	0.00577428	0.44404	POLR2M
-0.483984	0.00580324	0.44404	ENSG00000280433
-0.483846	0.0058193	0.44404	LPCAT1
-0.483359	0.00587612	0.44404	PDPN
-0.483103	0.00590623	0.44404	GRPEL2
-0.482726	0.00595074	0.44404	ABHD17C
-0.480884	0.00617265	0.44404	ENSG00000279168
-0.480272	0.0062479	0.44404	BNC1
-0.479821	0.00630385	0.44404	UNC13C
-0.478809	0.00643089	0.44404	PRDM10
-0.477631	0.00658165	0.44404	HJURP
-0.477115	0.00664857	0.44404	RPL19
-0.476771	0.00669355	0.44404	LAMTOR5
-0.476421	0.0067395	0.44404	ENSG00000260257
-0.476217	0.00676652	0.44404	MYPOP
-0.475502	0.00686158	0.44404	FOXQ1
-0.474425	0.00700712	0.449702	FLVCR2
-0.471078	0.00747596	0.466136	ENSG00000285608
-0.471038	0.00748171	0.466136	ENSG00000272667
-0.470146	0.00761112	0.466136	ENSG00000287277
-0.468929	0.00779081	0.466732	MICOS10
-0.468724	0.0078214	0.466732	MIR22HG
-0.468618	0.00783723	0.466732	TXNDC17
-0.468607	0.007839	0.466732	TSC22D2
-0.466913	0.00809631	0.47324	ND1
-0.466462	0.00816598	0.47324	ASDURF
-0.465244	0.00835688	0.473753	MSH5
-0.464924	0.0084076	0.473753	RPL18
-0.46458	0.0084625	0.473753	ART5
-0.464299	0.00850756	0.473753	ENSG00000233461
-0.46375	0.00859616	0.476882	ENSG00000256968
-0.462607	0.00878311	0.479031	AMMECR1L
-0.45984	0.00924987	0.491242	FEM1B
-0.459037	0.00938922	0.494726	ENSG00000259684
-0.458637	0.00945922	0.494726	POLB
-0.457638	0.00963615	0.49704	CHAC2
-0.457572	0.00964789	0.49704	LOC652276
-0.457275	0.00970114	0.498291	TIGIT
-0.456496	0.00984172	0.501025	PPA1
-0.455817	0.00996584	0.503279	MYL12A
-0.45445	0.0102194	0.507237	ENSG00000226320
-0.454446	0.0102202	0.507237	IRAK2
-0.454256	0.0102559	0.507237	DMXL2
-0.454164	0.0102732	0.507237	CISD2
-0.45393	0.0103175	0.507237	ABAT
-0.453629	0.0103744	0.508584	TMEM9B
-0.452649	0.010562	0.510768	C15orf61
-0.451751	0.0107363	0.514597	NEK7
-0.451396	0.0108059	0.514936	CCDC3
-0.451216	0.0108413	0.514936	SPAST
-0.450589	0.0109655	0.514936	ENSG00000248527
-0.450369	0.0110094	0.514936	TTC39C
-0.4503	0.0110231	0.514936	CDK15
-0.449998	0.0110837	0.514936	SEC61G
-0.449976	0.0110882	0.514936	CENPP
-0.448521	0.0113837	0.520844	GDPGP1
-0.448292	0.0114308	0.520844	JPT1
-0.447743	0.0115444	0.520844	SMCR8
-0.447705	0.0115522	0.520844	MRPS35
-0.447206	0.0116564	0.520844	TENT5C
-0.446946	0.011711	0.520844	ELOVL5
-0.446732	0.011756	0.520844	YAP1
-0.446357	0.0118353	0.520844	UHRF1
-0.446151	0.0118793	0.521445	RNF2
-0.446003	0.0119107	0.521493	PRPF31
-0.444276	0.012284	0.535114	TARSL2
-0.442552	0.0126663	0.543998	TMEM167A
-0.442473	0.012684	0.543998	ORMDL1
-0.442213	0.0127426	0.543998	ENSG00000269906
-0.441951	0.0128018	0.543998	RBM8A
-0.441209	0.012971	0.543998	ROMO1
-0.441185	0.0129764	0.543998	ATP5PF
-0.440003	0.0132496	0.547735	PPIA
-0.439337	0.0134059	0.547735	CHMP5
-0.437886	0.0137512	0.550049	JPT2
-0.435589	0.0143134	0.559724	PKD1L3
-0.435289	0.0143881	0.559724	ENSG00000229344
-0.435221	0.014405	0.559724	ENSG00000248131
-0.434581	0.014566	0.559988	MRPS21
-0.434048	0.0147009	0.562713	OOSP4B
-0.433802	0.0147637	0.562713	RSL24D1
-0.433396	0.0148676	0.562713	ARMH3
-0.433173	0.014925	0.562713	LINC01082
-0.433136	0.0149346	0.562713	SNAP23
-0.432461	0.0151095	0.566389	PSMD3
-0.432087	0.015207	0.566389	JAG1
-0.432086	0.0152073	0.566389	TOR2A
-0.43169	0.0153112	0.568361	INTS10
-0.431426	0.0153809	0.568361	ZAR1L
-0.43126	0.0154247	0.568361	TSPAN13
-0.429996	0.0157623	0.571402	ATP5MD
-0.429696	0.0158436	0.571402	SLC35B3
-0.429289	0.0159541	0.571402	ENSG00000214301
-0.429284	0.0159555	0.571402	PRKN
-0.428863	0.0160703	0.571402	SCAT1
-0.427894	0.0163378	0.571402	GGACT
-0.42775	0.0163777	0.571402	ZNF850
-0.427559	0.0164311	0.571402	PDCD5
-0.427432	0.0164666	0.571402	EMC2
-0.427123	0.0165531	0.571402	CCNG2
-0.42705	0.0165736	0.571402	POMP
-0.426934	0.0166063	0.571402	COQ2
-0.426795	0.0166454	0.571402	RCBTB2
-0.426647	0.0166872	0.571402	COX2
-0.426416	0.0167528	0.571402	ERO1B
-0.425963	0.0168816	0.571402	HK2
-0.425868	0.0169087	0.571402	TJP3
-0.425754	0.0169412	0.571402	AZIN1
-0.425635	0.0169755	0.571402	SCOC
-0.425453	0.0170275	0.571402	TUSC1
-0.425302	0.0170711	0.571402	SHANK3
-0.425189	0.0171036	0.571402	TGIF2
-0.424836	0.0172059	0.571402	C5orf58
-0.424749	0.0172312	0.571402	LPCAT4
-0.424519	0.017298	0.571402	PM20D2
-0.424468	0.0173128	0.571402	RAB11A
-0.424001	0.0174494	0.571402	ENSG00000259618
-0.423943	0.0174664	0.571402	PHLDB2
-0.42341	0.0176235	0.571679	SLC30A1
-0.423353	0.0176405	0.571679	DYNLL1
-0.423348	0.0176418	0.571679	CDCA4
-0.422596	0.0178656	0.574606	SCAI
-0.422269	0.0179637	0.576683	SYPL1
-0.421935	0.0180643	0.577016	AKTIP
-0.42151	0.018193	0.577016	HSPB11
-0.420951	0.0183634	0.577016	MAPK1IP1L
-0.419576	0.0187884	0.577016	CASTOR1
-0.419509	0.0188095	0.577016	UBE2Z
-0.419482	0.0188178	0.577016	MRPL32
-0.419437	0.0188319	0.577016	SNX18
-0.41939	0.0188467	0.577016	OCLN
-0.419389	0.0188469	0.577016	AKT3
-0.419319	0.0188688	0.577016	TM2D1
-0.419243	0.0188927	0.577016	TMED2
-0.41917	0.0189153	0.577016	TIAL1
-0.4188	0.0190317	0.577016	SRSF12
-0.417989	0.0192889	0.577016	CELF2
-0.41767	0.019391	0.577016	LINC01819
-0.416725	0.0196955	0.577016	ENSG00000229229
-0.416608	0.0197335	0.577016	RPL13AP5
-0.416498	0.0197692	0.577016	MEX3C
-0.416496	0.0197697	0.577016	LATS2
-0.416353	0.0198163	0.577016	RAB10
-0.416242	0.0198528	0.577016	DEAF1
-0.416049	0.0199156	0.577016	C9orf92
-0.415765	0.0200089	0.577016	PAIP1
-0.415743	0.0200163	0.577016	THRB
-0.415678	0.0200375	0.577016	BHLHE40
-0.415492	0.0200988	0.577016	COL6A3
-0.415427	0.0201203	0.577016	ENSG00000226015
-0.415303	0.0201611	0.577223	SAA1
-0.414431	0.0204512	0.580913	TCL1B
-0.414409	0.0204587	0.580913	NUDT5
-0.413916	0.0206241	0.581637	VOPP1
-0.413873	0.0206388	0.581637	SYDE2
-0.413805	0.0206616	0.581637	DET1
-0.41363	0.0207209	0.581637	MRS2
-0.413043	0.0209203	0.58387	TRPM7
-0.412699	0.0210375	0.58387	TMX2
-0.412698	0.0210379	0.58387	PHLPP1
-0.412217	0.0212032	0.586566	SPATA21
-0.41133	0.0215109	0.59317	SCGB3A2
-0.411228	0.0215466	0.593203	CMC2
-0.410984	0.0216319	0.593335	ETFBKMT
-0.410352	0.0218542	0.595952	GALNT18
-0.409893	0.0220171	0.596745	ZIC1
-0.409879	0.022022	0.596745	ATP5MC3
-0.409879	0.022022	0.596745	PLEKHF2
-0.409235	0.0222523	0.598982	OPA1
-0.409094	0.0223026	0.598982	B4GALT6
-0.409001	0.0223363	0.598982	UQCRH
-0.408981	0.0223433	0.598982	CEP85L
-0.408735	0.0224319	0.600289	PEX26
-0.40817	0.022637	0.601446	ENSG00000244716
-0.408166	0.0226382	0.601446	ITGAE
-0.407847	0.0227548	0.601446	GDF9
-0.406991	0.0230691	0.606031	ZNF569
-0.405957	0.0234538	0.607076	ENSG00000285811
-0.405938	0.023461	0.607076	ENSG00000224837
-0.405905	0.0234734	0.607076	TM2D2
-0.405587	0.0235926	0.607076	TMEM39A
-0.4054	0.0236632	0.607076	ENSG00000279722
-0.405378	0.0236716	0.607076	COMMD6
-0.405373	0.0236734	0.607076	OXT
-0.404956	0.0238314	0.61022	COX7B
-0.404156	0.0241365	0.612902	ZNF567
-0.404087	0.0241632	0.612902	HNRNPA2B1
-0.403295	0.0244688	0.615547	UTRN
-0.403076	0.0245536	0.616778	ELP1
-0.401829	0.0250425	0.622665	ENSG00000274943
-0.40151	0.0251692	0.622675	PRKAB1
-0.401398	0.0252137	0.622675	TUBA1C
-0.401341	0.0252363	0.622675	B3GNT4
-0.401059	0.0253484	0.622675	HAL
-0.400975	0.025382	0.622675	WDR1
-0.400908	0.0254088	0.622675	SLC12A5
-0.400236	0.0256788	0.626745	STAT2
-0.399836	0.0258409	0.627579	ENSG00000225548
-0.399522	0.0259683	0.627579	COX16
-0.399067	0.026154	0.629414	ENSG00000254340
-0.398391	0.0264323	0.632392	CPEB2
-0.39832	0.0264615	0.632392	EBP
-0.398231	0.0264982	0.632392	SNRPE
-0.397811	0.0266729	0.635499	ENSG00000249209
-0.39774	0.0267023	0.635499	B4GALT4
-0.397009	0.0270082	0.63827	PTPRN2
-0.396991	0.0270159	0.63827	PPP1R3D
-0.396292	0.0273112	0.639479	TBCA
-0.396238	0.0273341	0.639479	ENSG00000249042
-0.396206	0.0273476	0.639479	RWDD4
-0.395926	0.027467	0.640867	CKS1B
-0.395713	0.0275577	0.640867	HECTD2
-0.395562	0.0276224	0.640867	MTMR3
-0.395457	0.0276676	0.640867	GNA13
-0.395445	0.0276727	0.640867	CNIH4
-0.395309	0.0277309	0.640999	SLC10A3
-0.395032	0.0278502	0.640999	CRISPLD1
-0.394872	0.0279191	0.640999	WWP2
-0.394623	0.0280269	0.640999	CASC20
-0.394586	0.0280428	0.640999	HAUS3
-0.394391	0.0281276	0.640999	SPAG7
-0.394383	0.0281314	0.640999	PEX3
-0.394023	0.0282879	0.640999	SDS
-0.393832	0.0283716	0.641219	RBX1
-0.393736	0.0284138	0.641219	CCDC27
-0.393655	0.0284489	0.641219	EIF4H
-0.393237	0.0286328	0.641939	STRAP
-0.39296	0.0287552	0.641939	TAB2
-0.392819	0.0288177	0.641939	PRPSAP2
-0.392817	0.0288187	0.641939	KDM1A
-0.392787	0.0288321	0.641939	TLE1
-0.392773	0.0288382	0.641939	NDFIP1
-0.392387	0.0290101	0.643429	CCDC126
-0.392171	0.0291063	0.643429	LYRM4
-0.391914	0.0292215	0.643429	MRPS28
-0.391741	0.0292989	0.643429	NDUFB5
-0.391729	0.0293043	0.643429	FBXL12
-0.391523	0.0293971	0.643429	TTC41P
-0.391519	0.0293991	0.643429	SCYL2
-0.391468	0.0294218	0.643429	TMEM107
-0.390611	0.0298106	0.646034	PSMG4
-0.390239	0.0299803	0.64808	AMD1
-0.389387	0.0303726	0.651648	PLPP5
-0.389172	0.0304723	0.65216	ENSG00000204745
-0.388457	0.0308055	0.654416	UGP2
-0.387686	0.0311682	0.654416	SOAT1
-0.38761	0.0312038	0.654416	EIF2B1
-0.387399	0.0313041	0.654416	SNHG5
-0.387323	0.0313398	0.654416	IKZF5
-0.387258	0.0313709	0.654416	DPY19L3
-0.387154	0.0314203	0.654416	ERICH2.1
-0.38699	0.0314986	0.654416	NDUFA4
-0.386927	0.0315285	0.654416	BCAR1
-0.386788	0.0315949	0.655003	USP50
-0.386426	0.031768	0.657527	NDUFAF6
-0.386295	0.0318312	0.657527	ARPC3
-0.38616	0.0318962	0.658078	ENSG00000265984
-0.386056	0.031946	0.658281	CFTR
-0.385899	0.0320221	0.658281	ADO
-0.385743	0.0320973	0.658281	STAG3
-0.385603	0.0321652	0.658889	ZNF506
-0.385344	0.0322908	0.65989	SS18
-0.385064	0.0324272	0.661813	COX10.AS1
-0.383885	0.0330068	0.668962	KIAA1549L
-0.383514	0.0331909	0.669659	SNX19
-0.383447	0.0332245	0.669659	WRNIP1
-0.383389	0.0332534	0.669659	RMI2
-0.383268	0.0333137	0.669659	NDUFAF7
-0.382557	0.0336698	0.670178	RPL15
-0.382423	0.0337369	0.670178	ENSG00000214210
-0.382291	0.0338036	0.670178	ETFRF1
-0.381912	0.0339957	0.670178	SDE2
-0.381815	0.0340446	0.670178	NSMCE3
-0.381746	0.0340795	0.670178	PARS2
-0.381315	0.0342995	0.6715	TGFBR1
-0.381308	0.0343028	0.6715	EOGT
-0.381208	0.0343538	0.671586	TSTD1
-0.381045	0.0344373	0.671586	INSC
-0.380763	0.0345824	0.672382	MRVI1.AS1
-0.380333	0.0348037	0.672582	C13orf42
-0.380057	0.0349466	0.672582	HERPUD2
-0.379858	0.0350498	0.672582	RAD23B
-0.379818	0.0350706	0.672582	SCARNA9
-0.379362	0.0353086	0.672582	FHIT
-0.378801	0.0356029	0.672582	MICU2
-0.378504	0.0357594	0.672582	ENSG00000230711
-0.378367	0.0358316	0.672582	SFXN2
-0.378336	0.0358481	0.672582	LRRC8D
-0.378095	0.035976	0.672582	ENSG00000286859
-0.37809	0.0359788	0.672582	ENSG00000146677
-0.377986	0.0360341	0.672582	SH3GLB1
-0.3779	0.0360796	0.672582	ENSG00000234782
-0.377768	0.0361498	0.672582	ENSG00000242880
-0.377756	0.0361561	0.672582	MX2
-0.377017	0.0365517	0.677207	RPL37
-0.376596	0.0367789	0.677986	ELAC1
-0.376509	0.0368256	0.677986	HSPE1
-0.376322	0.0369269	0.678848	ACOT13
-0.376108	0.0370434	0.679161	ARMC10
-0.376091	0.0370525	0.679161	ENSG00000237031
-0.3759	0.0371563	0.679161	SNRPG
-0.375739	0.037244	0.679161	ENSG00000273338
-0.375444	0.0374053	0.679161	RNF44
-0.375295	0.0374871	0.679161	ENSG00000233762
-0.375097	0.0375962	0.679161	PRKCG
-0.375084	0.037603	0.679161	DNAJC24
-0.375053	0.0376204	0.679161	FUNDC1
-0.374659	0.0378378	0.679161	RECQL4
-0.374496	0.0379277	0.679161	TCF7
-0.374468	0.0379431	0.679161	C15orf40
-0.374428	0.0379655	0.679161	ENSG00000244398
-0.373881	0.0382694	0.682704	PANK3
-0.373542	0.0384592	0.682704	PRIM2
-0.373078	0.0387196	0.682704	ENSG00000285471
-0.373065	0.038727	0.682704	PGK1
-0.372968	0.0387815	0.682704	TRIP13
-0.372454	0.0390725	0.682861	ADAM19
-0.372287	0.0391674	0.682861	PIAS2
-0.372185	0.0392252	0.682861	ENSG00000225243
-0.372027	0.0393152	0.682861	CRK
-0.371825	0.0394304	0.682861	SVBP
-0.371724	0.0394882	0.682861	CNTN1
-0.371602	0.0395584	0.682861	UFD1
-0.371532	0.0395984	0.682861	ENSG00000237571
-0.370892	0.0399668	0.683595	PRDX1
-0.37082	0.0400086	0.683595	GAD1
-0.370685	0.0400866	0.683595	SENP7
-0.370563	0.0401569	0.683595	PSMB1
-0.370557	0.0401608	0.683595	KIF26B
-0.370532	0.0401749	0.683595	NACA
-0.370483	0.0402035	0.683595	SARNP
-0.370321	0.0402979	0.68382	STRN4
-0.370286	0.0403179	0.68382	COX8A
-0.370059	0.0404506	0.68382	GALNT2
-0.369999	0.0404852	0.68382	EWSR1
-0.369559	0.0407427	0.68382	ECD
-0.369403	0.0408344	0.68382	POLR2F
-0.368671	0.0412666	0.685182	ENSG00000285508
-0.368479	0.0413806	0.685182	ENSG00000286192
-0.368352	0.041456	0.685182	ADSS
-0.368163	0.0415687	0.685182	C1S
-0.367774	0.0418009	0.685629	GNG5
-0.367712	0.0418382	0.685629	CKS2
-0.366992	0.0422713	0.689638	PDE10A
-0.366883	0.0423376	0.689638	SENP2
-0.366751	0.0424172	0.689638	ENSG00000228650
-0.366708	0.0424436	0.689638	C1orf146
-0.365506	0.0431769	0.69791	UBE2D1
-0.365081	0.0434393	0.698949	SLC25A5
-0.364909	0.0435451	0.698949	ENSG00000283341
-0.364861	0.043575	0.698949	CYB5A
-0.364669	0.0436943	0.699036	DERL1
-0.364615	0.0437274	0.699036	RAB2A
-0.364574	0.0437532	0.699036	CD59
-0.364457	0.0438255	0.699073	DCTPP1
-0.364374	0.0438774	0.699073	PPRC1
-0.363923	0.0441588	0.700735	ENSG00000279529
-0.363442	0.0444609	0.700735	SELENOK
-0.363197	0.0446152	0.700735	ABHD5
-0.363174	0.0446294	0.700735	UXS1
-0.363001	0.0447387	0.700735	RAB21
-0.362954	0.0447688	0.700735	ADPGK
-0.362721	0.0449165	0.700735	APBB2
-0.362714	0.0449205	0.700735	TIFA
-0.362462	0.0450806	0.700735	C1orf43
-0.362454	0.0450861	0.700735	GALNT14
-0.362235	0.0452252	0.700735	PSMG2
-0.361624	0.0456163	0.700735	BCAS2
-0.361506	0.0456923	0.700735	ENSG00000285725
-0.361306	0.0458214	0.700735	ENSG00000232537
-0.361161	0.0459146	0.700735	AK2
-0.361044	0.0459903	0.700735	LINC00649
-0.360939	0.0460579	0.700735	PTRHD1
-0.360454	0.0463731	0.700735	ENSG00000250159
-0.360396	0.0464109	0.700735	WBP1
-0.360307	0.0464686	0.700735	TMEM256
-0.360271	0.046492	0.700735	POMZP3
-0.359853	0.0467656	0.700735	ASIC1
-0.359812	0.046792	0.700735	BTG4
-0.359806	0.046796	0.700735	SYCP3
-0.359576	0.046947	0.700735	GABARAPL2
-0.359504	0.0469941	0.700735	SYNC
-0.359383	0.0470739	0.700735	GTF2A1
-0.359073	0.0472787	0.700735	ATP6
-0.359045	0.0472971	0.700735	UMODL1
-0.358717	0.0475144	0.700735	SDHB
-0.358601	0.0475909	0.700735	ZNF580
-0.358553	0.0476233	0.700735	SNX15
-0.35844	0.0476984	0.700735	LINC00174
-0.358334	0.047769	0.700735	SPATA33
-0.358249	0.0478258	0.700735	LSM8
-0.358003	0.0479901	0.700735	MGST2
-0.357956	0.0480213	0.700735	LINC01498
-0.357935	0.0480356	0.700735	RAMP1
-0.357846	0.0480951	0.700735	RFLNB
-0.357749	0.0481601	0.700735	CTNNB1
-0.357725	0.0481763	0.700735	SLC16A5
-0.35756	0.0482868	0.701749	NDUFA1
-0.357244	0.0484994	0.701953	CLIC4
-0.357112	0.0485889	0.701953	RNF181
-0.356883	0.0487434	0.701953	MRFAP1
-0.356679	0.0488819	0.701953	ATOX1
-0.356587	0.0489441	0.701953	TMEM106B
-0.356507	0.0489987	0.701953	TOR3A
-0.356427	0.0490527	0.701953	ACOXL
-0.356347	0.0491077	0.701953	C6orf136
-0.356334	0.0491163	0.701953	BDH2
-0.356137	0.0492506	0.701953	ENSG00000247627
-0.356129	0.0492561	0.701953	BUB3
-0.356092	0.0492815	0.701953	UPK3BL1
-0.355895	0.0494164	0.701953	TSEN34
-0.355744	0.0495197	0.701953	DHCR7
-0.355695	0.0495534	0.701953	PNKD
-0.355668	0.0495716	0.701953	COX6C
-0.355588	0.0496266	0.701953	ZNF385D
-0.355506	0.0496829	0.701953	NRG1
-0.3555	0.0496867	0.701953	RGS2
-0.355499	0.0496879	0.701953	IL15RA
-0.355117	0.0499509	0.70509	COMMD10
