# Supplementary material for: Single human oocyte transcriptome analysis reveals distinct maturation stage‐dependent pathways impacted by age
Source: Aging Cell. 2021 Apr 28;20(5):e13360. doi: 10.1111/acel.13360 (PMC8135014; doi:10.1111/acel.13360)
Supplement: Supplementary file 8 — Table S7 [file ACEL-20-e13360-s003.xlsx]

## Sheet: all genes
cor_gv	pval_gv	cor_mii	pval_mii	pval_gv_adj	pval_mii_adj	gene
0.698466	3.07629e-06	-0.126696	0.49703	0.0552317	0.994078	SERTAD3
0.576198	0.00029197	-0.416443	0.0197871	0.359851	0.994078	PSMD2
-0.565476	0.00040039	-0.300162	0.100873	0.359851	0.994078	CDC73
0.569235	0.000358872	0.295026	0.10713	0.359851	0.994078	HYKK
0.611295	9.58093e-05	0.267434	0.145818	0.359851	0.994078	MAFK
-0.588787	0.000198675	0.2568	0.163149	0.359851	0.994078	MAP4K5
0.559363	0.000477096	0.246451	0.18138	0.359851	0.994078	SLC25A4
0.576493	0.000289406	0.230986	0.21122	0.359851	0.994078	ENSG00000259251
-0.578721	0.000270633	-0.230033	0.213164	0.359851	0.994078	CEP162
0.595675	0.000159853	-0.192696	0.299005	0.359851	0.994078	ITGA11
0.611223	9.60411e-05	-0.169082	0.363196	0.359851	0.994078	SLC5A11
0.59644	0.000155989	-0.150864	0.417878	0.359851	0.994078	CALN1
0.559304	0.000477899	-0.136996	0.462405	0.359851	0.994078	CFP
-0.606495	0.000112451	0.134583	0.470402	0.359851	0.994078	FNBP4
0.560526	0.000461563	0.132787	0.4764	0.359851	0.994078	EGLN2
0.56824	0.00036947	-0.129938	0.485993	0.359851	0.994078	ACCSL
0.574375	0.000308314	0.129489	0.487514	0.359851	0.994078	STARD5
0.572252	0.000328368	0.10553	0.572074	0.359851	0.994078	TGM7
0.568823	0.000363232	-0.100908	0.58911	0.359851	0.994078	AAAS
0.636099	4.01068e-05	-0.0918086	0.623284	0.359851	0.994078	MRPS34
0.584973	0.000223628	0.0826251	0.658569	0.359851	0.994078	OR1E2
0.565205	0.000403541	-0.0704551	0.706452	0.359851	0.994078	HAGH
-0.544357	0.000723375	-0.34113	0.0603733	0.414083	0.994078	HNRNPD
0.543031	0.000749778	0.250992	0.173213	0.414083	0.994078	ENSG00000225446
0.541364	0.00078416	0.213248	0.24939	0.414083	0.994078	KCNK18
0.546912	0.0006748	-0.194686	0.293945	0.414083	0.994078	TUBA3D
0.54314	0.000747576	-0.148457	0.425429	0.414083	0.994078	CDK16
0.542872	0.000752988	-0.0967294	0.604702	0.414083	0.994078	MOB3A
0.540049	0.000812278	0.112101	0.548238	0.416675	0.994078	LRP2BP
0.534466	0.00094182	-0.299119	0.102121	0.443718	0.994078	DECR2
0.530821	0.0010359	0.230986	0.21122	0.443718	0.994078	SWSAP1
0.530888	0.00103411	-0.201318	0.277481	0.443718	0.994078	TRABD
0.533813	0.000958086	0.187603	0.312202	0.443718	0.994078	AFAP1.AS1
-0.533551	0.0009647	-0.173125	0.351664	0.443718	0.994078	GOLGB1
0.53377	0.000959171	0.0886109	0.635483	0.443718	0.994078	ASAH1
0.529837	0.00106271	-0.0711625	0.703636	0.443718	0.994078	SCAMP3
0.526031	0.00117214	0.0520477	0.780959	0.478286	0.994078	C1orf216
0.502122	0.00211543	-0.550278	0.00133993	0.536842	0.994078	ZNF502
0.490781	0.00275884	-0.394798	0.0279513	0.536842	0.994078	NGRN
0.491897	0.00268877	-0.334018	0.0662906	0.536842	0.994078	RGS16
-0.480797	0.00346001	0.320271	0.0790005	0.536842	0.994078	ZNF347
0.490437	0.00278074	-0.306791	0.09321	0.536842	0.994078	CDC20
0.494001	0.00256085	-0.249963	0.17504	0.536842	0.994078	TULP3
0.479246	0.00358175	0.244141	0.185639	0.536842	0.994078	ENSG00000271743
0.515488	0.00152877	-0.241421	0.190741	0.536842	0.994078	PNLDC1
0.481861	0.00337859	0.237478	0.198311	0.536842	0.994078	NSDHL
0.505596	0.00194664	-0.235618	0.201952	0.536842	0.994078	ACE2
0.484899	0.00315515	0.234229	0.204702	0.536842	0.994078	ENSG00000230483
0.480457	0.00348636	0.211728	0.25286	0.536842	0.994078	TRMO
0.486566	0.00303811	-0.211146	0.254197	0.536842	0.994078	ENSG00000285399
-0.499457	0.00225349	0.199188	0.282703	0.536842	0.994078	ENSG00000279739
-0.488422	0.00291224	-0.18667	0.314658	0.536842	0.994078	DIPK2A
0.520149	0.00136081	0.183918	0.321973	0.536842	0.994078	NME1.NME2
-0.500338	0.00220702	-0.181817	0.327626	0.536842	0.994078	NSUN7
0.507822	0.00184476	0.179393	0.334227	0.536842	0.994078	KLHDC9
0.503271	0.00205825	0.179393	0.334227	0.536842	0.994078	PLPP2
0.497803	0.00234305	0.176186	0.343082	0.536842	0.994078	CYB561A3
0.489252	0.00285743	-0.175945	0.343752	0.536842	0.994078	SCIN
0.505917	0.00193166	-0.172314	0.353959	0.536842	0.994078	TBC1D9B
-0.485922	0.00308284	-0.167715	0.367145	0.536842	0.994078	SCAMP1
0.480434	0.00348813	0.164332	0.377026	0.536842	0.994078	TTC5
0.502668	0.0020881	-0.153116	0.410881	0.536842	0.994078	ENTHD1
0.487784	0.00295497	0.150464	0.419126	0.536842	0.994078	ENSG00000251436
0.481866	0.00337818	0.148843	0.424212	0.536842	0.994078	TRPM5
0.49891	0.00228277	0.145052	0.436241	0.536842	0.994078	SYNGR2
0.488091	0.00293435	0.143359	0.441672	0.536842	0.994078	ENSG00000231770
0.497541	0.00235751	0.13849	0.457491	0.536842	0.994078	KCNB2
0.481948	0.00337199	-0.138191	0.458473	0.536842	0.994078	CCDC30
0.483024	0.00329151	-0.135095	0.468697	0.536842	0.994078	CCNB2
0.512384	0.00165046	0.134881	0.46941	0.536842	0.994078	ENSG00000263606
0.491499	0.00271359	-0.132788	0.476395	0.536842	0.994078	GTPBP8
0.514195	0.00157847	0.130976	0.482486	0.536842	0.994078	SNHG20
0.478914	0.00360832	-0.129066	0.48895	0.536842	0.994078	CISH
0.51121	0.00169868	-0.12648	0.497771	0.536842	0.994078	CXorf40B
0.481704	0.00339051	-0.117759	0.528097	0.536842	0.994078	FLAD1
0.488722	0.00289232	0.112171	0.547988	0.536842	0.994078	TMEM253
0.491888	0.00268929	-0.111797	0.54933	0.536842	0.994078	RERG.AS1
0.505065	0.00197165	0.111664	0.549811	0.536842	0.994078	SLC22A20P
0.499627	0.00224443	0.109938	0.556035	0.536842	0.994078	RNASEH2A
0.505056	0.00197207	0.108785	0.560209	0.536842	0.994078	UBIAD1
0.480436	0.003488	-0.105349	0.572734	0.536842	0.994078	TRMT44
0.488961	0.00287654	-0.102599	0.58285	0.536842	0.994078	METTL1
0.484875	0.0031569	-0.10232	0.583881	0.536842	0.994078	ENSG00000284600
0.493449	0.00259386	-0.0900776	0.629875	0.536842	0.994078	ENSG00000205622
0.504665	0.00199067	-0.0878907	0.638243	0.536842	0.994078	AXDND1
0.498981	0.00227896	0.0863042	0.644341	0.536842	0.994078	ZNF74
-0.509372	0.0017766	0.0803326	0.667495	0.536842	0.994078	EEA1
0.48249	0.00333121	-0.078838	0.673339	0.536842	0.994078	USP21
-0.487144	0.00299839	0.0769396	0.680788	0.536842	0.994078	ENSG00000257764
0.486342	0.00305362	0.0756782	0.685754	0.536842	0.994078	ENSG00000283504
0.510537	0.00172687	-0.0746032	0.689996	0.536842	0.994078	HM13
0.509254	0.00178171	0.0713586	0.702856	0.536842	0.994078	IL34
0.478464	0.0036445	-0.0657353	0.725334	0.536842	0.994078	ENSG00000225718
0.510211	0.00174064	-0.0655298	0.72616	0.536842	0.994078	ENSG00000272525
0.490333	0.00278743	0.0631695	0.735667	0.536842	0.994078	TRIM66
0.497689	0.00234933	0.0577961	0.757451	0.536842	0.994078	ENSG00000244239
0.489007	0.00287354	-0.0551056	0.768429	0.536842	0.994078	KPNA7
-0.479634	0.00355093	0.0527804	0.777952	0.536842	0.994078	PLEKHA3
-0.501091	0.00216791	-0.0521076	0.780713	0.536842	0.994078	STK17A
-0.48641	0.0030489	0.0502311	0.788429	0.536842	0.994078	DONSON
0.491167	0.00273443	0.044847	0.810674	0.536842	0.994078	BRD3OS
0.492337	0.00266156	-0.0408367	0.827338	0.536842	0.994078	CLN3
0.490087	0.00280324	-0.0404837	0.828809	0.536842	0.994078	HSD17B10
0.483081	0.0032873	0.04041	0.829116	0.536842	0.994078	GINS2
0.477553	0.00371886	0.238908	0.195541	0.539724	0.994078	FBLN7
0.476818	0.00377978	-0.213647	0.248484	0.539724	0.994078	2008-03-01
0.476723	0.00378775	0.136677	0.463458	0.539724	0.994078	MAST3
0.477394	0.00373199	-0.0911776	0.625683	0.539724	0.994078	LINC02241
-0.425039	0.0109208	-0.50767	0.00355307	0.541429	0.994078	MPP6
0.425019	0.0109249	-0.438306	0.0136505	0.541429	0.994078	LTO1
0.423872	0.0111649	0.42629	0.0167884	0.541429	0.994078	IDH1.AS1
0.467518	0.00462868	0.40166	0.0251096	0.541429	0.994078	CSF2RA
0.467518	0.00462868	0.40166	0.0251096	0.541429	0.994078	ENSG00000198223-PAR-Y
-0.431241	0.00969745	0.378415	0.0358067	0.541429	0.994078	MTDH
0.452461	0.0063521	0.36906	0.0410365	0.541429	0.994078	ENSG00000235272
0.435929	0.00885189	-0.366622	0.0424957	0.541429	0.994078	NOB1
0.441786	0.00788449	0.365797	0.0429985	0.541429	0.994078	GREB1
0.429074	0.0101109	0.365221	0.0433527	0.541429	0.994078	POLR2J3
-0.443233	0.00765994	-0.363136	0.0446537	0.541429	0.994078	KLF4
0.454633	0.00607387	0.355042	0.050003	0.541429	0.994078	ENSG00000279233
0.454622	0.00607524	-0.3352	0.065277	0.541429	0.994078	HIRIP3
0.455087	0.006017	-0.31713	0.0821523	0.541429	0.994078	CINP
0.438481	0.00841861	0.314227	0.0851499	0.541429	0.994078	PNPLA3
0.425482	0.0108291	0.309903	0.0897688	0.541429	0.994078	TMEM125
0.463403	0.00505402	0.309273	0.0904578	0.541429	0.994078	TEAD2
0.456861	0.00579938	-0.302818	0.0977478	0.541429	0.994078	RPS6KL1
0.448148	0.00693728	-0.300582	0.100373	0.541429	0.994078	CCNB1IP1
0.421829	0.0116035	-0.297159	0.104498	0.541429	0.994078	C16orf71
0.42623	0.0106761	-0.295755	0.106225	0.541429	0.994078	ENSG00000286950
-0.428049	0.0103116	0.292116	0.110802	0.541429	0.994078	COLEC12
0.440319	0.00811781	0.272386	0.138219	0.541429	0.994078	ENSG00000257698
0.453049	0.00627574	0.271779	0.139135	0.541429	0.994078	LINC01511
-0.429774	0.00997575	-0.266933	0.146603	0.541429	0.994078	MTX3
-0.42585	0.0107538	-0.264708	0.150127	0.541429	0.994078	ENSG00000250961
-0.471234	0.00427162	0.264179	0.150974	0.541429	0.994078	ENSG00000214719
0.444762	0.00742853	-0.263531	0.152017	0.541429	0.994078	LINC02088
0.471463	0.00425038	-0.253991	0.167962	0.541429	0.994078	FAM118B
0.46064	0.00535809	0.244141	0.185639	0.541429	0.994078	LOC101927837
0.433897	0.00921031	-0.241195	0.19117	0.541429	0.994078	RAC2
0.468789	0.00450379	-0.241168	0.191221	0.541429	0.994078	LOC101928823
0.422841	0.0113845	0.240062	0.193326	0.541429	0.994078	AUP1
0.42148	0.01168	0.239345	0.194701	0.541429	0.994078	THAP8
0.435281	0.00896493	-0.232117	0.208931	0.541429	0.994078	DOLK
0.424208	0.0110942	0.231293	0.210598	0.541429	0.994078	ATP5MC2
0.439457	0.00825782	-0.227007	0.219412	0.541429	0.994078	ELOF1
-0.454966	0.00603211	-0.225199	0.223204	0.541429	0.994078	2001-03-01
0.441462	0.00793549	-0.224403	0.224888	0.541429	0.994078	PAXIP1.AS1
0.427657	0.0103892	-0.224139	0.22545	0.541429	0.994078	TTC41P
-0.426014	0.0107202	-0.223317	0.227199	0.541429	0.994078	ENSG00000233928
0.460261	0.00540094	0.222808	0.228289	0.541429	0.994078	ANKRD45
-0.433715	0.0092431	-0.221599	0.230888	0.541429	0.994078	DHX36
0.425443	0.0108373	0.21927	0.235952	0.541429	0.994078	FAM71E1
-0.425061	0.0109161	-0.218863	0.236846	0.541429	0.994078	NEFH
0.431647	0.00962157	0.218754	0.237085	0.541429	0.994078	MRPL16
0.424532	0.0110264	0.215587	0.244112	0.541429	0.994078	ZNF266
0.430516	0.0098341	0.205623	0.267118	0.541429	0.994078	RRP8
0.437906	0.00851469	0.204259	0.270373	0.541429	0.994078	AARSD1
0.426438	0.0106339	-0.204185	0.270552	0.541429	0.994078	PSMG3
0.449377	0.00676603	0.199459	0.282034	0.541429	0.994078	CCDC85C
0.438068	0.00848755	-0.196949	0.28826	0.541429	0.994078	DNAJB1
0.436867	0.0086905	-0.196943	0.288274	0.541429	0.994078	PSRC1
0.456912	0.00579312	0.195761	0.291237	0.541429	0.994078	RHOA
0.471265	0.0042687	0.191556	0.301928	0.541429	0.994078	ARHGAP8
0.421655	0.0116417	-0.190228	0.305356	0.541429	0.994078	FARS2
-0.421768	0.0116169	-0.189949	0.306078	0.541429	0.994078	SLC14A1
0.435173	0.00898389	0.189856	0.30632	0.541429	0.994078	SNAP47
0.472277	0.00417576	0.189778	0.306522	0.541429	0.994078	CADM1
0.453344	0.00623779	0.184823	0.319556	0.541429	0.994078	SLC35B1
0.458295	0.00562832	-0.183086	0.324205	0.541429	0.994078	NDUFV1
0.464411	0.00494681	0.180687	0.330693	0.541429	0.994078	ALKBH3
0.428962	0.0101327	-0.179885	0.332881	0.541429	0.994078	FAM118A
0.421428	0.0116915	0.179446	0.334081	0.541429	0.994078	UBE2C
0.447854	0.00697886	0.179393	0.334227	0.541429	0.994078	TSACC
0.433697	0.00924629	-0.177934	0.338236	0.541429	0.994078	MIR4300HG
0.464742	0.00491211	0.176941	0.340985	0.541429	0.994078	RLN1.1
0.449033	0.00681361	0.173157	0.351575	0.541429	0.994078	ASTN2
-0.467002	0.00468031	-0.172535	0.353333	0.541429	0.994078	UBP1
0.470356	0.00435375	0.172002	0.354844	0.541429	0.994078	PI4KAP2
0.432168	0.00952511	0.17184	0.355304	0.541429	0.994078	SLC52A2
0.448077	0.00694738	-0.171423	0.356492	0.541429	0.994078	CDA
0.460559	0.00536721	-0.171044	0.357571	0.541429	0.994078	PARD6A
0.421822	0.0116051	0.169751	0.361273	0.541429	0.994078	TBC1D8
0.426999	0.0105208	0.16758	0.367537	0.541429	0.994078	VANGL1
0.429204	0.0100857	-0.166825	0.369728	0.541429	0.994078	SNAPC5
0.439375	0.00827125	-0.163065	0.380767	0.541429	0.994078	DDX54
0.435997	0.00884007	-0.162733	0.381751	0.541429	0.994078	NIPAL3
0.457645	0.0057053	-0.161386	0.385755	0.541429	0.994078	FPGS
0.424118	0.0111131	-0.160721	0.387742	0.541429	0.994078	ADAMTSL1
0.435208	0.00897777	-0.160015	0.389858	0.541429	0.994078	ENSG00000267809
0.446405	0.00718661	0.158365	0.39483	0.541429	0.994078	C1orf21
0.444312	0.00749592	0.156978	0.399035	0.541429	0.994078	RUNDC3A
0.458971	0.00554925	-0.156747	0.399737	0.541429	0.994078	ENSG00000228650
0.439068	0.00832156	-0.154003	0.408141	0.541429	0.994078	P2RX4
0.42954	0.0100207	0.152514	0.412745	0.541429	0.994078	CFAP61
0.442821	0.00772321	-0.152408	0.413072	0.541429	0.994078	LPCAT4
-0.443341	0.00764333	0.151038	0.417333	0.541429	0.994078	SNX18
-0.437439	0.00859328	0.150961	0.417573	0.541429	0.994078	LSM14A
0.421953	0.0115766	0.150293	0.419661	0.541429	0.994078	PLPP4
0.448079	0.00694711	0.147624	0.428059	0.541429	0.994078	ENSG00000225205
0.434615	0.0090823	-0.145123	0.436013	0.541429	0.994078	NPRL2
-0.446335	0.00719679	0.144577	0.437759	0.541429	0.994078	ELOC
-0.424897	0.0109503	0.143198	0.442188	0.541429	0.994078	GOLGA8A
0.450523	0.00660968	0.142504	0.444427	0.541429	0.994078	NPEPL1
0.442953	0.00770292	-0.142485	0.444489	0.541429	0.994078	FNTB
0.421859	0.0115971	-0.141666	0.447139	0.541429	0.994078	HIGD2A
0.432189	0.00952116	-0.135998	0.465704	0.541429	0.994078	OR2T7
0.464119	0.0049777	-0.135829	0.466264	0.541429	0.994078	ALKBH1
0.456306	0.00586673	0.135551	0.467186	0.541429	0.994078	MAD2L1BP
0.43801	0.00849718	-0.134605	0.470328	0.541429	0.994078	VPS4A
0.450744	0.00657986	-0.133435	0.47423	0.541429	0.994078	RBCK1
0.473383	0.00407614	0.131857	0.47952	0.541429	0.994078	KMT5C
0.439614	0.00823222	-0.130259	0.484906	0.541429	0.994078	ENSG00000228711
0.42308	0.0113333	0.127767	0.493369	0.541429	0.994078	POLA2
0.4391	0.00831634	-0.127375	0.494708	0.541429	0.994078	AIP
-0.440748	0.00804903	0.127033	0.495878	0.541429	0.994078	ZNF516
0.429101	0.0101056	0.126231	0.498622	0.541429	0.994078	ENSG00000269918
0.463974	0.004993	0.125957	0.499563	0.541429	0.994078	NOP2
0.423116	0.0113256	-0.124567	0.504347	0.541429	0.994078	ENSG00000263620
0.452743	0.00631546	0.123996	0.506317	0.541429	0.994078	KAT2A
0.453493	0.00621856	-0.123949	0.506481	0.541429	0.994078	CENPX
0.44759	0.00701636	0.122583	0.511211	0.541429	0.994078	EPHX1
0.465815	0.00480078	-0.122055	0.513047	0.541429	0.994078	SFI1
0.430912	0.00975933	-0.119512	0.52193	0.541429	0.994078	SLC25A23
0.47012	0.00437611	-0.119428	0.522226	0.541429	0.994078	ENSG00000229278
0.437752	0.00854059	-0.119335	0.522553	0.541429	0.994078	THTPA
0.461265	0.00528796	0.11771	0.528269	0.541429	0.994078	EIF4EBP1
-0.475654	0.00387805	0.117033	0.530661	0.541429	0.994078	WNT5A
-0.428668	0.01019	0.116587	0.532241	0.541429	0.994078	NPIPA2
0.426413	0.0106391	-0.11497	0.537983	0.541429	0.994078	BATF3
0.424496	0.0110337	-0.114506	0.539635	0.541429	0.994078	PLPBP
0.45732	0.0057441	-0.114141	0.540938	0.541429	0.994078	EMX1
0.433127	0.00934946	-0.112452	0.546979	0.541429	0.994078	CCNB1
0.457475	0.0057256	0.109202	0.558697	0.541429	0.994078	TSFM
0.439976	0.00817327	-0.10904	0.559283	0.541429	0.994078	MRPL21
0.464361	0.00495212	-0.108583	0.560943	0.541429	0.994078	MAEL
0.452508	0.00634598	-0.107634	0.564389	0.541429	0.994078	TIMM23
0.473923	0.00402824	-0.105811	0.571045	0.541429	0.994078	ZNF155
0.439197	0.00830029	-0.105634	0.571693	0.541429	0.994078	FBXO42
0.439573	0.0082389	0.105221	0.573203	0.541429	0.994078	GLIPR1L2
0.475175	0.00391911	-0.101258	0.587814	0.541429	0.994078	ENSG00000253130
-0.451804	0.00643842	0.100952	0.588948	0.541429	0.994078	ROCK1
0.436926	0.00868042	-0.0992685	0.595207	0.541429	0.994078	SNX22
0.466375	0.00474366	0.09854	0.597924	0.541429	0.994078	PSMB5
0.434881	0.00903531	-0.0961764	0.606778	0.541429	0.994078	ACTL7B
-0.439235	0.00829407	-0.0959021	0.607809	0.541429	0.994078	HSPH1
-0.470199	0.00436855	-0.0930341	0.618634	0.541429	0.994078	RRAS2
0.427296	0.0104613	-0.0926794	0.619978	0.541429	0.994078	ENSG00000214210
0.437772	0.0085372	-0.0910253	0.626263	0.541429	0.994078	BOLA1
0.464103	0.00497937	0.0900837	0.629852	0.541429	0.994078	TFPT
-0.426276	0.0106669	0.0897903	0.630972	0.541429	0.994078	TM9SF3
0.448171	0.00693415	0.0895339	0.631952	0.541429	0.994078	ZNF287
-0.42625	0.0106721	-0.0889045	0.634358	0.541429	0.994078	IGF2R
0.472341	0.00416995	-0.0872815	0.640582	0.541429	0.994078	RSPH9
0.441668	0.007903	0.0856359	0.646917	0.541429	0.994078	EIPR1
0.460083	0.00542121	0.0856158	0.646994	0.541429	0.994078	NDUFS7
0.43038	0.00985991	0.0846203	0.650838	0.541429	0.994078	SNRPN
-0.465873	0.00479485	0.0839261	0.653524	0.541429	0.994078	ERMP1
0.446105	0.00723021	0.0822311	0.6601	0.541429	0.994078	CCDC92
-0.445065	0.00738334	0.0819736	0.661101	0.541429	0.994078	ANKRD6
-0.451808	0.00643794	0.0818611	0.661539	0.541429	0.994078	ENSG00000287630
0.428244	0.0102732	-0.0814246	0.663238	0.541429	0.994078	ENSG00000278128
0.435514	0.00892419	-0.081124	0.664409	0.541429	0.994078	HDAC8
0.427378	0.0104448	0.0809278	0.665174	0.541429	0.994078	ILKAP
0.432648	0.00943675	0.0798349	0.669439	0.541429	0.994078	KIF16B
0.44324	0.0076588	-0.0795715	0.670469	0.541429	0.994078	COL17A1
0.443067	0.00768533	-0.0789915	0.672738	0.541429	0.994078	COMMD7
0.428623	0.0101988	0.0778818	0.677087	0.541429	0.994078	MTCH2
-0.428533	0.0102165	0.0750496	0.688233	0.541429	0.994078	ACTR6
0.425435	0.0108388	0.074752	0.689409	0.541429	0.994078	ANKRD30A
-0.450958	0.00655109	0.0736848	0.693628	0.541429	0.994078	SLC39A6
-0.457445	0.00572921	-0.073317	0.695084	0.541429	0.994078	GAS2
0.436967	0.00867345	-0.0730449	0.696162	0.541429	0.994078	ZMAT5
0.421148	0.0117531	-0.0722777	0.699205	0.541429	0.994078	NRAV
0.438903	0.0083487	0.0713586	0.702856	0.541429	0.994078	SLC16A8
-0.450135	0.00666222	-0.0709494	0.704484	0.541429	0.994078	RTN4
0.450344	0.00663383	-0.0701737	0.707573	0.541429	0.994078	SYCE3
0.464595	0.00492744	0.0680773	0.715944	0.541429	0.994078	RHOC
0.43643	0.00876546	-0.0670936	0.719883	0.541429	0.994078	CAP2
0.469923	0.00439476	-0.0635924	0.733961	0.541429	0.994078	ALOX12P2
-0.470518	0.00433849	0.0631728	0.735654	0.541429	0.994078	FOXN2
0.436061	0.00882909	0.0630532	0.736136	0.541429	0.994078	TMEM201
0.473293	0.0040842	-0.0620298	0.740271	0.541429	0.994078	KANSL2
0.442085	0.00783757	-0.0610546	0.744218	0.541429	0.994078	ENSG00000223795
0.440064	0.00815904	-0.0607688	0.745376	0.541429	0.994078	MAP1LC3C
0.427891	0.0103429	-0.0607688	0.745376	0.541429	0.994078	ENSG00000260123
0.431177	0.00970944	0.0607334	0.74552	0.541429	0.994078	LINC00954
0.461418	0.00527083	-0.0603374	0.747125	0.541429	0.994078	RANBP3
-0.429731	0.00998401	-0.0602914	0.747311	0.541429	0.994078	KTN1
0.428273	0.0102675	0.0587268	0.753664	0.541429	0.994078	TMEM11
0.460492	0.00537473	0.0585984	0.754187	0.541429	0.994078	CLN8
0.433611	0.00926173	0.0577374	0.75769	0.541429	0.994078	HDC
0.430244	0.00988586	0.0569853	0.760755	0.541429	0.994078	CPNE9
0.45379	0.00618056	-0.0535611	0.774751	0.541429	0.994078	RRNAD1
-0.447997	0.00695855	0.0528856	0.77752	0.541429	0.994078	ADGRG6
0.463734	0.00501858	0.0520477	0.780959	0.541429	0.994078	SLC45A1
0.435455	0.00893444	0.0520477	0.780959	0.541429	0.994078	ENSG00000236673
-0.426769	0.0105671	0.0520477	0.780959	0.541429	0.994078	BTBD1
0.426231	0.0106759	-0.0513778	0.783712	0.541429	0.994078	DCTN3
0.435733	0.00888601	0.0504628	0.787475	0.541429	0.994078	PPM1G
0.432665	0.00943373	0.049746	0.790427	0.541429	0.994078	C2orf42
0.447332	0.00705302	0.049211	0.792632	0.541429	0.994078	ADAMTS12
0.428181	0.0102857	-0.0492054	0.792655	0.541429	0.994078	ENSG00000285534
0.470427	0.00434703	0.0476641	0.799016	0.541429	0.994078	CTNNBL1
0.43998	0.0081726	0.0464147	0.804181	0.541429	0.994078	RHOXF2
0.45285	0.0063015	0.0463283	0.804539	0.541429	0.994078	NAGK
0.424556	0.0110212	-0.0451065	0.809598	0.541429	0.994078	ENSG00000257470
0.446785	0.00713155	0.0417409	0.823574	0.541429	0.994078	PMM1
0.443859	0.00756448	-0.0417075	0.823713	0.541429	0.994078	FER1L6.AS2
0.450404	0.00662579	-0.0405411	0.82857	0.541429	0.994078	DPPA5
0.43253	0.00945833	0.0391679	0.834295	0.541429	0.994078	SERHL2
0.453471	0.00622141	-0.0388632	0.835567	0.541429	0.994078	DRAP1
0.456591	0.00583198	-0.0387939	0.835856	0.541429	0.994078	TRIM61
0.468642	0.00451805	-0.0387031	0.836235	0.541429	0.994078	EBP
0.467463	0.00463419	0.0378083	0.839972	0.541429	0.994078	GAS8
0.469217	0.00446239	0.0366551	0.844794	0.541429	0.994078	ATP13A5
0.420364	0.0119271	0.334329	0.0660226	0.543125	0.994078	ENSG00000261786
0.419822	0.0120486	0.182612	0.325481	0.543125	0.994078	CSRP2
0.419897	0.0120318	-0.132052	0.478865	0.543125	0.994078	PLEKHA4
0.420311	0.011939	-0.111642	0.549889	0.543125	0.994078	SNUPN
0.419646	0.0120884	-0.105049	0.573836	0.543125	0.994078	PIK3R2
0.419646	0.0120884	-0.0884704	0.636021	0.543125	0.994078	PHB
-0.419193	0.0121911	-0.0795715	0.670469	0.543125	0.994078	ENSG00000277425
0.419393	0.0121455	0.0704737	0.706378	0.543125	0.994078	KANSL1.AS1
-0.419426	0.0121382	-0.061682	0.741678	0.543125	0.994078	MCTP1
0.419198	0.0121899	0.0551032	0.768439	0.543125	0.994078	ADPRHL2
0.402448	0.0165399	0.46076	0.00909239	0.543678	0.994078	PP2D1
0.417879	0.0124932	0.437706	0.0137946	0.543678	0.994078	ENSG00000217315
0.416128	0.0129056	-0.365817	0.0429863	0.543678	0.994078	HAP1
0.403796	0.0161473	0.343557	0.0584522	0.543678	0.994078	FBXO8
0.410108	0.0144118	-0.323426	0.0759299	0.543678	0.994078	PADI6
-0.407659	0.0150657	-0.319946	0.0793221	0.543678	0.994078	ENSG00000257270
0.401475	0.016828	-0.316459	0.0828376	0.543678	0.994078	PSMC1
-0.417761	0.0125206	0.315962	0.0833482	0.543678	0.994078	INTS6
0.401589	0.0167942	0.315866	0.0834464	0.543678	0.994078	ENSG00000285968
-0.404703	0.0158878	-0.312815	0.0866379	0.543678	0.994078	ENSG00000230202
0.397036	0.0181969	0.309416	0.0903005	0.543678	0.994078	C3orf67
-0.403518	0.0162278	-0.308248	0.0915872	0.543678	0.994078	LINC01182
-0.403431	0.0162529	-0.299531	0.101627	0.543678	0.994078	YBX1
0.409701	0.0145187	0.293826	0.108633	0.543678	0.994078	LOC102724770
0.40471	0.0158857	-0.293	0.109676	0.543678	0.994078	THOC1
-0.418068	0.0124494	-0.284877	0.120343	0.543678	0.994078	LINC02550
0.408639	0.0148012	0.277478	0.130712	0.543678	0.994078	MCOLN2
0.415928	0.0129534	-0.273744	0.136188	0.543678	0.994078	NKAPL
0.412332	0.0138391	-0.272752	0.137669	0.543678	0.994078	MRPL45
0.407318	0.0151586	-0.267999	0.144935	0.543678	0.994078	TMEM252
0.403302	0.0162902	-0.265391	0.149038	0.543678	0.994078	FAF2
-0.407109	0.0152159	-0.261842	0.154756	0.543678	0.994078	TMOD3
-0.418137	0.0124334	0.258896	0.159622	0.543678	0.994078	ZFP36L2
0.398707	0.0176712	-0.256952	0.162892	0.543678	0.994078	JAGN1
0.417525	0.0125755	-0.253912	0.1681	0.543678	0.994078	CCDC120
0.408488	0.0148415	0.251333	0.17261	0.543678	0.994078	LINC00298
-0.398147	0.0178459	-0.249803	0.175326	0.543678	0.994078	ENSG00000254095
-0.414796	0.0132269	-0.249707	0.175497	0.543678	0.994078	BPTF
0.408028	0.0149656	-0.248323	0.177982	0.543678	0.994078	TMEM216
0.409508	0.0145698	-0.246741	0.18085	0.543678	0.994078	STRA8
0.413214	0.0136173	0.246678	0.180967	0.543678	0.994078	CACNA2D2
0.405263	0.0157293	0.241525	0.190545	0.543678	0.994078	VARS2
0.415027	0.0131706	-0.238897	0.195562	0.543678	0.994078	ENSG00000287118
0.399584	0.0174003	-0.238562	0.196208	0.543678	0.994078	ENSG00000287009
0.416867	0.01273	0.234229	0.204702	0.543678	0.994078	LINC01535
0.407294	0.0151653	-0.231958	0.209253	0.543678	0.994078	KIAA2012
0.414821	0.0132207	-0.226358	0.22077	0.543678	0.994078	PCCB
0.398646	0.0176901	-0.225264	0.223069	0.543678	0.994078	ILF2
0.397952	0.017907	-0.223454	0.226907	0.543678	0.994078	SLC19A1
0.402019	0.0166663	-0.222976	0.227929	0.543678	0.994078	APBA2
0.409072	0.0146854	-0.219389	0.235693	0.543678	0.994078	TUBA4A
0.410889	0.0142084	-0.216223	0.24269	0.543678	0.994078	ZFAND2A
0.401899	0.0167019	-0.215951	0.243298	0.543678	0.994078	CCDC169
0.410939	0.0141954	-0.212156	0.251881	0.543678	0.994078	SLC25A42
-0.39921	0.0175152	0.211545	0.25328	0.543678	0.994078	ELAVL2
0.407677	0.0150606	-0.208402	0.260565	0.543678	0.994078	MCHR1
0.398385	0.0177714	0.20509	0.268388	0.543678	0.994078	ENSG00000233508
0.409556	0.0145572	0.204646	0.269447	0.543678	0.994078	TDRD10
0.404185	0.0160355	-0.202315	0.275057	0.543678	0.994078	ENSG00000227160
0.418603	0.012326	-0.197884	0.28593	0.543678	0.994078	ENSG00000231421
0.412179	0.0138777	-0.197539	0.286789	0.543678	0.994078	ENSG00000237720
0.412351	0.0138343	-0.196677	0.28894	0.543678	0.994078	MKNK1
0.399411	0.0174535	0.193486	0.296989	0.543678	0.994078	CLEC10A
0.40834	0.0148814	-0.190369	0.30499	0.543678	0.994078	HTD2
0.399071	0.0175582	0.188576	0.309653	0.543678	0.994078	EPHX4
-0.397768	0.0179649	-0.181849	0.327539	0.543678	0.994078	CCDC117
0.4008	0.0170305	0.175494	0.345011	0.543678	0.994078	AP2A1
-0.402411	0.0165506	-0.175287	0.345589	0.543678	0.994078	BRWD1
0.40217	0.0166216	-0.174833	0.346858	0.543678	0.994078	AURKA
0.417346	0.0126175	0.174713	0.347194	0.543678	0.994078	NIPSNAP3A
0.416893	0.0127239	-0.173593	0.350343	0.543678	0.994078	METTL26
0.417073	0.0126816	0.171025	0.357625	0.543678	0.994078	MRE11
-0.397205	0.0181432	0.166137	0.371733	0.543678	0.994078	ENSG00000261762
0.405014	0.0157996	0.165052	0.37491	0.543678	0.994078	TUBA1C
0.413392	0.0135727	-0.16394	0.37818	0.543678	0.994078	C5orf66
0.400634	0.0170806	0.163677	0.378957	0.543678	0.994078	STRADA
0.402428	0.0165458	-0.163636	0.379077	0.543678	0.994078	AP3B2
-0.414143	0.0133868	0.16157	0.385207	0.543678	0.994078	DDX3X
0.397028	0.0181993	0.161046	0.386773	0.543678	0.994078	CDHR3
0.400195	0.0172137	-0.160473	0.388487	0.543678	0.994078	YIF1A
0.40974	0.0145087	0.15401	0.40812	0.543678	0.994078	FKBP6
-0.410839	0.0142213	-0.153474	0.409775	0.543678	0.994078	MREG
0.404239	0.0160201	-0.151159	0.416958	0.543678	0.994078	CNTROB
0.404914	0.0158277	-0.148213	0.4262	0.543678	0.994078	SIRT7
0.414448	0.0133119	0.146753	0.430821	0.543678	0.994078	SH2D4B
-0.398498	0.0177362	0.146655	0.431133	0.543678	0.994078	ARHGAP29
0.399385	0.0174615	0.1464	0.431942	0.543678	0.994078	METTL22
-0.404676	0.0158954	0.1457	0.434171	0.543678	0.994078	LRIG2
0.416018	0.0129317	-0.141721	0.446958	0.543678	0.994078	ENSG00000279086
0.415587	0.0130351	-0.141163	0.448769	0.543678	0.994078	CFAP161
0.399888	0.0173073	-0.140779	0.450017	0.543678	0.994078	ENSG00000248406
0.405502	0.015662	-0.140395	0.451266	0.543678	0.994078	IP6K2
0.404741	0.0158768	-0.140214	0.451854	0.543678	0.994078	TMEM132B
0.412475	0.0138028	-0.138541	0.457322	0.543678	0.994078	SENP8
0.406796	0.0153018	0.136963	0.462514	0.543678	0.994078	SLC31A2
0.418468	0.012357	-0.13695	0.462556	0.543678	0.994078	ARMC7
0.403172	0.0163281	-0.136132	0.46526	0.543678	0.994078	ENSG00000251250
0.413992	0.013424	-0.131276	0.481475	0.543678	0.994078	RIBC2
-0.417442	0.0125949	0.130971	0.482502	0.543678	0.994078	ATPAF1
0.39937	0.0174662	-0.130741	0.48328	0.543678	0.994078	ENSG00000249631
0.399352	0.0174717	0.129331	0.488049	0.543678	0.994078	DERL3
0.408388	0.0148685	0.129049	0.489008	0.543678	0.994078	TBX5
0.414214	0.0133694	0.124754	0.503702	0.543678	0.994078	ZNF433.AS1
0.400705	0.0170591	0.12307	0.509524	0.543678	0.994078	LOC100507291
0.409674	0.0145258	0.121907	0.513563	0.543678	0.994078	SAC3D1
0.402215	0.0166084	0.121907	0.513563	0.543678	0.994078	MROH2A
0.416346	0.0128537	-0.121715	0.514232	0.543678	0.994078	OSBPL2
0.410342	0.0143505	0.114433	0.539894	0.543678	0.994078	ENSG00000279463
0.403492	0.0162353	0.113739	0.542373	0.543678	0.994078	ENSG00000268750
0.415434	0.0130722	-0.111637	0.549907	0.543678	0.994078	LIG1
0.400782	0.0170359	-0.11111	0.551805	0.543678	0.994078	MED30
0.406176	0.0154734	-0.106955	0.566866	0.543678	0.994078	NT5M
-0.40372	0.0161693	-0.106275	0.569346	0.543678	0.994078	ENSG00000279033
0.397417	0.0180757	-0.106018	0.570286	0.543678	0.994078	WDR70
0.403567	0.0162135	0.104625	0.575391	0.543678	0.994078	BUD23
0.399026	0.0175722	0.104261	0.576727	0.543678	0.994078	MAPK12
0.417701	0.0125346	0.103955	0.577852	0.543678	0.994078	ENSG00000277125
0.404192	0.0160334	0.100804	0.589495	0.543678	0.994078	CDC42SE1
0.397972	0.0179008	-0.100132	0.591994	0.543678	0.994078	RINT1
0.399903	0.0173027	0.0985344	0.597945	0.543678	0.994078	TCL1A
0.404862	0.0158425	-0.0979766	0.60003	0.543678	0.994078	DND1
0.412715	0.0137424	-0.0975635	0.601576	0.543678	0.994078	KHDC1
0.403581	0.0162094	0.0973075	0.602534	0.543678	0.994078	MTX1
0.407915	0.0149961	-0.0966948	0.604832	0.543678	0.994078	PPP4C
0.417282	0.0126325	-0.0957804	0.608267	0.543678	0.994078	ENSG00000175841
0.414514	0.0132956	0.0917617	0.623462	0.543678	0.994078	DEPDC7
0.405969	0.015531	-0.0916746	0.623793	0.543678	0.994078	IGDCC3
0.401178	0.016917	0.0876196	0.639284	0.543678	0.994078	ENSG00000285520
-0.39728	0.0181193	-0.0852605	0.648365	0.543678	0.994078	CES4A
0.397074	0.0181847	0.0849943	0.649393	0.543678	0.994078	ABCB4
0.411982	0.0139278	0.0816079	0.662524	0.543678	0.994078	ECHS1
0.408923	0.0147252	-0.0795715	0.670469	0.543678	0.994078	ENSG00000258128
-0.412069	0.0139058	-0.0791431	0.672144	0.543678	0.994078	ENSG00000239665
-0.398728	0.0176644	-0.0789629	0.67285	0.543678	0.994078	TEX2
0.40431	0.0159998	-0.0785512	0.674462	0.543678	0.994078	MED8
0.410734	0.0142487	-0.0728618	0.696888	0.543678	0.994078	LGMN
-0.411201	0.014128	-0.0726612	0.697684	0.543678	0.994078	SYNCRIP
0.405254	0.0157316	0.0723087	0.699082	0.543678	0.994078	RPL39L
0.402053	0.0166564	0.0716765	0.701592	0.543678	0.994078	PSMB10
0.41405	0.0134097	0.0713586	0.702856	0.543678	0.994078	ENSG00000268955
-0.410324	0.0143553	-0.0690621	0.712008	0.543678	0.994078	AHCTF1
0.402299	0.0165837	0.0681852	0.715512	0.543678	0.994078	ATN1
0.398055	0.0178748	-0.0681733	0.71556	0.543678	0.994078	TUBA1B
-0.409259	0.0146356	0.0644817	0.730377	0.543678	0.994078	ENSG00000249773
0.41024	0.0143773	-0.0642811	0.731185	0.543678	0.994078	MIPEP
0.403078	0.0163553	0.063065	0.736089	0.543678	0.994078	ENSG00000225555
0.41631	0.0128621	0.0610974	0.744045	0.543678	0.994078	PTPRE
0.399848	0.0173195	-0.0607688	0.745376	0.543678	0.994078	SPSB3
0.415001	0.013177	0.0606387	0.745903	0.543678	0.994078	LOC100506474
0.414368	0.0133315	0.0597801	0.749386	0.543678	0.994078	MRPS7
-0.401795	0.0167327	-0.0597272	0.7496	0.543678	0.994078	RHOT1
0.397457	0.0180632	0.0591053	0.752126	0.543678	0.994078	ENSG00000268854
-0.401576	0.0167979	-0.0589988	0.752559	0.543678	0.994078	C9orf64
0.405003	0.0158025	0.0587704	0.753487	0.543678	0.994078	IGFBP3
0.415178	0.0131339	-0.0587317	0.753645	0.543678	0.994078	ENSG00000233426
0.41403	0.0134147	-0.0584539	0.754774	0.543678	0.994078	ATP6V0B
0.399208	0.017516	-0.056084	0.764432	0.543678	0.994078	ENSG00000248425
0.398544	0.0177217	-0.0551974	0.768054	0.543678	0.994078	KCNA7
-0.404156	0.0160438	0.0540645	0.772689	0.543678	0.994078	TENT5A
-0.400337	0.0171705	-0.0522428	0.780158	0.543678	0.994078	CCDC88A
0.40519	0.0157497	-0.0517365	0.782238	0.543678	0.994078	SOX15
0.398248	0.0178142	0.0509443	0.785494	0.543678	0.994078	METTL8
-0.412293	0.0138488	0.0502497	0.788352	0.543678	0.994078	SMARCA5
0.403864	0.0161278	-0.0497505	0.790408	0.543678	0.994078	NXF1
0.418037	0.0124564	-0.0478117	0.798406	0.543678	0.994078	CRYM
0.411546	0.0140393	-0.0473136	0.800464	0.543678	0.994078	OXNAD1
0.404764	0.0158704	0.0456809	0.807219	0.543678	0.994078	RNF34
0.411776	0.0139803	0.0450496	0.809834	0.543678	0.994078	ENSG00000254546
-0.403964	0.0160991	-0.0448613	0.810615	0.543678	0.994078	ENSG00000286467
0.406889	0.0152764	-0.0425826	0.820074	0.543678	0.994078	FDFT1
0.406928	0.0152655	0.0379304	0.839462	0.543678	0.994078	SLCO2A1
0.403554	0.0162172	-0.0363289	0.846158	0.543678	0.994078	LINS1
0.397548	0.0180344	-0.0360377	0.847377	0.543678	0.994078	TTC33
-0.396777	0.0182795	0.193322	0.297406	0.545165	0.994078	NR2F6
0.393634	0.0193076	0.440518	0.0131301	0.546236	0.994078	CENPM
0.393317	0.019414	0.336906	0.0638355	0.546236	0.994078	ENSG00000253100
0.396054	0.0185119	0.294048	0.108354	0.546236	0.994078	SRRM2.AS1
0.392022	0.0198537	-0.283584	0.12211	0.546236	0.994078	PLAAT5
0.395791	0.0185971	-0.25572	0.164987	0.546236	0.994078	NIF3L1
-0.394576	0.0189948	0.253006	0.169675	0.546236	0.994078	PIK3CA
0.39519	0.0187928	-0.249171	0.176456	0.546236	0.994078	AGPAT1
0.392287	0.019763	0.244696	0.184609	0.546236	0.994078	NDUFB9
-0.392688	0.0196266	0.232971	0.207214	0.546236	0.994078	RAP1A
0.394947	0.0188726	-0.222879	0.228136	0.546236	0.994078	MIR4527HG
-0.39465	0.0189701	-0.202777	0.273941	0.546236	0.994078	DAAM1
0.392844	0.0195736	-0.200245	0.280104	0.546236	0.994078	TPI1
0.392591	0.0196595	0.197253	0.287501	0.546236	0.994078	SUPT3H
0.395181	0.0187957	0.196258	0.289988	0.546236	0.994078	PARS2
0.39372	0.019279	0.192825	0.298674	0.546236	0.994078	ENSG00000225489
0.394898	0.0188886	-0.192479	0.299559	0.546236	0.994078	ALDH2
-0.395473	0.0187006	-0.191979	0.300842	0.546236	0.994078	KIF1B
-0.395212	0.0187858	0.182837	0.324873	0.546236	0.994078	CHORDC1
0.393216	0.0194481	-0.180656	0.330777	0.546236	0.994078	ENSG00000259265
0.391894	0.0198974	0.17102	0.35764	0.546236	0.994078	FASTKD2
0.395769	0.0186042	0.164346	0.376985	0.546236	0.994078	ENSG00000229559
-0.392782	0.0195948	0.156916	0.399224	0.546236	0.994078	FMR1
0.394353	0.0190684	0.156908	0.399248	0.546236	0.994078	ATG4B
-0.396154	0.0184795	-0.133361	0.474478	0.546236	0.994078	RB1CC1
0.392025	0.0198526	0.119649	0.521452	0.546236	0.994078	PRSS2
0.392798	0.0195892	-0.117683	0.528365	0.546236	0.994078	GOT1
0.391937	0.0198828	-0.112121	0.548166	0.546236	0.994078	FAM50A
0.394026	0.0191769	0.106005	0.570334	0.546236	0.994078	KIAA0319L
0.393672	0.0192952	0.0982256	0.599099	0.546236	0.994078	ENSG00000232346
0.396116	0.0184919	-0.0946933	0.612362	0.546236	0.994078	ZP3
0.393707	0.0192833	0.093883	0.615422	0.546236	0.994078	WRAP73
-0.392533	0.0196791	0.0932274	0.617902	0.546236	0.994078	IPO7
0.395444	0.0187099	-0.092535	0.620526	0.546236	0.994078	RAB5B
0.393381	0.0193927	-0.090378	0.628729	0.546236	0.994078	NVL
0.392622	0.0196488	0.0859445	0.645727	0.546236	0.994078	STK10
0.393127	0.0194782	-0.0855074	0.647412	0.546236	0.994078	EBLN1
0.396401	0.0184002	-0.0820099	0.66096	0.546236	0.994078	FTCD
0.395242	0.0187757	-0.0795715	0.670469	0.546236	0.994078	ENSG00000254680
0.395505	0.01869	-0.0653386	0.726929	0.546236	0.994078	UQCRC1
0.395696	0.018628	-0.0638396	0.732964	0.546236	0.994078	COA4
0.393774	0.019261	0.0624468	0.738586	0.546236	0.994078	PRMT3
0.392308	0.0197556	0.0608532	0.745034	0.546236	0.994078	SHD
-0.396002	0.0185287	-0.0464276	0.804127	0.546236	0.994078	NRXN1
0.392284	0.0197639	0.0402486	0.829789	0.546236	0.994078	LYRM1
0.394258	0.0190999	-0.0380369	0.839017	0.546236	0.994078	SMARCD1
0.391627	0.0199892	-0.0623988	0.73878	0.547919	0.994078	TLE6
0.391482	0.0200391	0.109429	0.557874	0.547938	0.994078	ELOVL3
-0.391448	0.020051	0.0514963	0.783224	0.547938	0.994078	ADNP2
0.389189	0.0208437	0.419873	0.018696	0.550087	0.994078	NME7
-0.390365	0.0204279	0.412025	0.0212697	0.550087	0.994078	CDK2AP1
-0.387034	0.0216244	-0.384758	0.0325767	0.550087	0.994078	HSPA9
0.390673	0.0203201	0.337711	0.063164	0.550087	0.994078	TMEM14A
0.38891	0.0209435	-0.312671	0.0867902	0.550087	0.994078	HAUS8
0.390553	0.020362	-0.304504	0.0958016	0.550087	0.994078	TERF2
0.385952	0.0220252	-0.278007	0.12995	0.550087	0.994078	ENSG00000244716
0.390799	0.020276	-0.275081	0.134208	0.550087	0.994078	RPPH1
0.390053	0.0205377	-0.249833	0.175272	0.550087	0.994078	MIR646HG
0.387731	0.0213693	0.245263	0.183562	0.550087	0.994078	SLC30A8
-0.387342	0.0215114	-0.224064	0.225608	0.550087	0.994078	PLEKHF2
0.389004	0.0209098	0.221761	0.23054	0.550087	0.994078	RAE1
0.386078	0.0219783	-0.220835	0.232541	0.550087	0.994078	GPM6A
-0.38729	0.0215304	0.219852	0.23468	0.550087	0.994078	C1D
0.385901	0.0220443	0.216633	0.241776	0.550087	0.994078	GFRA3
-0.38655	0.0218028	-0.211371	0.25368	0.550087	0.994078	TMEM154
0.386787	0.0217152	-0.210808	0.254977	0.550087	0.994078	UBR4
0.390369	0.0204265	0.201061	0.278108	0.550087	0.994078	PACS2
-0.387018	0.0216304	-0.180959	0.329952	0.550087	0.994078	ENSG00000278765
0.387222	0.0215553	-0.178186	0.337542	0.550087	0.994078	CCDC138
0.388209	0.0211957	-0.172167	0.354376	0.550087	0.994078	ENSG00000254192
0.388845	0.0209669	-0.171044	0.357571	0.550087	0.994078	ENSG00000284922
-0.386924	0.0216649	-0.158135	0.395525	0.550087	0.994078	NDRG1
0.386959	0.0216519	-0.157169	0.398454	0.550087	0.994078	ZNF37A
0.39027	0.0204612	0.156637	0.400073	0.550087	0.994078	CHID1
0.388266	0.0211751	0.149704	0.421508	0.550087	0.994078	SPHK2
-0.388624	0.0210462	0.144858	0.436861	0.550087	0.994078	TMEM123
0.386235	0.0219198	0.142504	0.444427	0.550087	0.994078	SPPL2B
0.390783	0.0202817	0.14156	0.447483	0.550087	0.994078	NAIP
0.38899	0.0209151	0.137724	0.460007	0.550087	0.994078	ENSG00000166408
0.388338	0.0211491	0.133745	0.473196	0.550087	0.994078	CHMP4A
0.388318	0.0211565	0.132461	0.477491	0.550087	0.994078	SSR4
-0.38837	0.0211377	0.124849	0.503374	0.550087	0.994078	EDIL3
0.385696	0.0221211	0.113511	0.543188	0.550087	0.994078	ATP6V1B2
0.390623	0.0203377	-0.0991732	0.595562	0.550087	0.994078	SH2D4A
0.386593	0.0217869	-0.0956613	0.608715	0.550087	0.994078	PLEKHM1
0.386487	0.0218263	-0.0947201	0.612261	0.550087	0.994078	PSMC4
0.386224	0.0219241	0.0907992	0.627124	0.550087	0.994078	SMYD3
0.389105	0.020874	-0.0886003	0.635523	0.550087	0.994078	RAD23A
-0.389622	0.0206899	-0.0885613	0.635673	0.550087	0.994078	RCBTB2
0.385906	0.0220424	0.081358	0.663497	0.550087	0.994078	TCTN1
-0.388944	0.0209314	-0.0795715	0.670469	0.550087	0.994078	ENSG00000279332
0.386697	0.0217486	-0.0764635	0.682661	0.550087	0.994078	SPR
0.388291	0.0211663	-0.072626	0.697823	0.550087	0.994078	PITX1
-0.389469	0.0207442	-0.0719686	0.700432	0.550087	0.994078	PALM2.AKAP2
-0.38618	0.0219401	-0.0654953	0.726299	0.550087	0.994078	GOLIM4
0.386065	0.0219829	-0.05623	0.763836	0.550087	0.994078	PROCA1
0.38892	0.0209398	0.0557155	0.765936	0.550087	0.994078	LRRC49
0.385775	0.0220915	-0.052803	0.777859	0.550087	0.994078	AHSA1
0.389566	0.0207096	0.049396	0.791869	0.550087	0.994078	TMEM80
0.386882	0.0216803	0.0454325	0.808248	0.550087	0.994078	ENSG00000244270
-0.386142	0.0219544	-0.042701	0.819582	0.550087	0.994078	F11R
0.386347	0.0218783	0.0392301	0.834036	0.550087	0.994078	CASP9
0.385482	0.0222014	-0.150652	0.418538	0.550557	0.994078	ELAC1
-0.385166	0.0223203	-0.24927	0.176278	0.552744	0.994078	MCL1
0.384903	0.0224198	-0.05925	0.751538	0.554443	0.994078	EXOG
0.38477	0.0224703	-0.181209	0.329275	0.554927	0.994078	TARS2
0.384616	0.0225289	0.346597	0.0561136	0.555258	0.994078	ENSG00000231482
0.384311	0.0226451	0.241094	0.191361	0.555258	0.994078	CLSTN2.AS1
0.384181	0.0226948	0.211299	0.253846	0.555258	0.994078	ENSG00000232093
0.384006	0.022762	-0.199345	0.282316	0.555258	0.994078	MCM5
0.384406	0.0226086	0.189393	0.307521	0.555258	0.994078	PAAF1
0.384333	0.0226368	0.103373	0.579998	0.555258	0.994078	ENSG00000232555
0.384366	0.0226241	-0.0689435	0.712481	0.555258	0.994078	ENSG00000287360
0.384048	0.0227456	0.0541617	0.772291	0.555258	0.994078	YDJC
0.384094	0.0227281	0.0520477	0.780959	0.555258	0.994078	KPTN
0.383919	0.0227954	-0.362088	0.0453191	0.555316	0.994078	ZNF252P.AS1
-0.383716	0.0228733	0.0862299	0.644627	0.55646	0.994078	NCOA7
-0.38363	0.0229063	-0.117669	0.528416	0.556509	0.994078	SYCP2
-0.382588	0.0233113	-0.27248	0.138079	0.558785	0.994078	RNF149
0.382953	0.0231688	-0.231129	0.21093	0.558785	0.994078	RPAIN
0.383097	0.0231129	-0.224403	0.224888	0.558785	0.994078	ENSG00000287808
0.382732	0.0232552	-0.19933	0.282353	0.558785	0.994078	C16orf58
-0.382639	0.0232913	-0.185523	0.317695	0.558785	0.994078	TLE4
0.38259	0.0233107	-0.122682	0.510868	0.558785	0.994078	SNHG32
0.382878	0.0231981	-0.0873354	0.640375	0.558785	0.994078	EXOSC1
-0.382926	0.0231794	0.0520477	0.780959	0.558785	0.994078	ENSG00000251412
-0.382256	0.0234416	0.102678	0.582558	0.56116	0.994078	HERC2P2
0.382171	0.0234751	-0.147383	0.428822	0.561213	0.994078	LOC101927314
0.382064	0.0235172	-0.205662	0.267026	0.561473	0.994078	FADS3
0.381927	0.0235711	0.194652	0.294032	0.561834	0.994078	ANKRD34C
0.381708	0.0236579	-0.187451	0.312601	0.561834	0.994078	PECR
0.38184	0.0236054	-0.0905068	0.628238	0.561834	0.994078	AP5S1
0.381704	0.0236595	0.0726769	0.697621	0.561834	0.994078	BAD
0.38163	0.0236888	0.0525144	0.779043	0.561834	0.994078	UQCC2
0.381405	0.0237779	-0.145525	0.434731	0.562462	0.994078	THBS4
-0.381441	0.0237638	-0.0486382	0.794994	0.562462	0.994078	RRN3
0.381186	0.0238655	0.217472	0.239912	0.563051	0.994078	RBBP9
0.381102	0.023899	-0.221121	0.231921	0.5631	0.994078	ZNF550
0.381009	0.0239361	0.20647	0.26511	0.563236	0.994078	CAD
0.380816	0.0240135	0.409691	0.022089	0.56431	0.994078	OSR2
-0.380738	0.0240446	0.116587	0.532241	0.56431	0.994078	ENSG00000226645
0.38032	0.0242131	0.434926	0.0144789	0.565216	0.994078	TRIM34
0.380328	0.0242097	0.248347	0.177939	0.565216	0.994078	MT2A
0.380252	0.0242406	-0.193533	0.29687	0.565216	0.994078	GNPDA1
0.380478	0.0241493	-0.0456108	0.807509	0.565216	0.994078	SF3A3
0.379914	0.0243774	-0.103238	0.580492	0.5662	0.994078	ZNF44
0.380003	0.0243415	0.0741931	0.691617	0.5662	0.994078	U2AF1L4
0.379987	0.0243476	0.055038	0.768706	0.5662	0.994078	BCS1L
0.379499	0.0245466	0.190315	0.30513	0.568657	0.994078	C15orf61
0.379563	0.0245205	0.047994	0.797653	0.568657	0.994078	DNAJC11
0.379229	0.0246569	0.301226	0.0996119	0.568964	0.994078	SNX21
0.379191	0.0246726	-0.225129	0.223352	0.568964	0.994078	PHF2
0.378628	0.0249045	-0.193068	0.298056	0.568964	0.994078	DNAL4
0.378491	0.0249611	-0.191194	0.30286	0.568964	0.994078	ENSG00000256928
0.378089	0.0251278	-0.187651	0.312076	0.568964	0.994078	EMX2OS
0.378064	0.0251384	0.155155	0.404602	0.568964	0.994078	ENSG00000254744
0.378491	0.0249609	0.154304	0.407215	0.568964	0.994078	TBCE
0.378993	0.0247539	-0.147677	0.427893	0.568964	0.994078	UPB1
-0.377931	0.0251936	-0.115226	0.537071	0.568964	0.994078	FAM220A
0.378103	0.0251219	0.111288	0.551164	0.568964	0.994078	TMEM138
-0.37849	0.0249614	0.104138	0.57718	0.568964	0.994078	ENSG00000263731
0.378278	0.0250494	-0.103002	0.581364	0.568964	0.994078	CEP85
0.378212	0.0250769	-0.0814977	0.662953	0.568964	0.994078	UBB
-0.378019	0.0251571	-0.0739121	0.692729	0.568964	0.994078	FAM117B
0.378384	0.0250051	-0.0693493	0.710861	0.568964	0.994078	WDR27
0.378	0.0251649	-0.0671589	0.719622	0.568964	0.994078	ENSG00000287744
0.378529	0.0249454	-0.0462546	0.804844	0.568964	0.994078	LOC100129917
-0.378238	0.0250658	-0.0445273	0.812	0.568964	0.994078	TBL1XR1
0.377154	0.0255196	0.292213	0.110678	0.569062	0.994078	SSR2
-0.377815	0.0252422	-0.257302	0.162298	0.569062	0.994078	HSPA1B
0.377015	0.0255783	0.244141	0.185639	0.569062	0.994078	SPTBN4
-0.377033	0.0255707	-0.211565	0.253235	0.569062	0.994078	ENSG00000234626
-0.377167	0.0255144	0.165809	0.372691	0.569062	0.994078	PPTC7
0.377239	0.0254839	-0.164329	0.377035	0.569062	0.994078	MAPKAPK5.AS1
0.377033	0.0255706	-0.0939911	0.615013	0.569062	0.994078	HMOX2
0.377266	0.0254723	-0.0835404	0.655018	0.569062	0.994078	TMEM101
0.377231	0.0254871	-0.0704724	0.706383	0.569062	0.994078	ZSCAN2
0.377302	0.0254573	0.0647234	0.729404	0.569062	0.994078	IRAK4
-0.376385	0.0258458	-0.370905	0.0399591	0.570912	0.994078	SMG1
0.37637	0.0258522	0.237857	0.197574	0.570912	0.994078	POMC
0.376469	0.0258099	0.215526	0.244248	0.570912	0.994078	ENSG00000276805
0.376377	0.0258492	-0.0635105	0.734291	0.570912	0.994078	ZNF25
0.375834	0.0260816	0.450619	0.0109596	0.571129	0.994078	LOC100507564
-0.375519	0.026217	-0.365207	0.0433613	0.571129	0.994078	OSBPL8
0.374499	0.0266598	-0.307224	0.0927252	0.571129	0.994078	GRWD1
0.375967	0.0260243	0.284329	0.12109	0.571129	0.994078	ZDHHC13
-0.375711	0.0261341	0.237746	0.197788	0.571129	0.994078	KLF13
0.375327	0.0262999	0.219534	0.235375	0.571129	0.994078	ENSG00000249175
0.374825	0.0265176	0.204679	0.269368	0.571129	0.994078	TUBA3E
0.374552	0.0266368	-0.16984	0.361017	0.571129	0.994078	ENSG00000277453
0.374214	0.0267846	0.166271	0.371343	0.571129	0.994078	ASB3
0.374277	0.0267571	-0.150781	0.418137	0.571129	0.994078	POLR2H
0.374576	0.0266261	0.114645	0.539139	0.571129	0.994078	SLC20A1
0.374391	0.0267073	-0.101979	0.585143	0.571129	0.994078	ENSG00000244879
-0.375303	0.0263105	0.0900785	0.629872	0.571129	0.994078	GHRLOS
0.375008	0.026438	-0.075596	0.686078	0.571129	0.994078	MYH8
0.376057	0.0259859	0.0663621	0.722817	0.571129	0.994078	LIPT2
0.374291	0.026751	-0.0546706	0.770208	0.571129	0.994078	ENSG00000250348
-0.375079	0.0264074	0.0532885	0.775868	0.571129	0.994078	CNOT1
-0.374601	0.0266154	-0.0474613	0.799854	0.571129	0.994078	NOTCH4
0.374491	0.0266634	-0.045098	0.809633	0.571129	0.994078	WDR18
0.374322	0.0267373	-0.0381732	0.838448	0.571129	0.994078	LACC1
0.374102	0.0268339	0.216066	0.243039	0.571502	0.994078	OGDHL
0.373589	0.0270599	-0.155533	0.403445	0.573831	0.994078	TTC30A
0.373531	0.027086	0.0916859	0.62375	0.573831	0.994078	LINC02389
0.373511	0.0270947	-0.0890823	0.633678	0.573831	0.994078	ENSG00000258807
0.373492	0.0271031	0.0513644	0.783767	0.573831	0.994078	MRPL18
-0.370296	0.0285501	-0.429612	0.0158663	0.574624	0.994078	EPB41L4B
-0.371958	0.0277898	0.407835	0.0227592	0.574624	0.994078	OTUD1
0.369055	0.0291288	-0.395774	0.0275317	0.574624	0.994078	ENSG00000241506
0.368417	0.0294305	0.340855	0.0605939	0.574624	0.994078	KHK
0.370416	0.028495	-0.282922	0.123022	0.574624	0.994078	RGPD2
0.371877	0.0278268	-0.25205	0.171347	0.574624	0.994078	TENT5B
0.368942	0.029182	-0.248199	0.178204	0.574624	0.994078	ENSG00000234825
-0.372981	0.0273303	-0.234535	0.204094	0.574624	0.994078	EPHA8
-0.372983	0.0273297	0.23232	0.208522	0.574624	0.994078	FNIP1
0.37263	0.0274873	-0.224403	0.224888	0.574624	0.994078	ENSG00000259868
0.369538	0.0289027	-0.222879	0.228136	0.574624	0.994078	ENSG00000225258
0.370787	0.0283239	0.213465	0.248897	0.574624	0.994078	CBFA2T3
-0.372819	0.0274026	0.204558	0.269658	0.574624	0.994078	SRSF12
-0.369825	0.028769	0.198582	0.2842	0.574624	0.994078	PXN
0.371935	0.0278002	-0.198129	0.285322	0.574624	0.994078	ENSG00000257322
0.369042	0.0291353	0.196162	0.290228	0.574624	0.994078	SCPEP1
0.370193	0.028598	-0.191521	0.302017	0.574624	0.994078	RPA1
-0.368386	0.0294449	-0.174054	0.349044	0.574624	0.994078	ENSG00000259948
0.372541	0.0275271	-0.166697	0.370102	0.574624	0.994078	NUP42
0.372345	0.0276154	0.164109	0.377684	0.574624	0.994078	CHAC1
-0.37264	0.0274827	-0.147953	0.42702	0.574624	0.994078	ENSG00000231006
-0.371779	0.027871	0.145953	0.433366	0.574624	0.994078	HDAC9
0.368848	0.0292265	0.145296	0.435461	0.574624	0.994078	ANXA7
-0.369228	0.0290478	0.142504	0.444427	0.574624	0.994078	ENSG00000283312
0.37227	0.0276493	0.138155	0.458591	0.574624	0.994078	CDKN3
0.36946	0.028939	-0.132427	0.477604	0.574624	0.994078	AK9
0.369538	0.0289027	0.113013	0.544968	0.574624	0.994078	ENSG00000254894
0.371418	0.028035	0.110961	0.552342	0.574624	0.994078	MTRR
0.371034	0.0282106	-0.110803	0.552912	0.574624	0.994078	BCL7A
0.37216	0.0276985	-0.109788	0.556577	0.574624	0.994078	SLC25A19
0.370345	0.0285276	-0.108782	0.560218	0.574624	0.994078	RDH13
0.369256	0.0290345	-0.101534	0.586791	0.574624	0.994078	MTSS2
0.368562	0.0293615	-0.0989298	0.596469	0.574624	0.994078	DSCR4
-0.371883	0.0278238	-0.0985229	0.597988	0.574624	0.994078	ZBBX
0.372453	0.027567	0.0979094	0.600281	0.574624	0.994078	EDC3
0.371067	0.0281954	-0.095163	0.610591	0.574624	0.994078	METTL17
0.369538	0.0289027	-0.0949872	0.611253	0.574624	0.994078	ENSG00000260914
-0.368549	0.0293677	0.0904042	0.628629	0.574624	0.994078	SLIT2
-0.3715	0.027998	0.0887781	0.634842	0.574624	0.994078	TMEM106A
0.369538	0.0289027	-0.0877561	0.63876	0.574624	0.994078	ENSG00000183298
-0.372729	0.0274431	-0.0854496	0.647635	0.574624	0.994078	B3GALNT2
0.368858	0.0292217	0.0803624	0.667379	0.574624	0.994078	PRMT1
0.372093	0.0277288	0.080229	0.6679	0.574624	0.994078	GRPEL1
0.3727	0.027456	-0.0791893	0.671964	0.574624	0.994078	ENSG00000227154
0.368582	0.0293523	0.0713586	0.702856	0.574624	0.994078	ENSG00000286084
0.369745	0.0288063	0.0699602	0.708424	0.574624	0.994078	ENSG00000250290
0.371086	0.0281867	-0.0664839	0.722328	0.574624	0.994078	MAEA
0.369759	0.0287996	-0.0664184	0.722591	0.574624	0.994078	ENSG00000285664
-0.370141	0.0286219	-0.0649222	0.728604	0.574624	0.994078	HNRNPA3
0.369675	0.0288388	0.0640207	0.732234	0.574624	0.994078	RBBP7
0.369582	0.028882	0.0533252	0.775718	0.574624	0.994078	ENSG00000272923
-0.370214	0.0285882	-0.0519886	0.781202	0.574624	0.994078	SCARA5
0.371523	0.0279873	-0.04849	0.795606	0.574624	0.994078	CTAGE7P
0.370856	0.028292	0.0452608	0.808959	0.574624	0.994078	GRIN2D
0.369618	0.0288654	0.0427748	0.819275	0.574624	0.994078	ENSG00000249209
-0.370759	0.0283366	0.0376868	0.84048	0.574624	0.994078	TMEM178B
0.368231	0.0295185	-0.056426	0.763036	0.574811	0.994078	TMEM150A
-0.367488	0.0298737	-0.359761	0.0468256	0.576225	0.994078	RAB6A
0.367351	0.0299393	-0.207159	0.263482	0.576225	0.994078	ICAM2
0.367707	0.0297685	0.13801	0.459068	0.576225	0.994078	ENSG00000237469
-0.367761	0.0297426	-0.133367	0.474456	0.576225	0.994078	CMTR2
-0.367677	0.0297829	0.10716	0.566117	0.576225	0.994078	CSNK1A1
-0.367975	0.0296407	0.0520477	0.780959	0.576225	0.994078	ENSG00000196534
0.367489	0.0298733	-0.0439223	0.81451	0.576225	0.994078	LINC02280
0.367639	0.029801	0.0427338	0.819445	0.576225	0.994078	LINC01483
0.367921	0.0296662	0.0366836	0.844674	0.576225	0.994078	SLC39A4
0.367341	0.0299442	0.0357143	0.848731	0.576225	0.994078	UBBP4
0.366071	0.0305602	-0.33435	0.066004	0.576529	0.994078	ENSG00000229271
0.365925	0.0306318	-0.296975	0.104723	0.576529	0.994078	POLR3D
0.365959	0.0306149	-0.294128	0.108253	0.576529	0.994078	SPA17
0.366429	0.0303856	0.292965	0.109721	0.576529	0.994078	MITD1
0.36619	0.030502	-0.284877	0.120343	0.576529	0.994078	RETNLB
0.365876	0.0306554	0.279273	0.128138	0.576529	0.994078	ENSG00000277987
-0.365773	0.0307061	-0.206954	0.263965	0.576529	0.994078	PPAT
-0.366617	0.0302939	-0.200605	0.279222	0.576529	0.994078	ENSG00000285543
0.366096	0.0305479	-0.199622	0.281633	0.576529	0.994078	RAD54L2
0.366562	0.0303206	0.185616	0.317446	0.576529	0.994078	LINC02614
0.365984	0.0306028	0.179393	0.334227	0.576529	0.994078	LOC102723692
0.366988	0.0301144	-0.154461	0.406734	0.576529	0.994078	DHRS1
0.365723	0.0307306	-0.144538	0.437884	0.576529	0.994078	ARHGAP6
0.366723	0.0302426	-0.131545	0.480568	0.576529	0.994078	C7orf25
-0.36632	0.0304386	-0.129951	0.485948	0.576529	0.994078	INSR
0.366664	0.0302712	0.121894	0.513609	0.576529	0.994078	TK1
0.36716	0.0300312	-0.089584	0.63176	0.576529	0.994078	RPL8
0.366682	0.0302623	-0.0802107	0.667971	0.576529	0.994078	VPS51
0.367041	0.030089	-0.0663497	0.722867	0.576529	0.994078	FTL
0.366854	0.0301793	-0.0567111	0.761873	0.576529	0.994078	DYNLRB1
0.365509	0.030836	0.0456609	0.807301	0.577299	0.994078	ERMARD
0.365228	0.0309746	0.113067	0.544776	0.57923	0.994078	EIF4E2
-0.364979	0.0310981	0.319484	0.0797808	0.579337	0.994078	OCRL
0.364433	0.0313698	0.305158	0.0950559	0.579337	0.994078	ZNF623
0.364654	0.0312598	-0.284877	0.120343	0.579337	0.994078	ENSG00000227543
0.365033	0.0310715	-0.222879	0.228136	0.579337	0.994078	EFNB1
0.364667	0.031253	0.206541	0.264941	0.579337	0.994078	ATP5F1C
-0.364424	0.0313744	-0.142613	0.444076	0.579337	0.994078	RAB27B
0.364375	0.031399	0.142504	0.444427	0.579337	0.994078	SNHG11
-0.364835	0.0311697	0.142504	0.444427	0.579337	0.994078	ENSG00000287941
0.364315	0.0314289	-0.0969238	0.603973	0.579337	0.994078	SYCE1
0.364817	0.0311784	0.0713586	0.702856	0.579337	0.994078	ENSG00000235008
0.364128	0.0315225	0.315023	0.0843192	0.580455	0.994078	ARHGEF16
-0.364065	0.0315542	-0.1425	0.444439	0.580455	0.994078	MTR
0.363569	0.0318039	0.396595	0.0271827	0.581237	0.994078	FAM181B
0.363526	0.031826	0.241525	0.190545	0.581237	0.994078	LINC02022
-0.363276	0.0319523	-0.237229	0.198795	0.581286	0.994078	CHD1
-0.36327	0.0319555	-0.10541	0.572511	0.581286	0.994078	ZCCHC12
0.362974	0.0321058	0.293048	0.109616	0.581901	0.994078	CNN1
0.362905	0.0321411	0.282933	0.123007	0.581901	0.994078	KEAP1
0.362601	0.032296	-0.273057	0.137213	0.581901	0.994078	STXBP2
0.362407	0.0323956	0.189759	0.306571	0.581901	0.994078	ENSG00000260643
0.362844	0.0321721	0.182174	0.326663	0.581901	0.994078	ACOT1
0.362845	0.0321716	-0.176154	0.343171	0.581901	0.994078	AGPAT4
0.362652	0.0322704	-0.171393	0.356575	0.581901	0.994078	GPANK1
0.362681	0.0322553	-0.153678	0.409143	0.581901	0.994078	ENSG00000273797
0.362063	0.0325727	0.15278	0.411918	0.581901	0.994078	ENSG00000260136
0.362232	0.0324856	0.102667	0.582601	0.581901	0.994078	ENSG00000125631
0.362125	0.0325404	0.100268	0.591488	0.581901	0.994078	CCDC157
-0.362316	0.0324425	0.0816262	0.662453	0.581901	0.994078	UBA6
0.36252	0.0323378	-0.0493427	0.792089	0.581901	0.994078	POFUT2
0.362285	0.0324585	0.0448777	0.810547	0.581901	0.994078	PSMA5
0.36264	0.0322764	-0.0428358	0.819022	0.581901	0.994078	MYO18A
-0.361927	0.0326428	0.257234	0.162414	0.581995	0.994078	YRDC
0.361799	0.0327088	0.289608	0.114041	0.582016	0.994078	MED10
0.361672	0.0327747	-0.121578	0.514707	0.582611	0.994078	ANKS1A
0.361339	0.032947	-0.450091	0.0110651	0.582815	0.994078	SSMEM1
-0.361539	0.0328433	0.354138	0.0506306	0.582815	0.994078	SNHG12
0.361274	0.032981	-0.093152	0.618187	0.582815	0.994078	HMGN2
0.36137	0.0329312	0.0590404	0.75239	0.582815	0.994078	BIN3
0.3613	0.0329674	0.036691	0.844643	0.582815	0.994078	LINC01534
0.361126	0.0330585	-0.258955	0.159522	0.58361	0.994078	ENSG00000259343
0.360758	0.0332504	-0.283581	0.122114	0.584068	0.994078	TACR3
0.360479	0.0333973	0.195118	0.292856	0.584068	0.994078	ENSG00000280046
0.360961	0.0331446	-0.159947	0.390063	0.584068	0.994078	RNPS1
0.360488	0.0333924	-0.0607688	0.745376	0.584068	0.994078	RRP1
0.360524	0.0333735	0.0507492	0.786297	0.584068	0.994078	GTF2H2
-0.360806	0.0332252	0.0457184	0.807063	0.584068	0.994078	AKIRIN1
0.360455	0.0334097	-0.0410242	0.826557	0.584068	0.994078	SF3B3
0.359873	0.033717	0.40756	0.0228598	0.584935	0.994078	FHL1
0.359569	0.0338782	0.279505	0.127809	0.584935	0.994078	RIPK2
0.359647	0.0338367	-0.269939	0.141937	0.584935	0.994078	ENSG00000278704
0.359606	0.0338587	-0.231649	0.209877	0.584935	0.994078	C19orf38
-0.359499	0.0339154	0.218241	0.238214	0.584935	0.994078	NOCT
0.359516	0.0339064	0.169816	0.361085	0.584935	0.994078	ENSG00000203709
0.360283	0.0335001	-0.148711	0.42463	0.584935	0.994078	SLC10A3
0.360193	0.0335475	0.143181	0.442243	0.584935	0.994078	PTGR1
0.360033	0.0336325	-0.137858	0.459567	0.584935	0.994078	PSMA7
-0.359802	0.0337545	-0.118939	0.523942	0.584935	0.994078	APC
0.35984	0.0337347	0.0503923	0.787766	0.584935	0.994078	KLHDC3
0.359382	0.0339781	0.0896563	0.631484	0.585454	0.994078	PTTG1
0.359253	0.0340468	-0.139388	0.454551	0.58552	0.994078	ENSG00000267009
0.359252	0.0340472	0.0520477	0.780959	0.58552	0.994078	ENSG00000279434
0.358782	0.0342995	-0.448173	0.0114553	0.586981	0.994078	ATP2C2
0.357817	0.0348213	0.313361	0.0860597	0.586981	0.994078	ENSG00000221930
0.357662	0.0349053	0.300303	0.100705	0.586981	0.994078	LINC01772
0.358076	0.0346805	0.224651	0.224363	0.586981	0.994078	LINC01118
0.358225	0.0345995	-0.224403	0.224888	0.586981	0.994078	OR2M5
0.35903	0.0341664	0.189585	0.307022	0.586981	0.994078	ENSG00000249485
0.358052	0.0346935	0.175484	0.345037	0.586981	0.994078	KIFC3
0.358227	0.0345987	-0.171044	0.357571	0.586981	0.994078	ENSG00000259146
0.358053	0.0346927	-0.171044	0.357571	0.586981	0.994078	PIK3CD.AS2
0.357806	0.0348271	-0.166882	0.369563	0.586981	0.994078	ZHX3
0.357726	0.0348706	0.148323	0.425851	0.586981	0.994078	EXOSC9
0.358763	0.0343096	-0.136996	0.462405	0.586981	0.994078	ENSG00000230361
0.35806	0.0346893	-0.132536	0.47724	0.586981	0.994078	MPV17
0.358803	0.034288	-0.12175	0.514111	0.586981	0.994078	LINC01877
-0.358313	0.034552	-0.0977504	0.600876	0.586981	0.994078	SLC15A1
0.357999	0.0347222	0.0952061	0.610429	0.586981	0.994078	FARP1
0.357781	0.0348404	-0.0922178	0.62173	0.586981	0.994078	PWAR5
0.358385	0.0345134	-0.0782707	0.675562	0.586981	0.994078	USP11
0.358031	0.0347046	0.0626812	0.737638	0.586981	0.994078	ZNF416
0.357808	0.0348261	-0.0592855	0.751394	0.586981	0.994078	KIF1A
0.355211	0.0362625	0.50328	0.00390149	0.587777	0.994078	CHEK2P2
0.356794	0.0353815	-0.359328	0.0471105	0.587777	0.994078	TRAFD1
0.353882	0.0370164	0.330329	0.0695328	0.587777	0.994078	LOC101929140
0.353384	0.037302	0.322968	0.076369	0.587777	0.994078	SLC33A1
0.35554	0.0360781	-0.307525	0.0923897	0.587777	0.994078	CDK15
0.356887	0.0353301	0.297979	0.103498	0.587777	0.994078	NUCB1
0.353386	0.0373005	0.286284	0.118443	0.587777	0.994078	ENSG00000288081
0.354784	0.0365036	0.285483	0.119522	0.587777	0.994078	ANAPC11
0.354546	0.036638	-0.284877	0.120343	0.587777	0.994078	TNNC1
0.356251	0.0356818	0.281579	0.124886	0.587777	0.994078	LINC02582
-0.356404	0.0355969	0.279452	0.127883	0.587777	0.994078	TKT
0.354557	0.0366318	-0.278535	0.129191	0.587777	0.994078	COX7A2L
0.356351	0.0356263	0.269458	0.142677	0.587777	0.994078	THYN1
0.354176	0.0368483	0.265146	0.149429	0.587777	0.994078	ENSG00000213443
0.356161	0.0357317	-0.25426	0.167496	0.587777	0.994078	NPHP1
0.35717	0.0351746	0.25046	0.174155	0.587777	0.994078	ENSG00000242154
0.353405	0.0372899	-0.241215	0.191131	0.587777	0.994078	MSL3
0.355284	0.0362218	-0.224403	0.224888	0.587777	0.994078	LOC105371795
0.353727	0.0371049	-0.212413	0.251293	0.587777	0.994078	TOMM34
-0.356301	0.0356536	0.190678	0.304189	0.587777	0.994078	SLC16A10
0.357378	0.0350606	-0.188642	0.309479	0.587777	0.994078	ENSG00000254532
-0.353782	0.0370736	0.18688	0.314103	0.587777	0.994078	RPS3A
-0.355802	0.0359315	0.179415	0.334165	0.587777	0.994078	KLHL36
0.353967	0.0369679	0.178944	0.335457	0.587777	0.994078	CYB5A
0.354278	0.0367906	-0.178193	0.337522	0.587777	0.994078	RABGGTA
0.354968	0.0363996	-0.176426	0.342414	0.587777	0.994078	ENSG00000279798
0.356493	0.0355476	-0.174773	0.347026	0.587777	0.994078	HJURP
0.35654	0.0355214	-0.160691	0.387832	0.587777	0.994078	ENSG00000236318
0.355295	0.0362156	0.158732	0.393719	0.587777	0.994078	IFT20
-0.353336	0.0373294	0.158171	0.395416	0.587777	0.994078	NUDT4
0.353595	0.0371804	-0.157892	0.39626	0.587777	0.994078	ATP6V0D1
-0.355913	0.0358698	-0.151366	0.416311	0.587777	0.994078	B4GALT4
-0.354201	0.036834	-0.145187	0.435807	0.587777	0.994078	ZC3H7A
0.353155	0.037434	0.14467	0.437461	0.587777	0.994078	SMUG1
0.352956	0.0375486	0.137163	0.461855	0.587777	0.994078	CYB561D2.1
0.355471	0.0361168	-0.1371	0.462062	0.587777	0.994078	ENSG00000215386
-0.35483	0.0364773	-0.132714	0.476643	0.587777	0.994078	ZBED4
0.354169	0.0368525	0.122692	0.510834	0.587777	0.994078	ENSG00000230773
0.354229	0.0368185	-0.122575	0.511239	0.587777	0.994078	CD2BP2
0.352929	0.0375642	0.119942	0.520424	0.587777	0.994078	KRTAP7.1
0.355558	0.0360681	-0.119329	0.522574	0.587777	0.994078	SPESP1
0.355002	0.0363805	-0.114482	0.539719	0.587777	0.994078	LOC339166
0.354785	0.0365025	0.111638	0.549904	0.587777	0.994078	ENSG00000275674
-0.354774	0.0365093	-0.110788	0.552965	0.587777	0.994078	SHH
0.356851	0.03535	-0.107785	0.563843	0.587777	0.994078	RASGRF1
-0.356753	0.0354036	0.10651	0.568487	0.587777	0.994078	SMNDC1
0.35708	0.0352238	-0.102939	0.581597	0.587777	0.994078	PEX11A
0.355325	0.0361984	-0.0969155	0.604004	0.587777	0.994078	SAXO1
-0.352897	0.0375832	0.0937261	0.616015	0.587777	0.994078	SCN9A
0.356128	0.0357499	0.0859366	0.645757	0.587777	0.994078	SNRPC
0.353528	0.0372188	-0.0795715	0.670469	0.587777	0.994078	ANGPTL6
-0.355742	0.0359649	-0.0776348	0.678056	0.587777	0.994078	GLO1
-0.353824	0.0370492	-0.0767912	0.681371	0.587777	0.994078	IFI27L2
0.355098	0.0363263	0.0757254	0.685568	0.587777	0.994078	TDP1
0.356671	0.0354491	0.0750504	0.68823	0.587777	0.994078	SPDYC
0.357264	0.0351229	0.0731303	0.695824	0.587777	0.994078	ATP5MC3
0.353552	0.037205	-0.0681432	0.71568	0.587777	0.994078	TNFAIP1
-0.353337	0.037329	-0.0671168	0.71979	0.587777	0.994078	ENSG00000227560
0.353917	0.0369963	0.0603054	0.747255	0.587777	0.994078	RPS9
0.35303	0.0375058	-0.0556038	0.766393	0.587777	0.994078	CHMP3
0.353434	0.0372732	-0.0555788	0.766495	0.587777	0.994078	SKOR1
0.352956	0.0375486	-0.0546706	0.770208	0.587777	0.994078	ZNF414
0.356189	0.0357162	0.0526997	0.778283	0.587777	0.994078	TPD52L2
-0.354699	0.0365517	0.0520477	0.780959	0.587777	0.994078	SERPINB1
0.35293	0.0375638	-0.0459802	0.805979	0.587777	0.994078	ANGEL1
0.353172	0.0374238	-0.0401322	0.830274	0.587777	0.994078	PNOC
0.3551	0.0363249	-0.0401283	0.83029	0.587777	0.994078	NECAB3
0.353686	0.0371286	-0.0399921	0.830858	0.587777	0.994078	MT1F
0.357095	0.0352158	-0.0399659	0.830967	0.587777	0.994078	ENSG00000231345
0.354938	0.0364164	0.0398637	0.831393	0.587777	0.994078	CSRP1
-0.354285	0.0367863	-0.0364758	0.845544	0.587777	0.994078	ENSG00000260927
-0.352528	0.0377968	0.321341	0.0779486	0.589577	0.994078	NFAT5
0.352627	0.0377396	0.122602	0.511147	0.589577	0.994078	ENSG00000260834
0.352541	0.0377897	-0.0800501	0.668598	0.589577	0.994078	TLN2
0.352292	0.0379344	0.172499	0.353434	0.590043	0.994078	TRIP4
0.352252	0.0379581	0.144967	0.43651	0.590043	0.994078	TMEM42
-0.35216	0.0380115	0.183686	0.322595	0.590362	0.994078	NPFFR2
0.352052	0.0380745	-0.153656	0.409212	0.590829	0.994078	PSME3
-0.351854	0.0381906	-0.197335	0.287297	0.590834	0.994078	SENP7
-0.351734	0.0382614	-0.196928	0.288312	0.590834	0.994078	WDR55
-0.35173	0.0382633	-0.162405	0.382723	0.590834	0.994078	ENSG00000259918
-0.351731	0.0382627	-0.143145	0.442359	0.590834	0.994078	NUFIP2
-0.351698	0.0382821	-0.135363	0.46781	0.590834	0.994078	DEK
0.351659	0.0383051	0.130082	0.485506	0.590834	0.994078	HDHD3
0.351898	0.0381648	0.074161	0.691744	0.590834	0.994078	NARF
0.351388	0.0384646	0.335939	0.0646493	0.591944	0.994078	ENSG00000229928
0.351219	0.0385643	0.155724	0.402859	0.591944	0.994078	MNAT1
0.351279	0.038529	0.12021	0.519484	0.591944	0.994078	TXNDC9
0.351264	0.0385382	-0.0584341	0.754855	0.591944	0.994078	INPP1
-0.351025	0.0386791	-0.223112	0.227639	0.592024	0.994078	ENSG00000259185
0.351113	0.0386275	-0.129836	0.486338	0.592024	0.994078	PLAAT1
-0.350947	0.0387256	-0.0607688	0.745376	0.592232	0.994078	LINC01258
-0.350791	0.0388183	-0.360676	0.0462287	0.592433	0.994078	SECISBP2L
0.350758	0.0388378	0.234002	0.205153	0.592433	0.994078	KCNK16
0.350693	0.0388766	-0.35076	0.0530314	0.592521	0.994078	GASK1A
0.35011	0.0392248	0.34366	0.0583713	0.593085	0.994078	TMCO1
0.349613	0.0395231	-0.323267	0.0760816	0.593085	0.994078	ST8SIA5
0.350117	0.0392203	-0.313074	0.086363	0.593085	0.994078	UNC13D
0.349359	0.0396769	-0.28416	0.121321	0.593085	0.994078	OR2T2
0.350413	0.0390436	-0.255863	0.164743	0.593085	0.994078	SCAMP2
-0.349298	0.0397135	-0.203764	0.271562	0.593085	0.994078	ENSG00000242553
0.350267	0.0391307	-0.191	0.30336	0.593085	0.994078	MTMR14
-0.350238	0.0391477	0.178868	0.335667	0.593085	0.994078	ATP9B
0.349843	0.0393851	0.149687	0.42156	0.593085	0.994078	MFAP2
0.349291	0.039718	-0.130372	0.484526	0.593085	0.994078	ENSG00000206066
0.350424	0.0390366	-0.125687	0.50049	0.593085	0.994078	COPS7B
-0.349567	0.0395509	0.118514	0.525438	0.593085	0.994078	DMXL1
0.349889	0.0393573	-0.0795715	0.670469	0.593085	0.994078	ENSG00000285731
0.349597	0.0395328	-0.0795715	0.670469	0.593085	0.994078	ENSG00000214121
0.350018	0.03928	-0.0687375	0.713304	0.593085	0.994078	ATP13A2
0.349352	0.0396812	0.05993	0.748777	0.593085	0.994078	ENSG00000259007
0.349735	0.0394499	-0.0492718	0.792381	0.593085	0.994078	SLC51A
0.349718	0.0394599	-0.043455	0.816449	0.593085	0.994078	VTA1
-0.349437	0.0396298	-0.0428788	0.818843	0.593085	0.994078	TRA2A
0.349136	0.0398117	-0.054566	0.770636	0.59367	0.994078	PSMB7
0.348811	0.0400097	0.287232	0.117175	0.595341	0.994078	EXOSC7
0.348734	0.0400564	-0.184871	0.319428	0.595341	0.994078	CENPO
0.348781	0.0400276	-0.112373	0.547263	0.595341	0.994078	ACTG2
0.348668	0.0400967	0.077131	0.680035	0.595448	0.994078	ENSG00000271286
0.348349	0.0402914	0.396595	0.0271827	0.595552	0.994078	RHCE
0.348345	0.0402939	-0.150427	0.419242	0.595552	0.994078	ENSG00000283269
-0.348546	0.0401708	-0.121484	0.515037	0.595552	0.994078	YLPM1
0.348416	0.0402507	0.0532087	0.776196	0.595552	0.994078	TOMM7
0.34849	0.0402054	0.0520477	0.780959	0.595552	0.994078	NUDT22
0.348173	0.0403993	-0.30512	0.0950991	0.595596	0.994078	MIF4GD
0.347713	0.0406828	0.265171	0.149388	0.595596	0.994078	ENSG00000251400
-0.347361	0.0409006	-0.229838	0.213561	0.595596	0.994078	HNRNPK
0.347524	0.0407992	-0.179675	0.333453	0.595596	0.994078	SLC4A11
0.347842	0.0406033	0.15094	0.417639	0.595596	0.994078	RHOXF2B
0.347318	0.0409273	-0.142724	0.443718	0.595596	0.994078	RTF2
0.348032	0.040486	0.129967	0.485894	0.595596	0.994078	LRCH3
0.347604	0.0407497	0.122879	0.510185	0.595596	0.994078	CNP
-0.34736	0.040901	-0.112627	0.54635	0.595596	0.994078	LUC7L3
0.347409	0.0408706	0.108203	0.562321	0.595596	0.994078	LAMTOR2
0.347386	0.040885	-0.0954498	0.609511	0.595596	0.994078	CCN6
0.347849	0.0405987	-0.062086	0.740044	0.595596	0.994078	DCP1A
0.347745	0.0406628	-0.0618146	0.741142	0.595596	0.994078	ZNF461
0.347529	0.0407964	-0.0471598	0.801099	0.595596	0.994078	TCL1B
-0.347776	0.040644	0.0444315	0.812397	0.595596	0.994078	GUCY2D
-0.34688	0.0411991	0.362359	0.0451464	0.596609	0.994078	HSPA12B
0.346811	0.0412426	0.185455	0.317874	0.596609	0.994078	EMC3
0.34664	0.0413495	-0.175605	0.344699	0.596609	0.994078	GMPR2
0.346978	0.0411385	0.172266	0.354096	0.596609	0.994078	ATPAF2
0.34693	0.0411683	-0.154387	0.40696	0.596609	0.994078	FDPS
0.346583	0.0413847	-0.150671	0.418482	0.596609	0.994078	UBL7.AS1
0.346702	0.0413102	0.140906	0.449604	0.596609	0.994078	OVCA2
0.346499	0.0414376	-0.137477	0.460821	0.596609	0.994078	SNRNP40
0.346721	0.0412984	-0.121427	0.515233	0.596609	0.994078	SH3GL1
0.346576	0.0413895	0.0872146	0.640839	0.596609	0.994078	COMMD9
0.346523	0.0414225	0.0599746	0.748596	0.596609	0.994078	WDR38
0.34632	0.0415496	-0.249649	0.1756	0.597742	0.994078	ZNF143
0.345972	0.0417689	-0.33708	0.0636899	0.597802	0.994078	CCDC13
0.346215	0.041616	0.290609	0.11274	0.597802	0.994078	ZNF543
-0.34606	0.0417132	-0.282699	0.12333	0.597802	0.994078	KHDRBS1
-0.345913	0.0418062	-0.199782	0.28124	0.597802	0.994078	SLCO1B3
0.345922	0.0418001	0.183954	0.321877	0.597802	0.994078	MRPL55
0.34589	0.0418202	0.1611	0.38661	0.597802	0.994078	GPHN
0.346044	0.0417234	-0.142564	0.444235	0.597802	0.994078	C12orf40
0.346156	0.0416529	-0.117016	0.530722	0.597802	0.994078	CASP10
-0.345655	0.0419693	0.0648693	0.728816	0.59898	0.994078	MTTP
0.345678	0.0419544	0.0511472	0.78466	0.59898	0.994078	WFDC3
0.34559	0.04201	-0.218039	0.23866	0.599085	0.994078	PHB2
0.345491	0.0420727	0.137261	0.46153	0.599211	0.994078	TMEM14B
0.345418	0.042119	-0.0895445	0.631911	0.599211	0.994078	SETD6
0.345432	0.0421101	-0.0511208	0.784768	0.599211	0.994078	TMEM256
-0.345253	0.042224	-0.489051	0.00524006	0.599281	0.994078	DHFR
0.345306	0.0421902	0.297207	0.104438	0.599281	0.994078	SLC35E3
-0.34529	0.0422004	0.281404	0.125132	0.599281	0.994078	ENSG00000271776
-0.344923	0.0424347	-0.171007	0.357676	0.601555	0.994078	VRTN
0.344897	0.0424513	0.062293	0.739207	0.601555	0.994078	PPIE
0.344269	0.042854	-0.290055	0.113459	0.602491	0.994078	MRPL2
0.344136	0.0429394	-0.234482	0.204199	0.602491	0.994078	SLC7A11.AS1
0.344613	0.0426327	0.153669	0.409172	0.602491	0.994078	ZNF582.AS1
0.34431	0.0428274	0.138949	0.455988	0.602491	0.994078	TRAF6
0.34465	0.0426092	0.086183	0.644808	0.602491	0.994078	IQCJ
0.344407	0.0427648	0.0838335	0.653883	0.602491	0.994078	EYA1
0.344155	0.0429275	-0.0824828	0.659122	0.602491	0.994078	SPECC1
0.344226	0.0428815	0.0748443	0.689044	0.602491	0.994078	MARVELD1
0.343971	0.0430461	-0.0718209	0.701019	0.602491	0.994078	WDR74
0.344586	0.0426499	-0.0664361	0.72252	0.602491	0.994078	WDR34
0.343918	0.0430801	0.0524989	0.779107	0.602491	0.994078	EIF4A1
0.344265	0.0428562	-0.0368278	0.844071	0.602491	0.994078	WBP11
0.343701	0.0432209	0.179393	0.334227	0.602943	0.994078	TAT.AS1
0.343765	0.0431792	-0.136996	0.462405	0.602943	0.994078	ENSG00000283528
0.343492	0.0433562	0.40619	0.0233668	0.602957	0.994078	F11
-0.343542	0.0433237	-0.340343	0.0610068	0.602957	0.994078	KPNA4
0.343587	0.0432944	-0.173038	0.35191	0.602957	0.994078	NDUFB7
0.343636	0.0432629	-0.0684129	0.714602	0.602957	0.994078	TRIM62
-0.343422	0.043402	0.186652	0.314705	0.60312	0.994078	HNRNPA2B1
0.343319	0.0434687	0.104117	0.577258	0.60312	0.994078	CSNK2B
0.343346	0.0434511	0.0520477	0.780959	0.60312	0.994078	LIPE
-0.342995	0.0436801	0.268131	0.14473	0.604569	0.994078	KIT
0.342953	0.0437079	0.238164	0.196978	0.604569	0.994078	ALG12
0.343027	0.0436593	-0.236884	0.199469	0.604569	0.994078	LACTB2
0.342794	0.0438117	0.0916859	0.62375	0.604904	0.994078	ENSG00000274090
0.342659	0.0439004	-0.297508	0.104071	0.605367	0.994078	NKX6.2
0.342586	0.0439485	0.195508	0.291871	0.605484	0.994078	DOCK1
0.342543	0.0439764	0.0520477	0.780959	0.605484	0.994078	IGSF1
-0.342242	0.0441749	-0.239166	0.195044	0.606545	0.994078	LINC01411
0.342245	0.0441729	0.213308	0.249254	0.606545	0.994078	SMG5
0.342221	0.0441885	0.171854	0.355266	0.606545	0.994078	FOCAD
-0.342362	0.0440957	-0.149673	0.421603	0.606545	0.994078	ENSG00000255123
-0.342086	0.0442779	-0.337988	0.0629338	0.607307	0.994078	ANKRD13A
0.341897	0.0444029	-0.141221	0.448581	0.607377	0.994078	FOXR1
0.341873	0.0444183	0.132823	0.476277	0.607377	0.994078	UBALD1
0.341905	0.0443972	0.0589887	0.7526	0.607377	0.994078	MGRN1
0.341963	0.0443593	-0.0516284	0.782682	0.607377	0.994078	GS1.124K5.4
0.341781	0.0444794	0.389969	0.030104	0.607749	0.994078	LAGE3
-0.341708	0.0445282	-0.231465	0.210249	0.607953	0.994078	ZNF442
0.341372	0.0447518	-0.179091	0.335054	0.610079	0.994078	LOC105369203
0.341311	0.0447923	0.0429156	0.81869	0.610168	0.994078	ZNF581
0.341201	0.0448655	0.179393	0.334227	0.610239	0.994078	RASL10A
-0.341021	0.0449863	-0.136304	0.46469	0.61082	0.994078	ENSG00000261218
0.341054	0.0449642	-0.0795715	0.670469	0.61082	0.994078	ALG1L2
0.340954	0.0450306	-0.0401322	0.830274	0.61082	0.994078	ENSG00000223361
0.340934	0.0450443	0.0389879	0.835046	0.61082	0.994078	SLX1A
-0.340758	0.0451624	-0.103178	0.580713	0.611703	0.994078	LINC01554
-0.340627	0.0452501	-0.150575	0.41878	0.611762	0.994078	ENSG00000280406
0.34066	0.045228	-0.125429	0.501377	0.611762	0.994078	PPP1R14B
0.340509	0.0453296	0.147869	0.427284	0.612375	0.994078	RBM4B
0.340385	0.0454133	-0.189917	0.306161	0.613046	0.994078	LOC100506125
-0.339575	0.0459626	0.339572	0.0616325	0.613442	0.994078	ARMC1
-0.340022	0.0456586	0.266567	0.147178	0.613442	0.994078	TMED8
0.339711	0.0458701	0.264991	0.149675	0.613442	0.994078	GSN
0.339936	0.045717	-0.252597	0.170389	0.613442	0.994078	CA12
0.339487	0.0460226	0.225062	0.223495	0.613442	0.994078	HAUS7
0.339701	0.0458766	-0.219992	0.234375	0.613442	0.994078	STX18.AS1
0.33962	0.0459315	-0.218369	0.237933	0.613442	0.994078	SAE1
-0.339402	0.0460802	0.15905	0.39276	0.613442	0.994078	SLC2A4RG
0.339393	0.0460867	0.115897	0.534685	0.613442	0.994078	IFT52
0.33995	0.0457075	0.109507	0.557592	0.613442	0.994078	MGST3
0.339907	0.0457366	-0.0766333	0.681993	0.613442	0.994078	SAYSD1
0.339394	0.0460857	0.0713586	0.702856	0.613442	0.994078	ENSG00000213033
0.339778	0.0458243	-0.0633952	0.734756	0.613442	0.994078	ELOA.AS1
0.339707	0.0458727	0.0479079	0.798008	0.613442	0.994078	CGREF1
-0.339859	0.0457696	-0.0442733	0.813053	0.613442	0.994078	NAA25
0.339167	0.046241	-0.28542	0.119608	0.6139	0.994078	WBP11P1
-0.338566	0.0466538	0.247536	0.179405	0.6139	0.994078	DDX17
0.338469	0.0467204	0.235531	0.202124	0.6139	0.994078	PLPP7
0.338882	0.0464362	0.209888	0.257104	0.6139	0.994078	MAT2B
0.338555	0.0466612	0.204765	0.269164	0.6139	0.994078	SVOPL
-0.33862	0.0466162	-0.20424	0.270419	0.6139	0.994078	FN1
-0.33829	0.0468443	-0.144558	0.437821	0.6139	0.994078	UHRF1
-0.338482	0.0467114	-0.13547	0.467453	0.6139	0.994078	NFATC2
0.338319	0.0468241	0.132168	0.478475	0.6139	0.994078	ENSG00000280439
0.338747	0.0465287	0.116587	0.532241	0.6139	0.994078	ENSG00000273783
0.339133	0.0462643	0.0973735	0.602287	0.6139	0.994078	NSUN5
0.338371	0.046788	-0.0887801	0.634835	0.6139	0.994078	FAM160A2
0.33867	0.0465818	-0.0879681	0.637946	0.6139	0.994078	ZC3HC1
0.338736	0.0465366	-0.0730576	0.696112	0.6139	0.994078	ENSG00000284999
0.339263	0.0461749	0.0725497	0.698126	0.6139	0.994078	LINC02210
-0.338919	0.0464108	-0.0546706	0.770208	0.6139	0.994078	NR1I3
-0.338499	0.0466999	-0.0496757	0.790716	0.6139	0.994078	IFIT5
0.338332	0.046815	0.0364982	0.84545	0.6139	0.994078	CTPS2
0.338166	0.04693	0.118128	0.526796	0.614209	0.994078	CCNQ
0.337867	0.0471374	0.234117	0.204925	0.615943	0.994078	FTHL17
0.337762	0.0472103	0.248518	0.177629	0.616447	0.994078	ENSG00000285673
-0.337652	0.0472872	0.246159	0.181914	0.616554	0.994078	RPS25
0.3375	0.047393	0.123178	0.509148	0.617153	0.994078	CABIN1
0.337438	0.0474363	0.0918543	0.62311	0.617153	0.994078	ASDURF
0.337465	0.0474172	0.0520477	0.780959	0.617153	0.994078	RILP
0.337199	0.0476036	0.220311	0.233681	0.617956	0.994078	ENSG00000287350
0.337105	0.0476697	-0.0840294	0.653124	0.617956	0.994078	LRRC4
0.336979	0.0477577	-0.244285	0.185372	0.618645	0.994078	ENSG00000230214
0.336808	0.0478782	-0.487456	0.00541203	0.618866	0.994078	ZC3H18
0.336822	0.0478684	0.0744317	0.690674	0.618866	0.994078	KLLN
0.336582	0.0480374	-0.317752	0.0815201	0.619437	0.994078	GCNT3
-0.336632	0.0480016	-0.253911	0.168101	0.619437	0.994078	UBE2Z
0.33646	0.0481233	0.172375	0.353786	0.619437	0.994078	NBPF20
0.33666	0.0479822	-0.141314	0.44828	0.619437	0.994078	ENSG00000286733
-0.336521	0.0480806	-0.113343	0.543788	0.619437	0.994078	UBE4A
0.336452	0.0481293	-0.0908944	0.626761	0.619437	0.994078	ENSG00000283228
-0.336335	0.0482116	0.118141	0.52675	0.61965	0.994078	FBXW7
0.336282	0.0482495	0.101622	0.586465	0.61965	0.994078	SIVA1
0.336139	0.0483504	-0.187803	0.311677	0.620503	0.994078	CELSR3
0.336074	0.048397	-0.0373104	0.842053	0.620657	0.994078	SPPL2A
0.335932	0.0484978	-0.141934	0.446268	0.621062	0.994078	GSKIP
0.335786	0.0486017	-0.0737596	0.693332	0.621519	0.994078	WARS
0.335784	0.0486027	0.0401441	0.830224	0.621519	0.994078	NSUN5P1
0.335726	0.048644	-0.0795715	0.670469	0.621604	0.994078	ENSG00000230371
-0.335611	0.0487263	-0.125657	0.500593	0.622214	0.994078	ANGPT2
0.335552	0.0487683	0.0825358	0.658916	0.622307	0.994078	ABHD2
-0.335493	0.0488106	-0.164652	0.376084	0.622405	0.994078	KMT2E
-0.333859	0.0499898	0.444574	0.0122187	0.622744	0.994078	ENSG00000248774
-0.334959	0.0491935	-0.39064	0.0297972	0.622744	0.994078	FIGN
-0.334168	0.0497648	-0.262572	0.153567	0.622744	0.994078	VAV3
0.333756	0.0500643	-0.259823	0.158079	0.622744	0.994078	IZUMO1R
-0.333859	0.0499898	-0.255436	0.165473	0.622744	0.994078	MIR4713HG
0.33461	0.0494449	-0.251821	0.171749	0.622744	0.994078	MAP2K6
0.334801	0.049307	0.244746	0.184516	0.622744	0.994078	POLD2
-0.334228	0.0497214	-0.241099	0.191351	0.622744	0.994078	PWWP3A
-0.333467	0.0502757	0.237429	0.198406	0.622744	0.994078	HOXA4
-0.33386	0.0499887	0.230197	0.212827	0.622744	0.994078	GAREM1
0.335286	0.0489583	-0.213755	0.24824	0.622744	0.994078	ZBTB49
0.333565	0.0502041	-0.212378	0.251373	0.622744	0.994078	SDCCAG8
-0.334602	0.0494505	0.186227	0.315827	0.622744	0.994078	ENSG00000270574
0.333952	0.0499215	0.179393	0.334227	0.622744	0.994078	CCDC22
0.33347	0.0502736	-0.173257	0.351292	0.622744	0.994078	PRKAG1
0.334506	0.0495199	-0.171044	0.357571	0.622744	0.994078	ENSG00000271151
-0.334152	0.0497768	0.168339	0.365339	0.622744	0.994078	NPIPB4
0.33374	0.0500764	0.158723	0.393747	0.622744	0.994078	RNASEK
0.334734	0.0493552	0.150637	0.418587	0.622744	0.994078	ENSG00000213113
0.334347	0.0496354	-0.143852	0.440087	0.622744	0.994078	RECQL5
0.334494	0.0495283	0.142504	0.444427	0.622744	0.994078	DENND6A.DT
0.333432	0.0503011	-0.121605	0.514614	0.622744	0.994078	THBS2
0.334077	0.0498307	-0.0980871	0.599617	0.622744	0.994078	LINC01845
0.334813	0.0492987	-0.0969765	0.603775	0.622744	0.994078	TUBAL3
-0.333569	0.0502009	0.0954058	0.609677	0.622744	0.994078	ENSG00000274944
0.33408	0.0498289	0.0919421	0.622776	0.622744	0.994078	PAK4
0.33347	0.0502735	0.0916859	0.62375	0.622744	0.994078	ENSG00000259093
0.334345	0.0496364	0.0713586	0.702856	0.622744	0.994078	ENSG00000223586
0.333347	0.0503634	-0.0642085	0.731477	0.622744	0.994078	NEK2
0.333945	0.0499271	-0.064084	0.731979	0.622744	0.994078	MRPL37
0.333712	0.0500965	-0.0635877	0.73398	0.622744	0.994078	B9D1
0.333351	0.0503605	0.0626818	0.737636	0.622744	0.994078	MAGOH
0.334159	0.0497716	-0.0607688	0.745376	0.622744	0.994078	IQCC
0.333761	0.0500611	-0.0595531	0.750307	0.622744	0.994078	PIK3R3
0.334158	0.0497722	0.0440114	0.81414	0.622744	0.994078	ABR
0.333229	0.0504499	0.14957	0.421929	0.622956	0.994078	XRCC2
-0.33324	0.0504419	-0.136186	0.465082	0.622956	0.994078	ASCC3
-0.333082	0.0505581	-0.160441	0.38858	0.623862	0.994078	CCNJ
-0.332922	0.0506761	0.211601	0.253153	0.624092	0.994078	GLIPR2
0.332821	0.0507505	-0.201706	0.276536	0.624092	0.994078	PFDN1
0.332836	0.0507392	-0.154138	0.407725	0.624092	0.994078	PRKAB1
0.332854	0.0507257	-0.149869	0.42099	0.624092	0.994078	TICRR
0.333	0.0506186	0.0872122	0.640848	0.624092	0.994078	DIPK1A
0.332682	0.0508524	-0.208608	0.260083	0.624384	0.994078	MRTFB
0.332647	0.0508786	-0.14111	0.448942	0.624384	0.994078	SCLY
0.332688	0.0508481	0.0607362	0.745508	0.624384	0.994078	NTPCR
-0.332467	0.0510115	0.156126	0.401633	0.625587	0.994078	LOC100996732
0.328561	0.0539694	-0.458423	0.00949696	0.625695	0.994078	ENSG00000234125
0.328463	0.0540456	0.443139	0.012535	0.625695	0.994078	FAM57A
-0.329486	0.0532569	-0.353908	0.050791	0.625695	0.994078	DNAJC10
0.330732	0.052309	-0.328386	0.0712893	0.625695	0.994078	OR52I2
0.331631	0.051634	0.327095	0.072475	0.625695	0.994078	PPOX
0.328903	0.0537048	0.322662	0.0766647	0.625695	0.994078	ZDHHC12
0.331925	0.0514141	0.321925	0.0773787	0.625695	0.994078	SLC25A38
-0.329019	0.0536154	-0.309668	0.0900254	0.625695	0.994078	ENSG00000272002
0.328997	0.0536324	0.28143	0.125095	0.625695	0.994078	RNF180
0.331562	0.0516851	-0.267608	0.145545	0.625695	0.994078	ENSG00000286285
0.332291	0.051142	-0.265663	0.148606	0.625695	0.994078	TRIB2
0.328454	0.0540522	-0.249933	0.175094	0.625695	0.994078	GATB
-0.328727	0.053841	-0.247406	0.179641	0.625695	0.994078	KIAA2026
0.331087	0.0520417	-0.23993	0.193579	0.625695	0.994078	IQCA1
-0.329566	0.0531958	0.22759	0.2182	0.625695	0.994078	ABCA6
0.329915	0.0529294	-0.224403	0.224888	0.625695	0.994078	CLDN22
-0.331893	0.0514381	0.209153	0.258811	0.625695	0.994078	BCL10
-0.331107	0.0520261	-0.203517	0.272157	0.625695	0.994078	KDM7A
0.328468	0.0540418	-0.203294	0.272692	0.625695	0.994078	DPP3
0.331301	0.0518805	-0.19549	0.291917	0.625695	0.994078	PRAP1
0.329559	0.0532012	0.181084	0.329614	0.625695	0.994078	FAM234A
0.331943	0.0514005	-0.180131	0.332209	0.625695	0.994078	PPIL2
-0.331439	0.0517776	-0.17232	0.353943	0.625695	0.994078	HSP90B1
0.328899	0.0537084	-0.172245	0.354154	0.625695	0.994078	CBX2
-0.329173	0.0534976	-0.171044	0.357571	0.625695	0.994078	CARD9
0.32993	0.0529179	-0.170306	0.359682	0.625695	0.994078	THAP7
0.329705	0.0530894	-0.167559	0.367596	0.625695	0.994078	ALOXE3
-0.330908	0.0521764	0.164614	0.376196	0.625695	0.994078	MYBL1
0.331182	0.05197	0.164544	0.376403	0.625695	0.994078	BHLHE40.AS1
0.3312	0.0519564	-0.162333	0.382937	0.625695	0.994078	ENSG00000233994
0.329318	0.0533856	-0.156413	0.400754	0.625695	0.994078	CDKL3
0.33087	0.0522049	0.152034	0.414234	0.625695	0.994078	ILK
0.32985	0.0529787	-0.149673	0.421603	0.625695	0.994078	APC2
0.330222	0.0526952	0.148162	0.42636	0.625695	0.994078	SCFD1
0.331853	0.0514676	-0.143704	0.440562	0.625695	0.994078	ENSG00000282876
0.329536	0.0532186	0.140075	0.452307	0.625695	0.994078	CENPL
0.328571	0.0539616	0.139524	0.454105	0.625695	0.994078	EIF2B4
-0.332012	0.0513494	0.137524	0.460664	0.625695	0.994078	ATXN1
0.330313	0.0526262	0.134369	0.471113	0.625695	0.994078	TMEM136
0.329656	0.0531266	0.134209	0.471647	0.625695	0.994078	NUP37
0.332338	0.0511071	0.13107	0.48217	0.625695	0.994078	ENSG00000277342
0.328772	0.0538062	0.13082	0.483011	0.625695	0.994078	YARS2
0.330362	0.0525896	-0.126776	0.496755	0.625695	0.994078	MPP4
0.33021	0.0527045	-0.121201	0.516021	0.625695	0.994078	GEMIN7
0.331732	0.0515582	0.119534	0.521852	0.625695	0.994078	ENSG00000284634
0.32925	0.0534379	0.116489	0.532587	0.625695	0.994078	ENSG00000239213
0.331492	0.0517375	-0.113534	0.543106	0.625695	0.994078	C17orf112
0.330265	0.0526631	0.110301	0.554721	0.625695	0.994078	NUDT16L1
0.328468	0.0540419	0.106819	0.567361	0.625695	0.994078	ZNF425
-0.329172	0.0534979	0.106592	0.568189	0.625695	0.994078	RNF144B
0.331715	0.0515711	-0.105329	0.57281	0.625695	0.994078	ZW10
0.331224	0.0519389	-0.103364	0.580028	0.625695	0.994078	ZNF529
0.330359	0.0525916	-0.100867	0.589262	0.625695	0.994078	IKZF5
0.331169	0.0519802	-0.0926386	0.620133	0.625695	0.994078	RPP21
-0.330493	0.0524898	-0.085483	0.647507	0.625695	0.994078	NCOA1
0.331484	0.051744	0.0831669	0.656467	0.625695	0.994078	ENSG00000213260
0.33208	0.0512987	0.0816294	0.662441	0.625695	0.994078	IMP3
0.329788	0.0530259	-0.0814132	0.663282	0.625695	0.994078	MTMR8
0.329796	0.0530202	-0.0736734	0.693673	0.625695	0.994078	ADCY9
0.330735	0.0523072	-0.0728973	0.696747	0.625695	0.994078	ENSG00000286905
0.330128	0.0527671	-0.0627257	0.737459	0.625695	0.994078	ENSG00000224985
0.329852	0.0529772	-0.0607688	0.745376	0.625695	0.994078	ST3GAL6.AS1
0.330911	0.052174	0.0599036	0.748885	0.625695	0.994078	LINC00885
0.33217	0.0512322	-0.0570685	0.760416	0.625695	0.994078	ENSG00000255339
0.329618	0.0531561	-0.0549392	0.769109	0.625695	0.994078	XYLT1
-0.331933	0.0514085	-0.0538093	0.773734	0.625695	0.994078	HSP90AA1
0.328718	0.0538477	0.0513304	0.783907	0.625695	0.994078	ENSG00000255425
-0.331251	0.0519182	-0.0481177	0.797142	0.625695	0.994078	RRM2B
0.329661	0.0531234	-0.0450575	0.809801	0.625695	0.994078	COL22A1
0.329026	0.0536102	0.0429531	0.818534	0.625695	0.994078	LOC101928014
-0.32931	0.0533919	-0.0399272	0.831128	0.625695	0.994078	MYO1D
0.328715	0.0538503	-0.037086	0.842991	0.625695	0.994078	MVB12B
0.331864	0.05146	-0.0370549	0.843122	0.625695	0.994078	CFAP57
-0.328363	0.054123	0.201371	0.277352	0.625849	0.994078	INSIG1
0.328165	0.0542771	-0.0429481	0.818555	0.626682	0.994078	TBCC
-0.327502	0.0547945	-0.371894	0.0393911	0.626776	0.994078	H2AFZ
0.326798	0.0553482	0.30488	0.0953718	0.626776	0.994078	SATB2.AS1
0.327231	0.0550068	-0.296042	0.10587	0.626776	0.994078	EMILIN2
0.327018	0.055175	0.26867	0.143893	0.626776	0.994078	OR1N1
0.326842	0.055314	-0.263727	0.1517	0.626776	0.994078	ZNF33A
-0.327411	0.0548659	0.261032	0.156084	0.626776	0.994078	CDS1
0.327024	0.0551703	0.248818	0.177089	0.626776	0.994078	ENSG00000224689
0.32711	0.055102	0.247904	0.178739	0.626776	0.994078	ENSG00000269274
0.326733	0.0553996	-0.240025	0.193398	0.626776	0.994078	NFX1
0.327465	0.0548236	-0.216044	0.243089	0.626776	0.994078	HARS
0.326832	0.0553215	-0.192643	0.299139	0.626776	0.994078	ERICH1
0.327474	0.0548167	-0.192039	0.300687	0.626776	0.994078	JAKMIP1
0.326798	0.0553482	-0.185639	0.317387	0.626776	0.994078	ENSG00000257489
0.32764	0.0546866	-0.171012	0.357662	0.626776	0.994078	ATE1
0.326984	0.0552016	0.160555	0.38824	0.626776	0.994078	CDH4
0.327357	0.054908	-0.136996	0.462405	0.626776	0.994078	ENSG00000251867
0.32738	0.0548903	-0.100786	0.589563	0.626776	0.994078	VPS25
0.327071	0.0551334	0.0828515	0.65769	0.626776	0.994078	FH
0.327803	0.0545586	-0.0786163	0.674207	0.626776	0.994078	PPT1
0.327176	0.0550503	-0.0686259	0.71375	0.626776	0.994078	LIN52
0.327274	0.0549737	-0.0685247	0.714155	0.626776	0.994078	SHANK3
0.32673	0.0554024	0.0648748	0.728795	0.626776	0.994078	CFD
0.327806	0.0545567	-0.0526695	0.778407	0.626776	0.994078	CIZ1
0.327865	0.0545103	0.0520477	0.780959	0.626776	0.994078	WNT5B
-0.327005	0.0551854	0.0489961	0.793518	0.626776	0.994078	ASMTL
-0.327005	0.0551854	0.0489961	0.793518	0.626776	0.994078	ENSG00000169093-PAR-Y
0.328106	0.0543231	-0.0461136	0.805427	0.626776	0.994078	ENSG00000271741
0.327609	0.0547109	0.0432895	0.817137	0.626776	0.994078	ZNF385B
0.327435	0.0548468	0.0366104	0.844981	0.626776	0.994078	TSTD3
0.326395	0.0556674	0.310086	0.0895692	0.627071	0.994078	RXRB
0.326333	0.0557169	0.198899	0.283415	0.627071	0.994078	SEPTIN2
0.326545	0.0555489	0.179393	0.334227	0.627071	0.994078	TNNI1
0.3265	0.0555845	0.178422	0.336893	0.627071	0.994078	FAM47E
0.3263	0.0557426	-0.154864	0.405494	0.627071	0.994078	ENSG00000205583
-0.326445	0.055628	0.133469	0.474115	0.627071	0.994078	NAP1L1
0.326268	0.0557687	-0.0795715	0.670469	0.627071	0.994078	ZKSCAN3
0.326365	0.0556913	0.0782152	0.675779	0.627071	0.994078	STK19
0.326248	0.0557842	-0.0557717	0.765707	0.627071	0.994078	GCDH
-0.326227	0.0558006	-0.0546706	0.770208	0.627071	0.994078	ENSG00000250135
0.326212	0.0558126	0.0536245	0.774491	0.627071	0.994078	C5orf34
-0.326157	0.0558563	0.101144	0.588233	0.627169	0.994078	BMI1
-0.325827	0.0561201	-0.250799	0.173554	0.628113	0.994078	ENSG00000232517
0.325824	0.056122	0.211516	0.253348	0.628113	0.994078	HMGCL
0.325992	0.055988	-0.136996	0.462405	0.628113	0.994078	KLHL14
0.325945	0.0560258	-0.129552	0.487299	0.628113	0.994078	FUT4
0.325783	0.056155	0.0663104	0.723025	0.628113	0.994078	PXK
-0.325692	0.0562275	-0.171044	0.357571	0.628195	0.994078	LANCL3
0.325635	0.0562733	-0.0664535	0.722451	0.628315	0.994078	CYTH2
0.325582	0.0563156	0.472856	0.00722361	0.628397	0.994078	LINC02357
0.325396	0.0564645	0.460814	0.0090832	0.628663	0.994078	BCL6B
-0.32531	0.0565339	-0.13914	0.455361	0.628663	0.994078	GOPC
0.325281	0.0565576	0.12929	0.488187	0.628663	0.994078	MAP3K12
-0.325503	0.0563793	0.110293	0.554751	0.628663	0.994078	ENSG00000271369
0.325456	0.0564163	0.079842	0.669411	0.628663	0.994078	ZNF571
0.325116	0.0566903	0.268475	0.144196	0.629036	0.994078	ADH5
0.325072	0.0567251	0.183159	0.324009	0.629036	0.994078	OR2L2
-0.324892	0.0568706	-0.160876	0.387281	0.629208	0.994078	PRKAB2
-0.324935	0.0568355	0.0773868	0.67903	0.629208	0.994078	SMC4
-0.324882	0.0568789	-0.0700542	0.708049	0.629208	0.994078	SETX
0.324815	0.0569326	0.0564898	0.762776	0.629414	0.994078	ENSG00000226903
-0.324639	0.0570749	-0.286484	0.118175	0.629682	0.994078	SASS6
0.324581	0.0571222	-0.284877	0.120343	0.629682	0.994078	ANO7
0.32473	0.0570013	-0.133474	0.4741	0.629682	0.994078	DHX58
0.324568	0.0571322	-0.0862508	0.644547	0.629682	0.994078	SOX5
0.324615	0.0570943	0.0818091	0.661741	0.629682	0.994078	ENSG00000272800
-0.324345	0.0573131	0.271485	0.13958	0.629944	0.994078	ENSG00000223803
0.324306	0.0573449	0.208813	0.259604	0.629944	0.994078	RAB11FIP4
0.3243	0.0573504	0.135046	0.46886	0.629944	0.994078	LENG1
0.324441	0.0572355	0.0473168	0.80045	0.629944	0.994078	POPDC3
-0.323827	0.0577353	0.302795	0.0977749	0.629981	0.994078	MED14
-0.324089	0.0575214	-0.272226	0.13846	0.629981	0.994078	GPATCH8
0.323836	0.057728	-0.259459	0.158682	0.629981	0.994078	CCDC86
0.322976	0.0584335	0.257654	0.161704	0.629981	0.994078	ZGLP1
0.323958	0.0576286	0.236327	0.200559	0.629981	0.994078	ATPSCKMT
0.323984	0.0576074	-0.220789	0.232641	0.629981	0.994078	DAP3
0.32292	0.0584798	0.196283	0.289925	0.629981	0.994078	PIGC
0.324095	0.057517	0.167849	0.366755	0.629981	0.994078	VAC14
0.323607	0.0579151	-0.160566	0.388206	0.629981	0.994078	PSTPIP1
0.32293	0.0584718	0.160191	0.389331	0.629981	0.994078	MRPL4
0.323028	0.058391	-0.140003	0.452542	0.629981	0.994078	ZNF133
0.323052	0.0583716	-0.136996	0.462405	0.629981	0.994078	FREM1
0.3236	0.0579211	-0.126129	0.498973	0.629981	0.994078	ENSG00000234711
0.323626	0.0578995	0.106779	0.567508	0.629981	0.994078	MECP2
0.322963	0.0584444	-0.106359	0.56904	0.629981	0.994078	ENSG00000229251
0.323022	0.0583959	0.0942494	0.614037	0.629981	0.994078	MOK
0.323109	0.0583247	0.0875627	0.639502	0.629981	0.994078	STAG3
0.32303	0.0583893	0.0827273	0.658172	0.629981	0.994078	SDHB
-0.323249	0.0582091	-0.0768266	0.681232	0.629981	0.994078	LIN54
0.322905	0.0584927	-0.0738768	0.692868	0.629981	0.994078	WWP1
0.323749	0.0577995	-0.0589836	0.752621	0.629981	0.994078	ENSG00000196205
-0.323559	0.0579543	-0.0559194	0.765104	0.629981	0.994078	LOC349160
0.32315	0.0582909	0.0355779	0.849302	0.629981	0.994078	ATG101
0.322807	0.058573	-0.228551	0.216208	0.63009	0.994078	MRPL19
-0.322815	0.0585672	-0.109038	0.55929	0.63009	0.994078	ENSG00000285091
0.322612	0.0587349	0.269427	0.142724	0.630314	0.994078	UBE2N
-0.322625	0.0587237	0.165819	0.372663	0.630314	0.994078	HEXB
0.32257	0.0587694	0.16441	0.376796	0.630314	0.994078	SCO2
0.322628	0.0587215	0.0986583	0.597483	0.630314	0.994078	IL23R
0.322712	0.0586522	0.0825741	0.658768	0.630314	0.994078	FXN
0.322248	0.059037	0.246586	0.181135	0.630383	0.994078	SLC29A3
-0.322453	0.0588666	0.179393	0.334227	0.630383	0.994078	ENSG00000230843
-0.322398	0.0589126	0.129018	0.489111	0.630383	0.994078	ENSG00000280206
0.322284	0.0590069	-0.117621	0.528586	0.630383	0.994078	BCL2L1
0.322202	0.0590751	-0.0848018	0.650137	0.630383	0.994078	PSMA6
0.322199	0.0590777	0.0738236	0.693079	0.630383	0.994078	GRHPR
0.322182	0.0590918	0.0502911	0.788182	0.630383	0.994078	ZNF555
0.322122	0.0591416	0.294912	0.107272	0.63054	0.994078	SS18L1
-0.322045	0.0592062	0.197001	0.288128	0.630847	0.994078	RGS7
0.321878	0.059345	-0.262332	0.153957	0.631135	0.994078	ZC3H8
0.321802	0.0594084	-0.172659	0.352981	0.631135	0.994078	IMPDH2
0.321466	0.0596902	0.189755	0.306582	0.633125	0.994078	DPF1
0.32147	0.0596865	-0.17567	0.344519	0.633125	0.994078	SIRT5
0.321452	0.0597015	-0.122116	0.512836	0.633125	0.994078	TRAPPC3
0.321353	0.0597849	0.182666	0.325334	0.633262	0.994078	TAF8
0.321225	0.0598926	-0.178047	0.337926	0.634028	0.994078	POLA1
-0.321096	0.0600007	-0.146037	0.433097	0.634675	0.994078	AGGF1
0.320943	0.0601302	-0.341482	0.0600915	0.63492	0.994078	AGPAT2
0.320994	0.0600868	-0.224403	0.224888	0.63492	0.994078	ENSG00000230014
0.320151	0.0608011	0.200519	0.279434	0.63492	0.994078	GRIN2A
0.320792	0.0602577	0.195121	0.292847	0.63492	0.994078	CLN6
0.320398	0.0605912	-0.16863	0.364497	0.63492	0.994078	ENSG00000267500
0.320192	0.0607664	0.154398	0.406926	0.63492	0.994078	CD37
0.320081	0.0608609	0.145594	0.434508	0.63492	0.994078	ENSG00000253642
0.320395	0.0605939	0.142683	0.443848	0.63492	0.994078	LINC.ROR
0.32043	0.0605639	0.110461	0.554144	0.63492	0.994078	CCR3
0.320123	0.0608247	-0.089047	0.633813	0.63492	0.994078	CDC45
0.320701	0.0603341	-0.0779199	0.676938	0.63492	0.994078	FDX2
-0.320353	0.0606292	-0.0741292	0.69187	0.63492	0.994078	TMEM169
0.320468	0.0605313	-0.0733263	0.695047	0.63492	0.994078	ENSG00000235574
0.320484	0.0605184	0.0713586	0.702856	0.63492	0.994078	GOLGA8IP
0.320149	0.060803	-0.0685436	0.714079	0.63492	0.994078	ENSG00000254721
-0.320671	0.06036	-0.0573323	0.759341	0.63492	0.994078	FER1L4
0.320473	0.0605277	-0.0560773	0.764459	0.63492	0.994078	ENSG00000240666
-0.320634	0.0603906	0.0458942	0.806336	0.63492	0.994078	UBQLN1
-0.320136	0.0608135	0.0398153	0.831595	0.63492	0.994078	PAWR
0.319282	0.061544	-0.284877	0.120343	0.635361	0.994078	SUSD1
0.319723	0.0611657	0.273476	0.136587	0.635361	0.994078	TEPSIN
0.319875	0.061036	-0.269901	0.141996	0.635361	0.994078	RPUSD2
0.319133	0.0616723	-0.252549	0.170471	0.635361	0.994078	ACAD8
0.319081	0.0617171	0.234229	0.204702	0.635361	0.994078	PTGDR2
0.319597	0.0612739	0.201221	0.277717	0.635361	0.994078	ENSG00000237068
0.319355	0.061481	0.199765	0.281281	0.635361	0.994078	CHKB.DT
0.319185	0.0616276	0.196817	0.28859	0.635361	0.994078	PRKRA
-0.31937	0.0614687	-0.139622	0.453788	0.635361	0.994078	ENSG00000228649
-0.319226	0.0615924	0.129879	0.486192	0.635361	0.994078	MSR1
-0.3191	0.0617003	-0.128402	0.491207	0.635361	0.994078	SLC36A1
0.319772	0.0611241	-0.10538	0.572623	0.635361	0.994078	DCTPP1
-0.319645	0.0612327	0.0993522	0.594895	0.635361	0.994078	DHX37
0.319598	0.061273	-0.0697637	0.709207	0.635361	0.994078	ZNF485
0.319503	0.0613545	0.0695699	0.709981	0.635361	0.994078	OCEL1
0.31963	0.061246	0.0630525	0.736139	0.635361	0.994078	RPE
0.319894	0.0610195	-0.060263	0.747427	0.635361	0.994078	TXLNA
0.319329	0.0615038	0.0520477	0.780959	0.635361	0.994078	PCOTH
-0.319457	0.0613939	-0.046084	0.80555	0.635361	0.994078	PIWIL2
0.319189	0.061624	-0.0452899	0.808838	0.635361	0.994078	EIF3I
0.318858	0.061909	0.441821	0.0128314	0.636308	0.994078	COL12A1
0.318851	0.0619155	-0.0648618	0.728847	0.636308	0.994078	ARFIP2
-0.318801	0.0619584	-0.090284	0.629088	0.636386	0.994078	CNBD1
-0.318664	0.0620772	0.14204	0.445927	0.63693	0.994078	ENSG00000231758
0.318543	0.0621818	-0.264042	0.151194	0.637164	0.994078	ENSG00000230159
-0.318579	0.0621504	0.247917	0.178714	0.637164	0.994078	SNTB2
-0.318508	0.0622116	0.0891955	0.633245	0.637164	0.994078	TUBB2A
0.318247	0.0624386	0.396953	0.0270319	0.637433	0.994078	ATP23
0.318351	0.0623483	0.156158	0.401533	0.637433	0.994078	TSPAN3
-0.318251	0.0624353	-0.13937	0.45461	0.637433	0.994078	MGA
0.318407	0.0622999	0.101081	0.588469	0.637433	0.994078	SELENON
0.318233	0.062451	0.0976527	0.601242	0.637433	0.994078	DUSP22
0.318038	0.0626201	0.244141	0.185639	0.638433	0.994078	MIR4307HG
0.31797	0.06268	-0.227968	0.217415	0.638437	0.994078	NR6A1
-0.317933	0.0627116	-0.177519	0.339384	0.638437	0.994078	EOMES
0.317915	0.0627272	0.165493	0.373618	0.638437	0.994078	PMS1
-0.317805	0.0628238	-0.120529	0.518369	0.639059	0.994078	TADA2A
0.317738	0.0628819	0.158514	0.394379	0.639287	0.994078	ENSG00000173954
0.317691	0.0629229	0.117069	0.530536	0.639342	0.994078	TMCC1
0.31764	0.0629675	-0.071078	0.703972	0.639433	0.994078	PRPH2
0.316964	0.0635612	-0.425196	0.0171017	0.639797	0.994078	TOLLIP
-0.317221	0.0633356	0.335935	0.0646525	0.639797	0.994078	UGCG
0.317	0.0635297	0.271104	0.140158	0.639797	0.994078	ATG4D
-0.317327	0.0632425	-0.214919	0.245612	0.639797	0.994078	ND1
-0.316959	0.0635655	-0.201236	0.27768	0.639797	0.994078	ENSG00000279924
-0.317227	0.0633298	-0.194902	0.2934	0.639797	0.994078	RAD50
-0.317288	0.0632768	-0.171044	0.357571	0.639797	0.994078	ZNF230
0.317153	0.0633949	0.169216	0.36281	0.639797	0.994078	ENSG00000254031
-0.317115	0.0634284	-0.143939	0.439807	0.639797	0.994078	ASPM
0.31706	0.0634765	-0.134806	0.469659	0.639797	0.994078	ENSG00000284727
0.317001	0.0635287	-0.117054	0.530589	0.639797	0.994078	MKS1
0.316954	0.0635704	-0.084384	0.651752	0.639797	0.994078	RGS2
0.317498	0.0630922	0.0520477	0.780959	0.639797	0.994078	ENSG00000253704
0.31695	0.0635735	0.0423385	0.821089	0.639797	0.994078	HTRA2
0.316866	0.0636478	0.377079	0.0365184	0.639828	0.994078	RIMBP2
-0.316872	0.0636427	0.11366	0.542652	0.639828	0.994078	RNF145
0.309801	0.0701261	-0.480525	0.0062166	0.640069	0.994078	UTP25
0.305578	0.0742378	-0.441413	0.0129242	0.640069	0.994078	ENSG00000224173
0.310256	0.0696937	-0.434709	0.0145335	0.640069	0.994078	TRMT10B
-0.306056	0.0737634	-0.434349	0.0146245	0.640069	0.994078	ENSG00000276418
0.314834	0.0654606	-0.392212	0.0290881	0.640069	0.994078	S100PBP
0.306933	0.0728988	-0.391754	0.029293	0.640069	0.994078	KIF7
0.313359	0.0668016	0.388931	0.0305843	0.640069	0.994078	MSTO1
0.30841	0.0714601	0.368435	0.0414068	0.640069	0.994078	CCDC81
0.31133	0.0686825	-0.364718	0.0436639	0.640069	0.994078	RPAP2
-0.31185	0.0681962	-0.361762	0.0455278	0.640069	0.994078	C2orf69
0.315029	0.0652851	-0.361667	0.0455886	0.640069	0.994078	ENSG00000231628
0.315282	0.0650579	-0.35761	0.0482533	0.640069	0.994078	LINC02347
-0.314767	0.0655216	-0.35219	0.0520042	0.640069	0.994078	CSMD3
0.306925	0.0729066	0.345066	0.0572819	0.640069	0.994078	C2orf50
0.307897	0.0719575	-0.338352	0.0626328	0.640069	0.994078	CNGA1
0.306256	0.0735655	0.337985	0.0629367	0.640069	0.994078	ENSG00000258377
0.309699	0.0702236	0.336062	0.0645455	0.640069	0.994078	ENSG00000223508
0.309339	0.0705675	-0.327408	0.0721865	0.640069	0.994078	MICU1
0.307503	0.0723408	0.314806	0.084545	0.640069	0.994078	ASCC2
0.306749	0.0730798	-0.314116	0.0852657	0.640069	0.994078	SMARCC2
-0.316757	0.0637438	-0.31124	0.0883206	0.640069	0.994078	JPH1
0.305778	0.0740393	-0.309279	0.0904507	0.640069	0.994078	ZMYM3
0.312788	0.0673268	0.308617	0.0911789	0.640069	0.994078	TMEM86A
0.308575	0.0713006	0.305145	0.0950706	0.640069	0.994078	AGTRAP
-0.313592	0.066589	0.305039	0.095191	0.640069	0.994078	TTN
-0.316258	0.0641861	0.304577	0.0957188	0.640069	0.994078	MAPRE1
0.308315	0.0715525	-0.303409	0.0970621	0.640069	0.994078	ENSG00000288067
0.314608	0.0656648	0.302492	0.0981271	0.640069	0.994078	FAM138C
-0.310362	0.0695941	-0.293747	0.108732	0.640069	0.994078	BTBD9
0.311305	0.0687056	0.289038	0.114787	0.640069	0.994078	IDNK
0.306952	0.0728798	-0.286309	0.118409	0.640069	0.994078	HILPDA
0.309423	0.0704867	0.278987	0.128547	0.640069	0.994078	GLMP
-0.305197	0.0746178	-0.278198	0.129675	0.640069	0.994078	AKT3
0.305252	0.0745632	-0.276943	0.131487	0.640069	0.994078	C16orf95
0.307938	0.0719173	0.272572	0.13794	0.640069	0.994078	LRRC61
0.314813	0.0654801	0.272084	0.138674	0.640069	0.994078	ENSG00000260276
0.307471	0.0723723	0.27148	0.139588	0.640069	0.994078	ENSG00000272622
-0.314527	0.065738	-0.270607	0.140916	0.640069	0.994078	PPP1R9A
-0.312194	0.0678769	0.268016	0.144909	0.640069	0.994078	ENSG00000227718
0.311849	0.0681974	-0.26743	0.145824	0.640069	0.994078	EDA
-0.313554	0.0666233	0.265837	0.148331	0.640069	0.994078	NEFL
-0.313923	0.0662866	0.264087	0.151121	0.640069	0.994078	HSPE1
0.30928	0.0706237	0.262898	0.153039	0.640069	0.994078	ENSG00000227862
0.311032	0.0689615	-0.261494	0.155326	0.640069	0.994078	CCDC27
-0.312367	0.0677157	0.258027	0.161078	0.640069	0.994078	YWHAG
0.314493	0.0657693	-0.256471	0.163707	0.640069	0.994078	HEXIM2
0.315049	0.0652675	-0.256376	0.163869	0.640069	0.994078	CDKL4
0.30659	0.073236	-0.250779	0.17359	0.640069	0.994078	ENSG00000249436
-0.307676	0.0721728	0.249725	0.175464	0.640069	0.994078	HNRNPA0
-0.305149	0.0746663	0.249465	0.175929	0.640069	0.994078	SLC25A33
-0.311483	0.0685386	0.248295	0.178032	0.640069	0.994078	C1S
0.307556	0.0722895	-0.247944	0.178666	0.640069	0.994078	PPP2R5B
-0.313481	0.0666905	0.242174	0.189319	0.640069	0.994078	LINC01807
0.306351	0.0734719	0.238194	0.19692	0.640069	0.994078	BABAM1
-0.308127	0.0717344	0.236088	0.201027	0.640069	0.994078	AGFG1
0.31031	0.0696428	0.235907	0.201382	0.640069	0.994078	NCKIPSD
0.31623	0.0642111	0.235745	0.201701	0.640069	0.994078	PHC2
0.305618	0.0741987	0.235006	0.203161	0.640069	0.994078	SLC3A1
-0.311968	0.0680867	0.234535	0.204094	0.640069	0.994078	TBC1D24
0.314165	0.0660664	0.232307	0.208548	0.640069	0.994078	CLPP
0.307613	0.0722335	-0.231642	0.209891	0.640069	0.994078	ENSG00000263655
0.315579	0.0647913	0.231128	0.210933	0.640069	0.994078	ENSG00000259618
0.305174	0.074641	0.229202	0.214867	0.640069	0.994078	SNRPA
0.309403	0.0705056	-0.229145	0.214985	0.640069	0.994078	ZNF546
-0.308254	0.0716115	-0.229051	0.215179	0.640069	0.994078	HSDL2
0.315229	0.0651049	-0.228349	0.216627	0.640069	0.994078	ENSG00000283648
0.308266	0.0715996	0.225444	0.222688	0.640069	0.994078	ZNF441
0.307605	0.0722412	-0.224403	0.224888	0.640069	0.994078	ENSG00000285871
0.31396	0.0662528	-0.224172	0.225379	0.640069	0.994078	FAHD2A
0.311287	0.068722	0.223747	0.226282	0.640069	0.994078	TALDO1
0.305816	0.074001	0.222716	0.228485	0.640069	0.994078	FAM50B
0.313538	0.0666377	-0.221425	0.231263	0.640069	0.994078	MXD4
0.305371	0.0744439	0.221148	0.231862	0.640069	0.994078	CMTM8
0.311813	0.0682308	-0.219411	0.235643	0.640069	0.994078	CDK5
0.306927	0.0729044	0.21766	0.239496	0.640069	0.994078	HSDL1
0.314036	0.0661835	0.217589	0.239653	0.640069	0.994078	TP53TG1
-0.308023	0.0718353	0.214159	0.247325	0.640069	0.994078	ENSG00000258084
-0.306946	0.0728856	0.21333	0.249204	0.640069	0.994078	PFDN2
0.308576	0.0713003	-0.213237	0.249415	0.640069	0.994078	CDKN2AIPNL
-0.311575	0.0684528	0.21029	0.256172	0.640069	0.994078	HIPK1
0.316547	0.0639301	-0.210085	0.256646	0.640069	0.994078	HOXA1
0.316378	0.0640793	-0.209552	0.257883	0.640069	0.994078	TMEM222
-0.309097	0.0707985	0.206993	0.263874	0.640069	0.994078	SIAH1
-0.307413	0.0724292	0.205088	0.268392	0.640069	0.994078	BTG1
0.308684	0.0711961	-0.203575	0.272016	0.640069	0.994078	ZWINT
0.306518	0.0733073	-0.202174	0.2754	0.640069	0.994078	EEFSEC
0.310437	0.0695222	-0.202084	0.275619	0.640069	0.994078	ZNF676
0.305669	0.0741474	0.197925	0.285827	0.640069	0.994078	LOC101927690
-0.312842	0.0672775	0.196754	0.288745	0.640069	0.994078	LOC100996442
0.313771	0.0664256	-0.196019	0.290586	0.640069	0.994078	ADAMTS17
-0.308196	0.0716675	0.195522	0.291836	0.640069	0.994078	ENSG00000257004
0.309285	0.0706187	0.194648	0.294041	0.640069	0.994078	TAF12
0.30611	0.0737101	0.192671	0.299068	0.640069	0.994078	TCP11L2
0.309309	0.070596	-0.191495	0.302083	0.640069	0.994078	ZNF530
0.310499	0.0694641	-0.190384	0.304952	0.640069	0.994078	SMPD3
0.314009	0.0662085	-0.189689	0.306753	0.640069	0.994078	ENSG00000236511
0.308884	0.071004	0.183195	0.323911	0.640069	0.994078	TMEM52
-0.315026	0.0652875	0.183159	0.324009	0.640069	0.994078	ENSG00000259616
-0.305403	0.0744122	0.182607	0.325493	0.640069	0.994078	EMC1
0.315985	0.0644291	-0.178186	0.337542	0.640069	0.994078	SH3GLB1
0.315621	0.0647536	0.176882	0.341147	0.640069	0.994078	LINC00301
0.310358	0.069597	0.176798	0.341381	0.640069	0.994078	WDFY2
0.316298	0.0641503	0.176661	0.341761	0.640069	0.994078	PRADC1
0.312003	0.0680539	0.175823	0.344093	0.640069	0.994078	HMG20B
0.309938	0.0699961	0.174175	0.348706	0.640069	0.994078	ENSG00000229337
0.315502	0.0648602	-0.173736	0.349939	0.640069	0.994078	ENSG00000282933
-0.309396	0.0705123	-0.173397	0.350897	0.640069	0.994078	NPIPA1
-0.316375	0.064082	-0.17188	0.355191	0.640069	0.994078	ARGLU1
-0.314431	0.0658255	0.171237	0.35702	0.640069	0.994078	NUP58
-0.311095	0.0689023	0.164713	0.375906	0.640069	0.994078	PATL1
0.30875	0.0711328	-0.164639	0.376123	0.640069	0.994078	C12orf10
0.315084	0.065236	-0.164465	0.376636	0.640069	0.994078	SUPT7L
-0.314493	0.0657687	0.163762	0.378705	0.640069	0.994078	SLC12A2
-0.306812	0.0730177	0.161022	0.386844	0.640069	0.994078	MFN2
0.307065	0.0727688	0.160641	0.387983	0.640069	0.994078	C12orf76
0.309684	0.0702374	0.15947	0.391497	0.640069	0.994078	ENSG00000287476
0.308618	0.0712598	0.15901	0.39288	0.640069	0.994078	PSMD3
0.314928	0.0653764	-0.158758	0.393641	0.640069	0.994078	SHMT2
0.309427	0.0704826	-0.158719	0.39376	0.640069	0.994078	NHLRC2
0.312295	0.0677828	0.158666	0.393918	0.640069	0.994078	ENSG00000264964
0.308978	0.070913	-0.158604	0.394105	0.640069	0.994078	ZBED9
0.305562	0.0742537	0.157855	0.396373	0.640069	0.994078	JOSD2
-0.313465	0.0667047	-0.157409	0.397725	0.640069	0.994078	HHLA1
0.312717	0.0673927	-0.154846	0.40555	0.640069	0.994078	ZNF146
0.315681	0.0647004	0.152986	0.411283	0.640069	0.994078	ENSG00000218561
0.311184	0.0688194	0.151576	0.415657	0.640069	0.994078	ENSG00000254612
0.314649	0.0656277	0.150831	0.41798	0.640069	0.994078	STX7
0.315792	0.0646011	-0.149689	0.421553	0.640069	0.994078	ROS1
0.309565	0.0703514	-0.14689	0.430386	0.640069	0.994078	MYO7B
0.313772	0.0664244	0.146155	0.432722	0.640069	0.994078	ENSG00000213080
0.307709	0.0721404	-0.144968	0.436508	0.640069	0.994078	ZCWPW1
0.312955	0.0671727	0.144439	0.438202	0.640069	0.994078	HSD11B1.AS1
-0.307078	0.0727568	0.142532	0.444338	0.640069	0.994078	ENSG00000286347
-0.310824	0.0691573	-0.141535	0.447561	0.640069	0.994078	HSPA1A
-0.308709	0.0711715	0.140582	0.450656	0.640069	0.994078	SKA2
0.309947	0.0699873	-0.139797	0.453215	0.640069	0.994078	RPS19BP1
0.305923	0.0738948	-0.136541	0.463906	0.640069	0.994078	FBXW8
0.310429	0.0695306	0.135918	0.465967	0.640069	0.994078	PTGR2
0.314196	0.0660381	-0.135313	0.467975	0.640069	0.994078	AAR2
0.306598	0.0732284	-0.134899	0.469351	0.640069	0.994078	ENSG00000214189
0.308898	0.0709897	0.134465	0.470795	0.640069	0.994078	UNKL
0.31231	0.0677691	-0.134333	0.471232	0.640069	0.994078	OR1E1
0.315817	0.0645792	0.133214	0.474967	0.640069	0.994078	SLC39A12
0.307441	0.0724013	0.132338	0.477905	0.640069	0.994078	FAM86C1
0.314476	0.0657848	0.13161	0.48035	0.640069	0.994078	STON1.GTF2A1L
0.307607	0.0722393	0.129907	0.486098	0.640069	0.994078	NOL12
0.315546	0.0648208	-0.126986	0.496037	0.640069	0.994078	NFYC
0.313396	0.0667677	0.124895	0.503216	0.640069	0.994078	TMBIM1
0.307182	0.0726542	-0.124328	0.50517	0.640069	0.994078	ACD
0.30699	0.0728432	0.123864	0.506775	0.640069	0.994078	CNTD2
0.315605	0.0647681	-0.123574	0.507776	0.640069	0.994078	RPA2
0.313237	0.0669142	-0.123274	0.508814	0.640069	0.994078	PIGV
0.308885	0.0710025	0.122614	0.511104	0.640069	0.994078	CNPY2
0.306506	0.0733189	-0.122492	0.511529	0.640069	0.994078	GPR63
0.31482	0.0654734	-0.121702	0.514277	0.640069	0.994078	MRNIP
0.308515	0.0713588	-0.120286	0.51922	0.640069	0.994078	LINC01635
0.307337	0.0725029	0.119781	0.520986	0.640069	0.994078	TROAP
0.312572	0.0675268	0.118937	0.523949	0.640069	0.994078	TRPV6
-0.306598	0.0732277	0.117261	0.529857	0.640069	0.994078	ENSG00000258912
-0.306666	0.0731608	-0.117126	0.530334	0.640069	0.994078	FAM76B
-0.308383	0.0714868	-0.116786	0.531538	0.640069	0.994078	C5orf47
0.312058	0.0680027	0.116587	0.532241	0.640069	0.994078	ASB9
0.309091	0.0708052	0.110872	0.552661	0.640069	0.994078	C19orf24
0.313753	0.0664421	-0.110446	0.554199	0.640069	0.994078	LINC02125
0.311421	0.0685971	0.108429	0.561499	0.640069	0.994078	ECSIT
-0.309912	0.0700202	-0.107137	0.566201	0.640069	0.994078	TMCC3
0.315808	0.0645869	0.106832	0.567313	0.640069	0.994078	MRPL36
0.311284	0.0687251	-0.105613	0.571768	0.640069	0.994078	ENSG00000269982
-0.312699	0.0674093	-0.105303	0.572905	0.640069	0.994078	FMN1
-0.312422	0.0676656	-0.104641	0.575333	0.640069	0.994078	HDGFL1
0.307065	0.0727692	0.10379	0.57846	0.640069	0.994078	ABCC12
0.312219	0.0678529	0.103596	0.579176	0.640069	0.994078	ARPC3
0.306264	0.0735572	-0.103384	0.579954	0.640069	0.994078	NAPA
0.31369	0.0664992	0.102735	0.58235	0.640069	0.994078	LSS
0.307794	0.0720577	-0.102304	0.58394	0.640069	0.994078	ENSG00000261305
0.314628	0.0656465	0.101028	0.588665	0.640069	0.994078	MEIKIN
-0.310165	0.0697801	-0.0991514	0.595643	0.640069	0.994078	MDM4
0.315135	0.0651901	-0.0991108	0.595794	0.640069	0.994078	SPO11
-0.308799	0.0710853	-0.0986237	0.597612	0.640069	0.994078	LINGO2
0.314873	0.0654257	0.0982696	0.598934	0.640069	0.994078	KYAT3
0.309195	0.0707052	0.0974398	0.602039	0.640069	0.994078	DYNAP
0.308277	0.071589	0.094434	0.61334	0.640069	0.994078	DUXAP8
0.305294	0.0745208	-0.0929825	0.618829	0.640069	0.994078	C5orf51
-0.31126	0.0687481	0.0927491	0.619714	0.640069	0.994078	WTAP
0.305584	0.074232	0.0916339	0.623947	0.640069	0.994078	LAMB4
-0.307448	0.0723943	-0.0904799	0.628341	0.640069	0.994078	ACVR2B
-0.31322	0.0669295	-0.0903432	0.628862	0.640069	0.994078	ENSG00000257181
0.306269	0.0735523	0.0901111	0.629747	0.640069	0.994078	LCMT1
0.310889	0.0690961	-0.0847189	0.650457	0.640069	0.994078	FAM192A
0.307984	0.0718733	-0.0817837	0.66184	0.640069	0.994078	CRLF3
-0.309715	0.0702083	0.0816924	0.662196	0.640069	0.994078	FAM133B
0.306061	0.0737587	-0.0816901	0.662205	0.640069	0.994078	ENSG00000286123
-0.305688	0.0741283	-0.0813672	0.663461	0.640069	0.994078	CLIC4
-0.309301	0.0706038	-0.0795715	0.670469	0.640069	0.994078	IFNAR2.1
0.309116	0.0707807	-0.0790215	0.67262	0.640069	0.994078	RTCB
0.311393	0.0686235	-0.0784084	0.675022	0.640069	0.994078	ENSG00000232591
0.310798	0.0691815	0.0777474	0.677614	0.640069	0.994078	SNRPD1
0.315315	0.065028	0.0776986	0.677806	0.640069	0.994078	FBXO7
0.31407	0.0661531	-0.0767814	0.68141	0.640069	0.994078	HINT2
0.312069	0.0679929	0.0713747	0.702792	0.640069	0.994078	ERCC8
0.307494	0.0723494	-0.0708175	0.705009	0.640069	0.994078	NR1H2
0.306291	0.0735311	-0.0701981	0.707476	0.640069	0.994078	EIF3L
-0.315468	0.0648909	-0.0699942	0.708289	0.640069	0.994078	PSIP1
-0.305151	0.0746637	-0.0685474	0.714064	0.640069	0.994078	MBD2
-0.315558	0.0648106	0.0681866	0.715507	0.640069	0.994078	MLEC
0.306935	0.0728971	-0.0666588	0.721627	0.640069	0.994078	ENSG00000226967
0.308059	0.0718	0.0662893	0.723109	0.640069	0.994078	LRRC8C
-0.306923	0.072908	-0.0659719	0.724384	0.640069	0.994078	UBE2D2
-0.306544	0.0732814	0.0657283	0.725362	0.640069	0.994078	TNFAIP6
0.307934	0.0719218	0.0641396	0.731755	0.640069	0.994078	ENSG00000261127
-0.309437	0.0704738	0.0623986	0.73878	0.640069	0.994078	LRP2
0.312801	0.0673147	-0.0610068	0.744412	0.640069	0.994078	SEC22A
0.313184	0.0669624	-0.059454	0.75071	0.640069	0.994078	LAMTOR1
0.315074	0.0652445	-0.0594191	0.750852	0.640069	0.994078	HYDIN
0.312091	0.067972	0.0590522	0.752342	0.640069	0.994078	INPP5A
-0.313151	0.0669925	0.0589093	0.752923	0.640069	0.994078	CACNB2
-0.312343	0.0677387	0.0588514	0.753158	0.640069	0.994078	LOC102724889
0.31544	0.064916	-0.0586259	0.754075	0.640069	0.994078	MAP3K9
0.316181	0.0642542	-0.0581664	0.755944	0.640069	0.994078	ATG4A
-0.314294	0.0659494	-0.0573394	0.759312	0.640069	0.994078	ENSG00000225339
0.313068	0.0670688	-0.0553414	0.767465	0.640069	0.994078	IFI27L1
-0.313186	0.0669609	0.0551834	0.768111	0.640069	0.994078	VPS13A
0.306371	0.0734521	-0.0546706	0.770208	0.640069	0.994078	ENSG00000267175
0.309437	0.0704732	-0.0542294	0.772014	0.640069	0.994078	GTF2F1
0.313791	0.0664066	-0.0538309	0.773646	0.640069	0.994078	ENSG00000235497
-0.307492	0.0723513	-0.0530861	0.776698	0.640069	0.994078	RCN2
0.31262	0.0674823	-0.0522918	0.779957	0.640069	0.994078	SEC11C
0.309975	0.0699607	0.0520477	0.780959	0.640069	0.994078	ZFYVE27
-0.306507	0.0733178	0.0520477	0.780959	0.640069	0.994078	ENSG00000263859
0.307414	0.0724278	-0.0505459	0.787133	0.640069	0.994078	FAM41C
0.314002	0.0662149	0.0493682	0.791984	0.640069	0.994078	RFFL
0.307618	0.0722286	-0.0462623	0.804812	0.640069	0.994078	PNPO
0.305402	0.0744132	0.0457135	0.807084	0.640069	0.994078	GPR137
0.308555	0.07132	-0.0448995	0.810456	0.640069	0.994078	ENSG00000259657
-0.306003	0.0738158	-0.0445217	0.812023	0.640069	0.994078	DDX60L
0.310699	0.069275	0.0443698	0.812653	0.640069	0.994078	SZT2
-0.313613	0.0665693	-0.0439329	0.814465	0.640069	0.994078	ENSG00000234782
-0.311255	0.0687524	-0.0439231	0.814506	0.640069	0.994078	PRSS21
0.306959	0.0728734	-0.0412667	0.825548	0.640069	0.994078	STIMATE.MUSTN1
-0.315228	0.0651061	0.0411963	0.825841	0.640069	0.994078	ENSG00000280893
0.312823	0.0672947	0.0402343	0.829848	0.640069	0.994078	CHN2
0.305917	0.0739011	-0.0401322	0.830274	0.640069	0.994078	ARRDC1
0.305324	0.0744907	0.0383653	0.837645	0.640069	0.994078	DTYMK
0.308842	0.0710437	-0.0383348	0.837773	0.640069	0.994078	MOAP1
0.307142	0.0726936	-0.0368344	0.844044	0.640069	0.994078	ENSG00000249388
0.305566	0.0742501	-0.0356988	0.848796	0.640069	0.994078	ASB2
0.305001	0.0748143	-0.4013	0.0252523	0.64012	0.994078	BRK1
0.302742	0.0771036	-0.396744	0.0271198	0.64012	0.994078	SGF29
0.303252	0.0765817	0.389817	0.030174	0.64012	0.994078	GNB2
0.303952	0.0758699	-0.357938	0.0480335	0.64012	0.994078	CCDC42
-0.304362	0.0754563	-0.356213	0.0491991	0.64012	0.994078	NAA50
0.303145	0.0766904	-0.356163	0.0492332	0.64012	0.994078	SLC7A6OS
0.304957	0.0748586	-0.254057	0.167847	0.64012	0.994078	STX18
0.303251	0.0765827	0.248472	0.177712	0.64012	0.994078	CLK4
-0.303457	0.0763727	0.244141	0.185639	0.64012	0.994078	KIRREL3.AS3
-0.304244	0.0755752	0.244141	0.185639	0.64012	0.994078	CCDC192
0.304429	0.0753889	0.240809	0.191903	0.64012	0.994078	BNIP3
0.304684	0.0751325	-0.239233	0.194916	0.64012	0.994078	ZPBP2
0.303095	0.0767424	-0.23647	0.200278	0.64012	0.994078	EEF2K
0.303042	0.0767958	-0.230902	0.211393	0.64012	0.994078	ZNF620
0.303404	0.0764269	-0.227342	0.218715	0.64012	0.994078	CTBS
-0.302903	0.0769386	-0.209714	0.257506	0.64012	0.994078	ARHGAP18
0.303835	0.075989	0.206468	0.265114	0.64012	0.994078	LDAH
0.303543	0.0762855	0.202836	0.273797	0.64012	0.994078	CHTOP
0.304572	0.0752442	0.191086	0.303138	0.64012	0.994078	ZNF554
-0.305024	0.0747909	0.189394	0.30752	0.64012	0.994078	NAA30
0.303947	0.0758755	0.179393	0.334227	0.64012	0.994078	CIDEC
0.304694	0.0751218	-0.172748	0.352731	0.64012	0.994078	ENSG00000279179
0.304419	0.0753991	-0.168224	0.365672	0.64012	0.994078	RNF113A
0.303831	0.075993	-0.164358	0.376949	0.64012	0.994078	ENSG00000266181
0.303136	0.0766999	-0.164148	0.377568	0.64012	0.994078	ENSG00000185710
0.304088	0.0757327	-0.162832	0.381457	0.64012	0.994078	DAAM2
-0.303891	0.075932	0.160041	0.38978	0.64012	0.994078	ZBTB34
0.303995	0.0758266	0.143691	0.440603	0.64012	0.994078	PAMR1
0.304206	0.0756135	-0.132979	0.475756	0.64012	0.994078	ZNF14
-0.304785	0.0750303	0.132511	0.477323	0.64012	0.994078	SLC1A6
0.302943	0.076897	0.121912	0.513544	0.64012	0.994078	WDR75
0.303403	0.0764283	0.120838	0.51729	0.64012	0.994078	ENSG00000233913
0.303942	0.0758807	0.120587	0.518166	0.64012	0.994078	ENSG00000214433
-0.3032	0.0766352	0.116587	0.532241	0.64012	0.994078	ENSG00000237126
0.303722	0.076104	0.114585	0.539353	0.64012	0.994078	MRPL51
-0.304222	0.0755973	0.11099	0.552235	0.64012	0.994078	PGM5
-0.303899	0.0759236	-0.109723	0.556812	0.64012	0.994078	CENPE
0.302954	0.076886	0.100717	0.589818	0.64012	0.994078	ZFAND6
0.303708	0.0761176	-0.0996857	0.593653	0.64012	0.994078	FAM86B2
-0.303323	0.0765096	0.0867444	0.642647	0.64012	0.994078	SGMS2
-0.30444	0.0753772	0.0635412	0.734167	0.64012	0.994078	ENSG00000226259
-0.30425	0.0755686	-0.0620242	0.740294	0.64012	0.994078	ZFAND3
-0.303471	0.0763589	-0.0616114	0.741964	0.64012	0.994078	GNAS
0.303832	0.075992	-0.0579785	0.756709	0.64012	0.994078	RBM15B
-0.304647	0.0751691	0.0556589	0.766168	0.64012	0.994078	ENSG00000288098
-0.30315	0.0766862	0.049164	0.792826	0.64012	0.994078	PCDH9
0.303331	0.0765013	0.042933	0.818618	0.64012	0.994078	NAGA
0.303629	0.0761977	-0.0414325	0.824858	0.64012	0.994078	CDIP1
0.303985	0.0758369	0.040017	0.830754	0.64012	0.994078	SMIM29
0.302794	0.0770494	-0.0399654	0.830969	0.64012	0.994078	SERPINB8
-0.303509	0.07632	-0.0393352	0.833597	0.64012	0.994078	DZIP1
0.302488	0.0773636	-0.154085	0.407891	0.640724	0.994078	FAM53A
0.302483	0.0773693	-0.0565859	0.762384	0.640724	0.994078	VIPAS39
0.302494	0.077358	0.0497818	0.79028	0.640724	0.994078	SRD5A3.AS1
0.302378	0.077477	0.257863	0.161353	0.641024	0.994078	ENSG00000286417
0.30241	0.0774442	-0.167755	0.367028	0.641024	0.994078	RASGRP1
-0.302232	0.0776272	-0.047483	0.799764	0.641675	0.994078	SNX5
0.302086	0.0777775	-0.265299	0.149185	0.641993	0.994078	WFIKKN2
0.302056	0.0778086	0.238079	0.197144	0.641993	0.994078	ENSG00000259904
0.302118	0.0777451	-0.110069	0.555559	0.641993	0.994078	ENSG00000251292
0.302074	0.0777905	-0.0749517	0.68862	0.641993	0.994078	ATXN7L2
0.301973	0.0778947	0.203439	0.272343	0.642407	0.994078	ENSG00000224625
-0.301891	0.0779792	0.139164	0.455283	0.642514	0.994078	DPY19L2P4
0.301908	0.0779616	-0.0607688	0.745376	0.642514	0.994078	SMIM2.AS1
0.301812	0.0780615	0.23436	0.204442	0.642883	0.994078	C1orf115
0.301779	0.0780955	-0.0795715	0.670469	0.642883	0.994078	ARHGAP27
-0.301562	0.0783198	0.29384	0.108615	0.643079	0.994078	BBS2
0.301672	0.0782059	-0.170166	0.360081	0.643079	0.994078	KTN1.AS1
-0.301624	0.0782562	-0.126605	0.49734	0.643079	0.994078	MIER1
0.301549	0.0783342	-0.0795715	0.670469	0.643079	0.994078	ENSG00000286144
0.30157	0.0783121	-0.0646323	0.729771	0.643079	0.994078	PGPEP1L
0.301328	0.0785632	-0.120287	0.519217	0.643194	0.994078	HTR3C
0.30142	0.0784679	-0.109159	0.558852	0.643194	0.994078	BCL6
-0.301336	0.0785548	-0.105163	0.573417	0.643194	0.994078	USO1
-0.301429	0.0784582	-0.0794382	0.67099	0.643194	0.994078	TFAP2C
0.301364	0.0785265	-0.0565137	0.762678	0.643194	0.994078	CYB5R2
0.301032	0.0788716	0.36223	0.0452284	0.643933	0.994078	ADAD1
-0.300938	0.0789698	0.174304	0.348343	0.643933	0.994078	CTNNB1
0.301053	0.0788496	-0.169943	0.360721	0.643933	0.994078	NSL1
0.301023	0.0788816	-0.0903484	0.628842	0.643933	0.994078	TSPEAR
0.301067	0.0788355	0.0901444	0.62962	0.643933	0.994078	CYP1B1.AS1
-0.300935	0.078973	-0.0703654	0.706809	0.643933	0.994078	FMNL2
0.300932	0.0789763	-0.0673997	0.718657	0.643933	0.994078	NAE1
-0.300957	0.0789506	-0.0573268	0.759363	0.643933	0.994078	ANTXR2
0.300828	0.0790851	0.193656	0.296557	0.644528	0.994078	GPC3
0.300791	0.0791233	0.118022	0.527171	0.644546	0.994078	LOC100049716
-0.30073	0.0791878	0.201173	0.277834	0.644779	0.994078	FBXL3
0.300664	0.0792566	-0.204826	0.269017	0.645047	0.994078	FLJ33534
-0.300481	0.0794484	0.460814	0.0090832	0.645146	0.994078	ENSG00000256625
0.300513	0.0794147	-0.203277	0.272733	0.645146	0.994078	WFDC13
-0.300481	0.0794484	-0.155754	0.402767	0.645146	0.994078	P3H2.AS1
-0.300525	0.0794018	-0.0384806	0.837164	0.645146	0.994078	ZNF621
0.30031	0.0796281	-0.396077	0.0274024	0.645336	0.994078	ACTR8
0.300266	0.0796742	0.260049	0.157705	0.645336	0.994078	IFT22
-0.299232	0.0807678	-0.25924	0.159047	0.645336	0.994078	TMEFF1
-0.299398	0.080591	-0.255611	0.165174	0.645336	0.994078	KIF15
0.29933	0.0806634	0.250393	0.174274	0.645336	0.994078	RAB11A
-0.299286	0.0807099	0.211802	0.25269	0.645336	0.994078	GOLGA8F
0.300068	0.0798823	0.204134	0.270674	0.645336	0.994078	GGCT
0.30041	0.079523	0.172158	0.354403	0.645336	0.994078	DNAJC5G
0.300029	0.0799235	-0.158362	0.394838	0.645336	0.994078	ENSG00000230330
0.299261	0.0807366	0.157493	0.397471	0.645336	0.994078	RABGEF1
0.299166	0.0808377	0.155783	0.402681	0.645336	0.994078	HIST1H3A
0.299393	0.0805965	0.145643	0.434354	0.645336	0.994078	TECR
0.299899	0.080061	0.142504	0.444427	0.645336	0.994078	ENSG00000287892
0.300345	0.0795908	0.1381	0.458771	0.645336	0.994078	USP39
0.299385	0.0806044	0.137372	0.461166	0.645336	0.994078	BAIAP2L1
0.300178	0.0797665	0.136668	0.463489	0.645336	0.994078	ENSG00000255039
0.299672	0.0803013	-0.131933	0.479265	0.645336	0.994078	BTRC
0.299595	0.0803827	-0.119794	0.520942	0.645336	0.994078	TRPC4AP
0.29938	0.0806106	0.117213	0.530026	0.645336	0.994078	MLF1
0.299688	0.0802843	0.0892345	0.633096	0.645336	0.994078	ENSG00000229017
0.300054	0.0798972	0.0890297	0.633879	0.645336	0.994078	PPP1R15A
-0.299684	0.080288	-0.0857124	0.646622	0.645336	0.994078	WDR72
0.30003	0.0799224	0.081951	0.661189	0.645336	0.994078	SRRT
-0.300018	0.0799351	-0.0776464	0.678011	0.645336	0.994078	SRSF11
-0.299234	0.0807651	0.0713586	0.702856	0.645336	0.994078	CDKN2D
0.299363	0.080628	-0.0664751	0.722364	0.645336	0.994078	APEX2
-0.299232	0.0807678	-0.065097	0.7279	0.645336	0.994078	ENSG00000214558
0.299696	0.0802752	0.061645	0.741828	0.645336	0.994078	CALHM6
-0.299447	0.0805387	0.0588556	0.753141	0.645336	0.994078	DEPDC1
-0.299232	0.0807678	-0.0443567	0.812707	0.645336	0.994078	ENSG00000235241
0.299055	0.0809559	0.417225	0.019534	0.64572	0.994078	COLEC10
0.298856	0.0811679	-0.279697	0.127537	0.645742	0.994078	LLGL2
-0.298824	0.0812024	-0.194041	0.29558	0.645742	0.994078	ZBTB26
0.298966	0.0810503	0.125527	0.501041	0.645742	0.994078	NMRAL1
0.298814	0.0812122	-0.0961728	0.606792	0.645742	0.994078	TNFSF12.TNFSF13
0.298999	0.0810156	0.0506116	0.786863	0.645742	0.994078	RHBDD2
-0.298848	0.0811761	-0.0359972	0.847547	0.645742	0.994078	SETD2
0.298759	0.0812712	-0.057956	0.7568	0.645925	0.994078	EIF2A
0.298696	0.0813387	0.0944297	0.613357	0.646175	0.994078	SNX8
0.298148	0.0819261	0.331692	0.0683202	0.646178	0.994078	DYNLRB2
0.298385	0.081671	-0.251074	0.173067	0.646178	0.994078	SPATA24
-0.29814	0.0819344	0.239787	0.193852	0.646178	0.994078	THAP9.AS1
0.298091	0.081987	-0.229988	0.213255	0.646178	0.994078	ENSG00000257831
0.298412	0.0816421	-0.21784	0.239099	0.646178	0.994078	SAFB2
-0.298113	0.0819636	0.142969	0.442928	0.646178	0.994078	TRDN
0.298225	0.0818434	0.139815	0.453156	0.646178	0.994078	CCDC97
-0.298573	0.0814702	0.092051	0.622363	0.646178	0.994078	OR2AG2
0.298247	0.0818192	-0.0903095	0.62899	0.646178	0.994078	NR1H3
0.298553	0.081491	0.0803524	0.667418	0.646178	0.994078	MRPS2
0.298559	0.0814848	0.0705776	0.705964	0.646178	0.994078	SAMD12.AS1
-0.298487	0.0815618	-0.0688756	0.712753	0.646178	0.994078	ENSG00000239473
0.298135	0.0819396	0.0615769	0.742103	0.646178	0.994078	MIIP
0.298615	0.0814253	-0.057935	0.756886	0.646178	0.994078	CDH26
-0.298125	0.0819506	0.0459861	0.805955	0.646178	0.994078	VKORC1L1
0.298126	0.0819492	0.0450896	0.809668	0.646178	0.994078	CTNNA2
-0.298419	0.0816352	0.0433203	0.817009	0.646178	0.994078	PLA2G12B
-0.297912	0.0821798	0.271443	0.139644	0.64689	0.994078	PTH2R
0.297907	0.0821854	-0.111078	0.551918	0.64689	0.994078	PINX1
-0.297809	0.0822912	-0.321581	0.0777141	0.647439	0.994078	CCNI
0.297403	0.0827296	0.3777	0.036186	0.647957	0.994078	CLYBL
0.297473	0.0826539	0.312359	0.0871223	0.647957	0.994078	NDUFB5
0.297624	0.0824904	-0.174906	0.346654	0.647957	0.994078	POP7
0.29758	0.0825379	0.142504	0.444427	0.647957	0.994078	APBA3
0.297501	0.0826233	-0.140039	0.452426	0.647957	0.994078	MIR22HG
0.297703	0.0824048	0.126323	0.49831	0.647957	0.994078	ATP6V1H
0.297218	0.0829298	-0.102939	0.581595	0.647957	0.994078	NPL
0.297392	0.0827408	0.0864279	0.643865	0.647957	0.994078	A1CF
0.297209	0.0829395	-0.0856912	0.646703	0.647957	0.994078	RBM4
0.297338	0.0827999	0.0824834	0.65912	0.647957	0.994078	DCPS
-0.297345	0.0827917	0.0750136	0.688376	0.647957	0.994078	PPP2R5E
0.297668	0.0824432	0.0747759	0.689314	0.647957	0.994078	PON3
0.297308	0.0828324	0.0589575	0.752727	0.647957	0.994078	SUPV3L1
0.297181	0.0829705	-0.0422717	0.821366	0.647957	0.994078	C21orf91
-0.294803	0.0855821	0.464775	0.00843143	0.648087	0.994078	ENSG00000251034
0.295976	0.0842862	0.42374	0.0175262	0.648087	0.994078	ENSG00000260186
0.296668	0.0835284	0.401585	0.0251391	0.648087	0.994078	PPP1R14C
0.296124	0.0841227	0.343835	0.0582352	0.648087	0.994078	RMI1
0.296425	0.0837938	0.325477	0.0739835	0.648087	0.994078	CPSF4L
0.295947	0.0843173	-0.324098	0.0752877	0.648087	0.994078	ENSG00000256128
-0.296486	0.083727	-0.316041	0.0832669	0.648087	0.994078	ENSG00000239268
-0.295257	0.0850783	-0.29058	0.112777	0.648087	0.994078	IFNGR2
0.294756	0.0856337	0.286505	0.118146	0.648087	0.994078	LINC01091
0.296623	0.0835771	0.244918	0.184199	0.648087	0.994078	OXLD1
0.294997	0.0853658	0.244141	0.185639	0.648087	0.994078	DDX11L1
-0.294918	0.0854537	0.240524	0.192446	0.648087	0.994078	RASSF3
0.296573	0.0836318	0.235137	0.202901	0.648087	0.994078	DPEP1
0.296713	0.0834786	-0.232394	0.208373	0.648087	0.994078	TMEM39A
0.294546	0.085868	-0.224403	0.224888	0.648087	0.994078	ENSG00000239435
-0.295809	0.0844693	-0.224403	0.224888	0.648087	0.994078	ENSG00000224680
-0.295704	0.0845844	0.223824	0.226118	0.648087	0.994078	ENSG00000282870
0.295861	0.0844122	-0.222879	0.228136	0.648087	0.994078	LINC02441
0.296477	0.0837364	0.204623	0.269502	0.648087	0.994078	RGS22
0.294576	0.0858347	0.199305	0.282414	0.648087	0.994078	VRK1
0.295957	0.0843063	0.197885	0.285929	0.648087	0.994078	SMN1.1
-0.294689	0.085709	0.188683	0.309373	0.648087	0.994078	SNRPG
-0.294803	0.0855821	-0.171044	0.357571	0.648087	0.994078	ENSG00000205584
-0.295611	0.0846869	-0.169266	0.362665	0.648087	0.994078	KLF5
-0.294803	0.0855821	0.163923	0.378231	0.648087	0.994078	PABPC3
-0.295218	0.0851215	-0.156036	0.401905	0.648087	0.994078	XPO7
0.294938	0.085432	-0.151135	0.417031	0.648087	0.994078	CCDC127
0.295816	0.0844613	0.149891	0.42092	0.648087	0.994078	BABAM2
0.295261	0.0850744	-0.149298	0.422782	0.648087	0.994078	AVEN
-0.296031	0.0842257	0.148399	0.425613	0.648087	0.994078	ENSG00000227344
0.29454	0.0858743	-0.148255	0.426067	0.648087	0.994078	ZNF33B
0.295388	0.084934	0.142988	0.442867	0.648087	0.994078	TMED1
0.296169	0.0840739	-0.13975	0.453367	0.648087	0.994078	ENSG00000236963
0.295857	0.084417	0.131767	0.479821	0.648087	0.994078	CDK5RAP1
-0.29564	0.0846552	-0.128273	0.491646	0.648087	0.994078	ENSG00000237836
-0.296326	0.0839015	0.126543	0.497554	0.648087	0.994078	REV3L
-0.294852	0.0855273	-0.125498	0.50114	0.648087	0.994078	MAP3K1
0.295422	0.0848955	0.125248	0.502001	0.648087	0.994078	WNT8B
0.296458	0.0837572	0.121945	0.513431	0.648087	0.994078	MED18
0.296444	0.0837724	-0.120523	0.518392	0.648087	0.994078	DPYSL5
0.294539	0.0858749	0.119418	0.522262	0.648087	0.994078	BLZF1
0.295327	0.0850014	-0.110363	0.554497	0.648087	0.994078	CNPPD1
0.296228	0.0840088	0.106575	0.568251	0.648087	0.994078	INTS4
-0.295339	0.0849876	-0.103929	0.577951	0.648087	0.994078	ENSG00000227948
-0.294803	0.0855821	0.103077	0.581088	0.648087	0.994078	ENSG00000188801
0.295044	0.085314	0.102592	0.582876	0.648087	0.994078	ENSG00000254906
-0.29582	0.0844574	0.101977	0.58515	0.648087	0.994078	PIK3C2A
0.296664	0.0835329	0.0916756	0.623789	0.648087	0.994078	NTAN1
-0.296675	0.0835201	-0.0843345	0.651944	0.648087	0.994078	CCT6A
-0.296373	0.08385	0.0830787	0.656809	0.648087	0.994078	NUDT19
-0.294627	0.0857778	-0.0809099	0.665243	0.648087	0.994078	EIF4G1
0.296392	0.0838295	-0.0807797	0.665751	0.648087	0.994078	KATNB1
0.297076	0.0830835	-0.0746037	0.689994	0.648087	0.994078	ENSG00000213553
0.294729	0.0856644	-0.0717184	0.701426	0.648087	0.994078	C19orf57
0.296368	0.0838556	-0.0621341	0.73985	0.648087	0.994078	IRF1
-0.294803	0.0855821	-0.055501	0.766813	0.648087	0.994078	TMEM184A
-0.2947	0.0856963	-0.0554217	0.767137	0.648087	0.994078	RAB9A
0.295215	0.0851243	-0.0546706	0.770208	0.648087	0.994078	PACSIN3
0.297131	0.0830241	-0.0483547	0.796164	0.648087	0.994078	CNPY4
0.29512	0.0852296	0.0402895	0.829618	0.648087	0.994078	GRB7
0.295498	0.0848118	0.0402678	0.829709	0.648087	0.994078	CYSTM1
0.295646	0.0846492	0.0373849	0.841742	0.648087	0.994078	DGUOK
0.294588	0.0858214	0.036592	0.845058	0.648087	0.994078	LINC00862
0.2942	0.0862536	0.185796	0.316968	0.649035	0.994078	ENSG00000226715
0.294209	0.0862439	-0.106748	0.567621	0.649035	0.994078	CMAS
0.294206	0.0862471	0.0815581	0.662718	0.649035	0.994078	PLRG1
0.294341	0.0860962	0.0768931	0.680971	0.649035	0.994078	GOLGA7
-0.294119	0.0863445	-0.171044	0.357571	0.649447	0.994078	ENSG00000232842
0.293887	0.0866049	0.105325	0.572822	0.65086	0.994078	NDUFA8
0.293897	0.0865931	-0.0561832	0.764027	0.65086	0.994078	ENSG00000249998
0.293563	0.0869687	-0.409925	0.0220058	0.650967	0.994078	SNX6
-0.293693	0.0868221	-0.32278	0.0765509	0.650967	0.994078	ENSG00000258077
0.293632	0.0868907	-0.147945	0.427045	0.650967	0.994078	SNTG2
0.293582	0.0869472	0.134872	0.469439	0.650967	0.994078	LOC101929295
0.293551	0.0869817	-0.108234	0.56221	0.650967	0.994078	ENSG00000287289
0.293715	0.0867974	-0.0944221	0.613385	0.650967	0.994078	NMRK2
0.293573	0.0869574	0.0726263	0.697822	0.650967	0.994078	LINC02548
0.293591	0.0869366	0.0589135	0.752906	0.650967	0.994078	MRM3
-0.293687	0.0868294	0.0520477	0.780959	0.650967	0.994078	ENSG00000273156
-0.293798	0.0867046	0.0452608	0.808959	0.650967	0.994078	ENSG00000215349
0.293506	0.087033	0.110453	0.554172	0.651079	0.994078	GLRB
0.293402	0.0871494	-0.202555	0.274478	0.651137	0.994078	RAB1B
0.293451	0.0870948	-0.158312	0.39499	0.651137	0.994078	UBE2O
0.293114	0.0874743	-0.555844	0.00116833	0.651294	0.994078	VRK3
0.293169	0.0874127	0.124638	0.504103	0.651294	0.994078	ZNF335
0.293138	0.0874478	0.123826	0.506904	0.651294	0.994078	COQ3
-0.293181	0.087399	0.112262	0.547662	0.651294	0.994078	RNF2
-0.29334	0.08722	-0.0975655	0.601568	0.651294	0.994078	ENSG00000283005
0.293103	0.0874877	0.0570437	0.760517	0.651294	0.994078	CCK
-0.293085	0.0875077	0.0405795	0.82841	0.651294	0.994078	WDR26
0.293029	0.0875712	-0.158642	0.393991	0.651306	0.994078	ENSG00000258757
0.292972	0.0876349	-0.186296	0.315645	0.65151	0.994078	ZNF215
0.292895	0.0877221	-0.171044	0.357571	0.651889	0.994078	ENSG00000228709
-0.292721	0.0879194	0.0459414	0.80614	0.6525	0.994078	ADAM10
-0.292571	0.08809	0.292788	0.109945	0.65284	0.994078	UBE2R2
-0.292538	0.0881278	-0.275718	0.133272	0.65284	0.994078	ENSG00000229893
-0.292607	0.088049	-0.171044	0.357571	0.65284	0.994078	ENSG00000250012
-0.292264	0.0884392	-0.362	0.0453755	0.653283	0.994078	GOLM1
0.29231	0.0883869	-0.342115	0.0595878	0.653283	0.994078	FOLR1
0.29215	0.0885697	0.154391	0.406948	0.653283	0.994078	ENSG00000226762
0.292341	0.0883522	0.148513	0.425254	0.653283	0.994078	PXMP4
-0.292204	0.088508	0.130229	0.485009	0.653283	0.994078	PARP14
0.292102	0.0886245	0.0984022	0.598439	0.653283	0.994078	ENSG00000266489
0.2921	0.088627	-0.0795715	0.670469	0.653283	0.994078	ENSG00000255031
-0.292059	0.0886739	0.0757062	0.685643	0.653283	0.994078	LAMB1
-0.292319	0.0883766	-0.0709638	0.704427	0.653283	0.994078	NEK7
0.29208	0.0886493	0.0454855	0.808028	0.653283	0.994078	ENSG00000287097
0.291961	0.0887851	0.303123	0.0973933	0.653464	0.994078	TINF2
-0.291878	0.0888804	-0.229571	0.214109	0.653464	0.994078	ENSG00000259792
0.291887	0.08887	-0.22422	0.225276	0.653464	0.994078	LOC102723655.2
0.291951	0.088797	-0.112099	0.548246	0.653464	0.994078	LOC105376673
0.291557	0.0892482	0.45001	0.0110813	0.653492	0.994078	SEPSECS
0.291602	0.0891967	-0.240629	0.192246	0.653492	0.994078	C5orf56
-0.29165	0.0891414	-0.176921	0.34104	0.653492	0.994078	FOS
-0.29175	0.0890271	-0.171044	0.357571	0.653492	0.994078	WNT3
0.291807	0.088962	0.155219	0.404405	0.653492	0.994078	FAM180A
0.291563	0.0892419	-0.138357	0.457926	0.653492	0.994078	AKT1S1
0.291587	0.0892143	-0.133669	0.473448	0.653492	0.994078	LINC00548
0.291603	0.0891955	-0.126334	0.498272	0.653492	0.994078	DGKI
-0.291769	0.0890056	0.099894	0.592878	0.653492	0.994078	SFPQ
0.291343	0.0894942	-0.262532	0.153633	0.654532	0.994078	SMIM10L1
-0.291243	0.0896089	-0.249552	0.175773	0.654532	0.994078	ENSG00000124097
-0.291259	0.089591	-0.18235	0.326186	0.654532	0.994078	GDAP1
0.291271	0.0895765	-0.117413	0.529318	0.654532	0.994078	PRSS16
0.291281	0.0895661	-0.0690216	0.71217	0.654532	0.994078	ENSG00000228434
0.291018	0.0898685	0.330856	0.069062	0.654684	0.994078	ANKHD1
0.29099	0.0899014	-0.270674	0.140812	0.654684	0.994078	OGG1
[truncated: 15,999 more rows]

## Sheet: GV increase with BMI
cor_gv	pval_gv	pval_gv_adj	gene
0.698466	3.07629e-06	0.0552317	SERTAD3
0.636099	4.01068e-05	0.359851	MRPS34
0.611295	9.58093e-05	0.359851	MAFK
0.611223	9.60411e-05	0.359851	SLC5A11
0.59644	0.000155989	0.359851	CALN1
0.595675	0.000159853	0.359851	ITGA11
0.584973	0.000223628	0.359851	OR1E2
0.576493	0.000289406	0.359851	ENSG00000259251
0.576198	0.00029197	0.359851	PSMD2
0.574375	0.000308314	0.359851	STARD5
0.572252	0.000328368	0.359851	TGM7
0.56933	0.000357879	0.359851	CCT6B
0.569235	0.000358872	0.359851	HYKK
0.568823	0.000363232	0.359851	AAAS
0.56824	0.00036947	0.359851	ACCSL
0.565205	0.000403541	0.359851	HAGH
0.560526	0.000461563	0.359851	EGLN2
0.559363	0.000477096	0.359851	SLC25A4
0.559304	0.000477899	0.359851	CFP
0.559073	0.000481031	0.359851	PSMD1
0.553523	0.000562296	0.403818	SNHG17
0.550728	0.00060765	0.411928	RBM41
0.55003	0.000619475	0.411928	GINS4
0.546912	0.0006748	0.414083	TUBA3D
0.54314	0.000747576	0.414083	CDK16
0.543031	0.000749778	0.414083	ENSG00000225446
0.542872	0.000752988	0.414083	MOB3A
0.541537	0.000780542	0.414083	SYCE2
0.541364	0.00078416	0.414083	KCNK18
0.540049	0.000812278	0.416675	LRP2BP
0.534466	0.00094182	0.443718	DECR2
0.533813	0.000958086	0.443718	AFAP1.AS1
0.53377	0.000959171	0.443718	ASAH1
0.530888	0.00103411	0.443718	TRABD
0.530821	0.0010359	0.443718	SWSAP1
0.529945	0.00105973	0.443718	ENSG00000214654
0.529837	0.00106271	0.443718	SCAMP3
0.526031	0.00117214	0.478286	C1orf216
0.520149	0.00136081	0.536842	NME1.NME2
0.515488	0.00152877	0.536842	PNLDC1
0.514195	0.00157847	0.536842	SNHG20
0.512384	0.00165046	0.536842	ENSG00000263606
0.51121	0.00169868	0.536842	CXorf40B
0.510537	0.00172687	0.536842	HM13
0.510211	0.00174064	0.536842	ENSG00000272525
0.509779	0.00175911	0.536842	ENSG00000259867
0.509254	0.00178171	0.536842	IL34
0.507822	0.00184476	0.536842	KLHDC9
0.505917	0.00193166	0.536842	TBC1D9B
0.505596	0.00194664	0.536842	ACE2
0.505065	0.00197165	0.536842	SLC22A20P
0.505056	0.00197207	0.536842	UBIAD1
0.504665	0.00199067	0.536842	AXDND1
0.503289	0.00205737	0.536842	DCP1B
0.503271	0.00205825	0.536842	PLPP2
0.502668	0.0020881	0.536842	ENTHD1
0.502122	0.00211543	0.536842	ZNF502
0.500468	0.0022002	0.536842	DDX39B
0.499627	0.00224443	0.536842	RNASEH2A
0.498981	0.00227896	0.536842	ZNF74
0.49891	0.00228277	0.536842	SYNGR2
0.498157	0.00232362	0.536842	ENSG00000242017
0.497803	0.00234305	0.536842	CYB561A3
0.497689	0.00234933	0.536842	ENSG00000244239
0.497541	0.00235751	0.536842	KCNB2
0.494001	0.00256085	0.536842	TULP3
0.493449	0.00259386	0.536842	ENSG00000205622
0.492337	0.00266156	0.536842	CLN3
0.491897	0.00268877	0.536842	RGS16
0.491888	0.00268929	0.536842	RERG.AS1
0.491499	0.00271359	0.536842	GTPBP8
0.491489	0.00271421	0.536842	CIDECP1
0.491167	0.00273443	0.536842	BRD3OS
0.490781	0.00275884	0.536842	NGRN
0.490437	0.00278074	0.536842	CDC20
0.490333	0.00278743	0.536842	TRIM66
0.490087	0.00280324	0.536842	HSD17B10
0.489252	0.00285743	0.536842	SCIN
0.489007	0.00287354	0.536842	KPNA7
0.488961	0.00287654	0.536842	METTL1
0.488722	0.00289232	0.536842	TMEM253
0.488091	0.00293435	0.536842	ENSG00000231770
0.487929	0.00294521	0.536842	TOGARAM2
0.487784	0.00295497	0.536842	ENSG00000251436
0.486566	0.00303811	0.536842	ENSG00000285399
0.486342	0.00305362	0.536842	ENSG00000283504
0.484899	0.00315515	0.536842	ENSG00000230483
0.484875	0.0031569	0.536842	ENSG00000284600
0.484164	0.003208	0.536842	KCNE2
0.484001	0.00321982	0.536842	ZNF540
0.483081	0.0032873	0.536842	GINS2
0.483024	0.00329151	0.536842	CCNB2
0.48249	0.00333121	0.536842	USP21
0.481948	0.00337199	0.536842	CCDC30
0.481866	0.00337818	0.536842	TRPM5
0.481861	0.00337859	0.536842	NSDHL
0.481704	0.00339051	0.536842	FLAD1
0.480457	0.00348636	0.536842	TRMO
0.480436	0.003488	0.536842	TRMT44
0.480434	0.00348813	0.536842	TTC5
0.480016	0.00352088	0.536842	RBMXL1
0.479246	0.00358175	0.536842	ENSG00000271743
0.478914	0.00360832	0.536842	CISH
0.478605	0.00363318	0.536842	FAM122C
0.478464	0.0036445	0.536842	ENSG00000225718
0.478422	0.00364792	0.536842	ENSG00000288107
0.477553	0.00371886	0.539724	FBLN7
0.477394	0.00373199	0.539724	LINC02241
0.476818	0.00377978	0.539724	2008-03-01
0.476723	0.00378775	0.539724	MAST3
0.475175	0.00391911	0.541429	ENSG00000253130
0.473923	0.00402824	0.541429	ZNF155
0.473383	0.00407614	0.541429	KMT5C
0.473293	0.0040842	0.541429	KANSL2
0.472341	0.00416995	0.541429	RSPH9
0.472277	0.00417576	0.541429	CADM1
0.471463	0.00425038	0.541429	FAM118B
0.471391	0.00425702	0.541429	FYCO1
0.471265	0.0042687	0.541429	ARHGAP8
0.470427	0.00434703	0.541429	CTNNBL1
0.470356	0.00435375	0.541429	PI4KAP2
0.47012	0.00437611	0.541429	ENSG00000229278
0.469923	0.00439476	0.541429	ALOX12P2
0.469217	0.00446239	0.541429	ATP13A5
0.468789	0.00450379	0.541429	LOC101928823
0.468642	0.00451805	0.541429	EBP
0.467518	0.00462868	0.541429	CSF2RA
0.467518	0.00462868	0.541429	ENSG00000198223-PAR-Y
0.467463	0.00463419	0.541429	GAS8
0.466375	0.00474366	0.541429	PSMB5
0.466255	0.00475587	0.541429	ZNF784
0.465815	0.00480078	0.541429	SFI1
0.464742	0.00491211	0.541429	RLN1.1
0.464595	0.00492744	0.541429	RHOC
0.464462	0.00494141	0.541429	AP1M1
0.464411	0.00494681	0.541429	ALKBH3
0.464361	0.00495212	0.541429	MAEL
0.464119	0.0049777	0.541429	ALKBH1
0.464103	0.00497937	0.541429	TFPT
0.463974	0.004993	0.541429	NOP2
0.463783	0.00501331	0.541429	TIMM22
0.463734	0.00501858	0.541429	SLC45A1
0.463403	0.00505402	0.541429	TEAD2
0.461908	0.0052166	0.541429	LOC101927143
0.461418	0.00527083	0.541429	RANBP3
0.461265	0.00528796	0.541429	EIF4EBP1
0.46064	0.00535809	0.541429	LOC101927837
0.460559	0.00536721	0.541429	PARD6A
0.460492	0.00537473	0.541429	CLN8
0.460261	0.00540094	0.541429	ANKRD45
0.460083	0.00542121	0.541429	NDUFS7
0.458971	0.00554925	0.541429	ENSG00000228650
0.458295	0.00562832	0.541429	NDUFV1
0.457645	0.0057053	0.541429	FPGS
0.457475	0.0057256	0.541429	TSFM
0.45732	0.0057441	0.541429	EMX1
0.456912	0.00579312	0.541429	RHOA
0.456861	0.00579938	0.541429	RPS6KL1
0.456591	0.00583198	0.541429	TRIM61
0.456562	0.00583552	0.541429	ISG20
0.456306	0.00586673	0.541429	MAD2L1BP
0.455087	0.006017	0.541429	CINP
0.454633	0.00607387	0.541429	ENSG00000279233
0.454622	0.00607524	0.541429	HIRIP3
0.454365	0.00610763	0.541429	GPR143
0.45379	0.00618056	0.541429	RRNAD1
0.453493	0.00621856	0.541429	CENPX
0.453471	0.00622141	0.541429	DRAP1
0.453344	0.00623779	0.541429	SLC35B1
0.453049	0.00627574	0.541429	LINC01511
0.45285	0.0063015	0.541429	NAGK
0.452743	0.00631546	0.541429	KAT2A
0.452508	0.00634598	0.541429	TIMM23
0.452461	0.0063521	0.541429	ENSG00000235272
0.451861	0.00643098	0.541429	PSMD9
0.450744	0.00657986	0.541429	RBCK1
0.450523	0.00660968	0.541429	NPEPL1
0.450404	0.00662579	0.541429	DPPA5
0.450344	0.00663383	0.541429	SYCE3
0.449871	0.00669824	0.541429	IP6K1
0.449841	0.00670236	0.541429	ENSG00000280266
0.449759	0.00671362	0.541429	CDK2AP2
0.449377	0.00676603	0.541429	CCDC85C
0.449033	0.00681361	0.541429	ASTN2
0.448607	0.00687297	0.541429	ACOT2
0.448171	0.00693415	0.541429	ZNF287
0.448148	0.00693728	0.541429	CCNB1IP1
0.448079	0.00694711	0.541429	ENSG00000225205
0.448077	0.00694738	0.541429	CDA
0.447854	0.00697886	0.541429	TSACC
0.447678	0.0070038	0.541429	ALKBH2
0.44759	0.00701636	0.541429	EPHX1
0.447332	0.00705302	0.541429	ADAMTS12
0.446993	0.00710159	0.541429	LOC101927636
0.446845	0.00712297	0.541429	ENSG00000258927
0.446785	0.00713155	0.541429	PMM1
0.446613	0.0071564	0.541429	SLC3A2
0.446405	0.00718661	0.541429	C1orf21
0.446105	0.00723021	0.541429	CCDC92
0.446086	0.00723304	0.541429	PTPN23
0.444762	0.00742853	0.541429	LINC02088
0.444312	0.00749592	0.541429	RUNDC3A
0.444045	0.0075363	0.541429	FAM173A
0.44392	0.00755512	0.541429	MAF1
0.443859	0.00756448	0.541429	FER1L6.AS2
0.443664	0.00759403	0.541429	MCM6
0.44324	0.0076588	0.541429	COL17A1
0.443067	0.00768533	0.541429	COMMD7
0.442953	0.00770292	0.541429	FNTB
0.442821	0.00772321	0.541429	LPCAT4
0.442784	0.00772893	0.541429	EDN3
0.442783	0.00772906	0.541429	ENSG00000250687
0.442085	0.00783757	0.541429	ENSG00000223795
0.441786	0.00788449	0.541429	GREB1
0.441668	0.007903	0.541429	EIPR1
0.441462	0.00793549	0.541429	PAXIP1.AS1
0.440712	0.00805481	0.541429	ENSG00000255138
0.440319	0.00811781	0.541429	ENSG00000257698
0.44021	0.00813554	0.541429	ENSG00000255704
0.440064	0.00815904	0.541429	MAP1LC3C
0.43998	0.0081726	0.541429	RHOXF2
0.439976	0.00817327	0.541429	MRPL21
0.439723	0.00821446	0.541429	ENSG00000235827
0.439614	0.00823222	0.541429	ENSG00000228711
0.439573	0.0082389	0.541429	GLIPR1L2
0.439457	0.00825782	0.541429	ELOF1
0.439375	0.00827125	0.541429	DDX54
0.439197	0.00830029	0.541429	FBXO42
0.4391	0.00831634	0.541429	AIP
0.439068	0.00832156	0.541429	P2RX4
0.438918	0.00834625	0.541429	MOV10
0.438903	0.0083487	0.541429	SLC16A8
0.438481	0.00841861	0.541429	PNPLA3
0.438068	0.00848755	0.541429	DNAJB1
0.43801	0.00849718	0.541429	VPS4A
0.437906	0.00851469	0.541429	AARSD1
0.437772	0.0085372	0.541429	BOLA1
0.437752	0.00854059	0.541429	THTPA
0.436967	0.00867345	0.541429	ZMAT5
0.436926	0.00868042	0.541429	SNX22
0.436867	0.0086905	0.541429	PSRC1
0.436842	0.00869483	0.541429	TTC9C
0.43643	0.00876546	0.541429	CAP2
0.436061	0.00882909	0.541429	TMEM201
0.435997	0.00884007	0.541429	NIPAL3
0.435929	0.00885189	0.541429	NOB1
0.435733	0.00888601	0.541429	PPM1G
0.435514	0.00892419	0.541429	HDAC8
0.435455	0.00893444	0.541429	ENSG00000236673
0.435281	0.00896493	0.541429	DOLK
0.435208	0.00897777	0.541429	ENSG00000267809
0.435173	0.00898389	0.541429	SNAP47
0.434881	0.00903531	0.541429	ACTL7B
0.434866	0.009038	0.541429	PPP1R16A
0.434615	0.0090823	0.541429	NPRL2
0.433897	0.00921031	0.541429	RAC2
0.433697	0.00924629	0.541429	MIR4300HG
0.43362	0.00926016	0.541429	C1orf159
0.433611	0.00926173	0.541429	HDC
0.433215	0.00933347	0.541429	GSN.AS1
0.433127	0.00934946	0.541429	CCNB1
0.432665	0.00943373	0.541429	C2orf42
0.432648	0.00943675	0.541429	KIF16B
0.43253	0.00945833	0.541429	SERHL2
0.432189	0.00952116	0.541429	OR2T7
0.432168	0.00952511	0.541429	SLC52A2
0.432148	0.00952866	0.541429	RPUSD3
0.431647	0.00962157	0.541429	MRPL16
0.431177	0.00970944	0.541429	LINC00954
0.430912	0.00975933	0.541429	SLC25A23
0.430516	0.0098341	0.541429	RRP8
0.43038	0.00985991	0.541429	SNRPN
0.430244	0.00988586	0.541429	CPNE9
0.430241	0.00988651	0.541429	ENSG00000231806
0.429769	0.00997671	0.541429	TRIM59.IFT80
0.42954	0.0100207	0.541429	CFAP61
0.429204	0.0100857	0.541429	SNAPC5
0.429101	0.0101056	0.541429	ENSG00000269918
0.429074	0.0101109	0.541429	POLR2J3
0.428962	0.0101327	0.541429	FAM118A
0.428624	0.0101986	0.541429	ENSG00000259961
0.428623	0.0101988	0.541429	MTCH2
0.428273	0.0102675	0.541429	TMEM11
0.428244	0.0102732	0.541429	ENSG00000278128
0.428181	0.0102857	0.541429	ENSG00000285534
0.427891	0.0103429	0.541429	ENSG00000260123
0.427657	0.0103892	0.541429	TTC41P
0.427378	0.0104448	0.541429	ILKAP
0.427296	0.0104613	0.541429	ENSG00000214210
0.427122	0.010496	0.541429	FAM3B
0.426999	0.0105208	0.541429	VANGL1
0.426438	0.0106339	0.541429	PSMG3
0.426413	0.0106391	0.541429	BATF3
0.426231	0.0106759	0.541429	DCTN3
0.42623	0.0106761	0.541429	ENSG00000286950
0.425733	0.0107777	0.541429	EXOSC3
0.425482	0.0108291	0.541429	TMEM125
0.425443	0.0108373	0.541429	FAM71E1
0.425435	0.0108388	0.541429	ANKRD30A
0.425019	0.0109249	0.541429	LTO1
0.424556	0.0110212	0.541429	ENSG00000257470
0.424532	0.0110264	0.541429	ZNF266
0.424496	0.0110337	0.541429	PLPBP
0.424208	0.0110942	0.541429	ATP5MC2
0.424128	0.0111111	0.541429	IPPK
0.424118	0.0111131	0.541429	ADAMTSL1
0.423872	0.0111649	0.541429	IDH1.AS1
0.423776	0.0111853	0.541429	GRTP1
0.423448	0.0112549	0.541429	LOC728554
0.423397	0.0112656	0.541429	ZBTB16
0.423275	0.0112916	0.541429	LOC105372482
0.423116	0.0113256	0.541429	ENSG00000263620
0.42308	0.0113333	0.541429	POLA2
0.422841	0.0113845	0.541429	AUP1
0.422314	0.0114981	0.541429	ATP5F1B
0.421953	0.0115766	0.541429	PLPP4
0.421859	0.0115971	0.541429	HIGD2A
0.421829	0.0116035	0.541429	C16orf71
0.421822	0.0116051	0.541429	TBC1D8
0.421655	0.0116417	0.541429	FARS2
0.421557	0.011663	0.541429	RBFOX3
0.42148	0.01168	0.541429	THAP8
0.421428	0.0116915	0.541429	UBE2C
0.42139	0.0116996	0.541429	LOC101928707
0.421271	0.011726	0.541429	ZNF672
0.421148	0.0117531	0.541429	NRAV
0.421112	0.011761	0.541429	LMNB2
0.420625	0.0118689	0.543125	MICOS13
0.420364	0.0119271	0.543125	ENSG00000261786
0.420311	0.011939	0.543125	SNUPN
0.420171	0.0119702	0.543125	ZNF32
0.419897	0.0120318	0.543125	PLEKHA4
0.419822	0.0120486	0.543125	CSRP2
0.419646	0.0120884	0.543125	PHB
0.419646	0.0120884	0.543125	PIK3R2
0.419393	0.0121455	0.543125	KANSL1.AS1
0.419198	0.0121899	0.543125	ADPRHL2
0.418603	0.012326	0.543678	ENSG00000231421
0.418468	0.012357	0.543678	ARMC7
0.418037	0.0124564	0.543678	CRYM
0.417879	0.0124932	0.543678	ENSG00000217315
0.417701	0.0125346	0.543678	ENSG00000277125
0.417525	0.0125755	0.543678	CCDC120
0.417346	0.0126175	0.543678	NIPSNAP3A
0.417282	0.0126325	0.543678	ENSG00000175841
0.417073	0.0126816	0.543678	MRE11
0.416893	0.0127239	0.543678	METTL26
0.416867	0.01273	0.543678	LINC01535
0.416604	0.0127923	0.543678	LOC105373878
0.416346	0.0128537	0.543678	OSBPL2
0.41631	0.0128621	0.543678	PTPRE
0.416128	0.0129056	0.543678	HAP1
0.416018	0.0129317	0.543678	ENSG00000279086
0.415928	0.0129534	0.543678	NKAPL
0.415722	0.0130027	0.543678	ZNF330
0.415587	0.0130351	0.543678	CFAP161
0.415434	0.0130722	0.543678	LIG1
0.415178	0.0131339	0.543678	ENSG00000233426
0.415027	0.0131706	0.543678	ENSG00000287118
0.415001	0.013177	0.543678	LOC100506474
0.414821	0.0132207	0.543678	PCCB
0.414514	0.0132956	0.543678	DEPDC7
0.414448	0.0133119	0.543678	SH2D4B
0.414368	0.0133315	0.543678	MRPS7
0.414214	0.0133694	0.543678	ZNF433.AS1
0.414056	0.0134082	0.543678	ENSG00000259278
0.41405	0.0134097	0.543678	ENSG00000268955
0.41403	0.0134147	0.543678	ATP6V0B
0.413992	0.013424	0.543678	RIBC2
0.413392	0.0135727	0.543678	C5orf66
0.413214	0.0136173	0.543678	CACNA2D2
0.412781	0.0137258	0.543678	LINC01872
0.412718	0.0137417	0.543678	SNRPB
0.412715	0.0137424	0.543678	KHDC1
0.412667	0.0137545	0.543678	WDR61
0.412475	0.0138028	0.543678	SENP8
0.412351	0.0138343	0.543678	MKNK1
0.412332	0.0138391	0.543678	MRPL45
0.412179	0.0138777	0.543678	ENSG00000237720
0.411982	0.0139278	0.543678	ECHS1
0.411776	0.0139803	0.543678	ENSG00000254546
0.411546	0.0140393	0.543678	OXNAD1
0.410939	0.0141954	0.543678	SLC25A42
0.410889	0.0142084	0.543678	ZFAND2A
0.410734	0.0142487	0.543678	LGMN
0.410342	0.0143505	0.543678	ENSG00000279463
0.41024	0.0143773	0.543678	MIPEP
0.410108	0.0144118	0.543678	PADI6
0.40974	0.0145087	0.543678	FKBP6
0.409701	0.0145187	0.543678	LOC102724770
0.409674	0.0145258	0.543678	SAC3D1
0.409627	0.0145383	0.543678	ADRM1
0.409556	0.0145572	0.543678	TDRD10
0.409508	0.0145698	0.543678	STRA8
0.40947	0.0145798	0.543678	RBKS
0.409297	0.0146257	0.543678	MAP3K6
0.409072	0.0146854	0.543678	TUBA4A
0.408988	0.0147077	0.543678	PTP4A3
0.408923	0.0147252	0.543678	ENSG00000258128
0.408639	0.0148012	0.543678	MCOLN2
0.408488	0.0148415	0.543678	LINC00298
0.408388	0.0148685	0.543678	TBX5
0.40834	0.0148814	0.543678	HTD2
0.408028	0.0149656	0.543678	TMEM216
0.407915	0.0149961	0.543678	PPP4C
0.407677	0.0150606	0.543678	MCHR1
0.407318	0.0151586	0.543678	TMEM252
0.407294	0.0151653	0.543678	KIAA2012
0.406955	0.0152582	0.543678	ENSG00000224043
0.406928	0.0152655	0.543678	SLCO2A1
0.406889	0.0152764	0.543678	FDFT1
0.406796	0.0153018	0.543678	SLC31A2
0.406176	0.0154734	0.543678	NT5M
0.405969	0.015531	0.543678	IGDCC3
0.405962	0.0155331	0.543678	DLEC1
0.405502	0.015662	0.543678	IP6K2
0.405263	0.0157293	0.543678	VARS2
0.405254	0.0157316	0.543678	RPL39L
0.40519	0.0157497	0.543678	SOX15
0.405014	0.0157996	0.543678	TUBA1C
0.405003	0.0158025	0.543678	IGFBP3
0.404914	0.0158277	0.543678	SIRT7
0.404862	0.0158425	0.543678	DND1
0.404764	0.0158704	0.543678	RNF34
0.404741	0.0158768	0.543678	TMEM132B
0.40471	0.0158857	0.543678	THOC1
0.40431	0.0159998	0.543678	MED8
0.404239	0.0160201	0.543678	CNTROB
0.404192	0.0160334	0.543678	CDC42SE1
0.404185	0.0160355	0.543678	ENSG00000227160
0.403864	0.0161278	0.543678	NXF1
0.403796	0.0161473	0.543678	FBXO8
0.403751	0.0161604	0.543678	RABL2A
0.403581	0.0162094	0.543678	MTX1
0.403567	0.0162135	0.543678	BUD23
0.403554	0.0162172	0.543678	LINS1
0.403492	0.0162353	0.543678	ENSG00000268750
0.403302	0.0162902	0.543678	FAF2
0.403172	0.0163281	0.543678	ENSG00000251250
0.403159	0.0163318	0.543678	TLE2
0.403149	0.0163348	0.543678	MED14OS
0.403078	0.0163553	0.543678	ENSG00000225555
0.402459	0.0165366	0.543678	PCNA
0.402448	0.0165399	0.543678	PP2D1
0.402428	0.0165458	0.543678	AP3B2
0.402299	0.0165837	0.543678	ATN1
0.402215	0.0166084	0.543678	MROH2A
0.40217	0.0166216	0.543678	AURKA
0.402064	0.016653	0.543678	RPL13AP3
0.402053	0.0166564	0.543678	PSMB10
0.402019	0.0166663	0.543678	APBA2
0.401899	0.0167019	0.543678	CCDC169
0.401589	0.0167942	0.543678	ENSG00000285968
0.401475	0.016828	0.543678	PSMC1
0.401178	0.016917	0.543678	ENSG00000285520
0.401165	0.0169209	0.543678	ENSG00000272501
0.400889	0.0170036	0.543678	DFFA
0.400883	0.0170054	0.543678	MEN1
0.4008	0.0170305	0.543678	AP2A1
0.400782	0.0170359	0.543678	MED30
0.400705	0.0170591	0.543678	LOC100507291
0.400634	0.0170806	0.543678	STRADA
0.400195	0.0172137	0.543678	YIF1A
0.399903	0.0173027	0.543678	TCL1A
0.399888	0.0173073	0.543678	ENSG00000248406
0.399848	0.0173195	0.543678	SPSB3
0.399584	0.0174003	0.543678	ENSG00000287009
0.399411	0.0174535	0.543678	CLEC10A
0.399385	0.0174615	0.543678	METTL22
0.39937	0.0174662	0.543678	ENSG00000249631
0.399352	0.0174717	0.543678	DERL3
0.399208	0.017516	0.543678	ENSG00000248425
0.399201	0.0175181	0.543678	CTTNBP2
0.399071	0.0175582	0.543678	EPHX4
0.399026	0.0175722	0.543678	MAPK12
0.398862	0.0176228	0.543678	CCDC71
0.398707	0.0176712	0.543678	JAGN1
0.398646	0.0176901	0.543678	ILF2
0.398544	0.0177217	0.543678	KCNA7
0.398385	0.0177714	0.543678	ENSG00000233508
0.398248	0.0178142	0.543678	METTL8
0.398222	0.0178224	0.543678	MICAL1
0.398213	0.0178253	0.543678	PTPRG.AS1
0.398055	0.0178748	0.543678	TUBA1B
0.397972	0.0179008	0.543678	RINT1
0.397952	0.017907	0.543678	SLC19A1
0.397548	0.0180344	0.543678	TTC33
0.397538	0.0180375	0.543678	EIF2B1
0.397457	0.0180632	0.543678	ENSG00000268854
0.397417	0.0180757	0.543678	WDR70
0.397108	0.0181739	0.543678	ENSG00000257817
0.397074	0.0181847	0.543678	ABCB4
0.397036	0.0181969	0.543678	C3orf67
0.397028	0.0181993	0.543678	CDHR3
0.396401	0.0184002	0.546236	FTCD
0.396116	0.0184919	0.546236	ZP3
0.396054	0.0185119	0.546236	SRRM2.AS1
0.395791	0.0185971	0.546236	NIF3L1
0.395769	0.0186042	0.546236	ENSG00000229559
0.395696	0.018628	0.546236	COA4
0.395505	0.01869	0.546236	UQCRC1
0.395444	0.0187099	0.546236	RAB5B
0.395242	0.0187757	0.546236	ENSG00000254680
0.39519	0.0187928	0.546236	AGPAT1
0.395181	0.0187957	0.546236	PARS2
0.394947	0.0188726	0.546236	MIR4527HG
0.394898	0.0188885	0.546236	SYT5
0.394898	0.0188886	0.546236	ALDH2
0.394404	0.0190515	0.546236	MFSD2A
0.394353	0.0190684	0.546236	ATG4B
0.394286	0.0190907	0.546236	ENSG00000273082
0.394258	0.0190999	0.546236	SMARCD1
0.394143	0.0191381	0.546236	ENSG00000248608
0.394026	0.0191769	0.546236	KIAA0319L
0.393774	0.019261	0.546236	PRMT3
0.39372	0.019279	0.546236	ENSG00000225489
0.393707	0.0192833	0.546236	WRAP73
0.393672	0.0192952	0.546236	ENSG00000232346
0.393634	0.0193076	0.546236	CENPM
0.393381	0.0193927	0.546236	NVL
0.393317	0.019414	0.546236	ENSG00000253100
0.393216	0.0194481	0.546236	ENSG00000259265
0.393127	0.0194782	0.546236	EBLN1
0.392844	0.0195736	0.546236	TPI1
0.392798	0.0195892	0.546236	GOT1
0.392622	0.0196488	0.546236	STK10
0.392591	0.0196595	0.546236	SUPT3H
0.392308	0.0197556	0.546236	SHD
0.392287	0.019763	0.546236	NDUFB9
0.392284	0.0197639	0.546236	LYRM1
0.392206	0.0197905	0.546236	KDM2A
0.392156	0.0198078	0.546236	ANAPC15
0.392025	0.0198526	0.546236	PRSS2
0.392022	0.0198537	0.546236	PLAAT5
0.391937	0.0198828	0.546236	FAM50A
0.391894	0.0198974	0.546236	FASTKD2
0.391627	0.0199892	0.547919	TLE6
0.391482	0.0200391	0.547938	ELOVL3
0.39124	0.0201229	0.549067	CACNA1B
0.390807	0.0202732	0.550087	KIF3B
0.390799	0.020276	0.550087	RPPH1
0.390783	0.0202817	0.550087	NAIP
0.390673	0.0203201	0.550087	TMEM14A
0.390623	0.0203377	0.550087	SH2D4A
0.390553	0.020362	0.550087	TERF2
0.390369	0.0204265	0.550087	PACS2
0.39027	0.0204612	0.550087	CHID1
0.390053	0.0205377	0.550087	MIR646HG
0.389566	0.0207096	0.550087	TMEM80
0.389227	0.0208303	0.550087	CYREN
0.389189	0.0208437	0.550087	NME7
0.389105	0.020874	0.550087	RAD23A
0.389055	0.0208918	0.550087	DEGS2
0.389004	0.0209098	0.550087	RAE1
0.38899	0.0209151	0.550087	ENSG00000166408
0.38892	0.0209398	0.550087	LRRC49
0.38891	0.0209435	0.550087	HAUS8
0.388889	0.0209509	0.550087	SHARPIN
0.388877	0.0209553	0.550087	VPS72
0.388845	0.0209669	0.550087	ENSG00000284922
0.388338	0.0211491	0.550087	CHMP4A
0.388318	0.0211565	0.550087	SSR4
0.388291	0.0211663	0.550087	PITX1
0.388266	0.0211751	0.550087	SPHK2
0.388209	0.0211957	0.550087	ENSG00000254192
0.387893	0.0213103	0.550087	KRBOX1
0.387731	0.0213693	0.550087	SLC30A8
0.387222	0.0215553	0.550087	CCDC138
0.386959	0.0216519	0.550087	ZNF37A
0.386882	0.0216803	0.550087	ENSG00000244270
0.386787	0.0217152	0.550087	UBR4
0.386706	0.0217451	0.550087	CASP12
0.386697	0.0217486	0.550087	SPR
0.386593	0.0217869	0.550087	PLEKHM1
0.386487	0.0218263	0.550087	PSMC4
0.386347	0.0218783	0.550087	CASP9
0.386235	0.0219198	0.550087	SPPL2B
0.386224	0.0219241	0.550087	SMYD3
0.386167	0.0219452	0.550087	ENSG00000231589
0.386078	0.0219783	0.550087	GPM6A
0.386065	0.0219829	0.550087	PROCA1
0.385952	0.0220252	0.550087	ENSG00000244716
0.385906	0.0220424	0.550087	TCTN1
0.385901	0.0220443	0.550087	GFRA3
0.38579	0.0220857	0.550087	ENSG00000238045
0.385775	0.0220915	0.550087	AHSA1
0.385696	0.0221211	0.550087	ATP6V1B2
0.385544	0.0221781	0.550557	C1orf74
0.385482	0.0222014	0.550557	ELAC1
0.384903	0.0224198	0.554443	EXOG
0.38477	0.0224703	0.554927	TARS2
0.384616	0.0225289	0.555258	ENSG00000231482
0.384406	0.0226086	0.555258	PAAF1
0.384366	0.0226241	0.555258	ENSG00000287360
0.384333	0.0226368	0.555258	ENSG00000232555
0.384311	0.0226451	0.555258	CLSTN2.AS1
0.384181	0.0226948	0.555258	ENSG00000232093
0.384094	0.0227281	0.555258	KPTN
0.384048	0.0227456	0.555258	YDJC
0.384006	0.022762	0.555258	MCM5
0.383919	0.0227954	0.555316	ZNF252P.AS1
0.383396	0.0229968	0.557952	TUBG1
0.383097	0.0231129	0.558785	ENSG00000287808
0.382953	0.0231688	0.558785	RPAIN
0.382878	0.0231981	0.558785	EXOSC1
0.382789	0.0232328	0.558785	DUSP11
0.382732	0.0232552	0.558785	C16orf58
0.38259	0.0233107	0.558785	SNHG32
0.382171	0.0234751	0.561213	LOC101927314
0.382064	0.0235172	0.561473	FADS3
0.381927	0.0235711	0.561834	ANKRD34C
0.38184	0.0236054	0.561834	AP5S1
0.381708	0.0236579	0.561834	PECR
0.381704	0.0236595	0.561834	BAD
0.38163	0.0236888	0.561834	UQCC2
0.381405	0.0237779	0.562462	THBS4
0.381225	0.0238497	0.563051	ENSG00000249926
0.381186	0.0238655	0.563051	RBBP9
0.381102	0.023899	0.5631	ZNF550
0.381009	0.0239361	0.563236	CAD
0.380816	0.0240135	0.56431	OSR2
0.380478	0.0241493	0.565216	SF3A3
0.380391	0.0241842	0.565216	YBEY
0.380328	0.0242097	0.565216	MT2A
0.38032	0.0242131	0.565216	TRIM34
0.380252	0.0242406	0.565216	GNPDA1
0.380003	0.0243415	0.5662	U2AF1L4
0.379987	0.0243476	0.5662	BCS1L
0.379914	0.0243774	0.5662	ZNF44
0.379563	0.0245205	0.568657	DNAJC11
0.379499	0.0245466	0.568657	C15orf61
0.379229	0.0246569	0.568964	SNX21
0.379191	0.0246726	0.568964	PHF2
0.378993	0.0247539	0.568964	UPB1
0.37868	0.024883	0.568964	ENSG00000278934
0.378628	0.0249045	0.568964	DNAL4
0.378529	0.0249454	0.568964	LOC100129917
0.378491	0.0249609	0.568964	TBCE
0.378491	0.0249611	0.568964	ENSG00000256928
0.378384	0.0250051	0.568964	WDR27
0.378278	0.0250494	0.568964	CEP85
0.378212	0.0250769	0.568964	UBB
0.378103	0.0251219	0.568964	TMEM138
0.378089	0.0251278	0.568964	EMX2OS
0.378064	0.0251384	0.568964	ENSG00000254744
0.378	0.0251649	0.568964	ENSG00000287744
0.377302	0.0254573	0.569062	IRAK4
0.377266	0.0254723	0.569062	TMEM101
0.377239	0.0254839	0.569062	MAPKAPK5.AS1
0.377231	0.0254871	0.569062	ZSCAN2
0.377221	0.0254913	0.569062	ZDHHC14
0.377154	0.0255196	0.569062	SSR2
0.377034	0.0255705	0.569062	RPGRIP1
0.377033	0.0255706	0.569062	HMOX2
0.377015	0.0255783	0.569062	SPTBN4
0.37678	0.0256777	0.570566	CACNA1H
0.376469	0.0258099	0.570912	ENSG00000276805
0.376377	0.0258492	0.570912	ZNF25
0.37637	0.0258522	0.570912	POMC
0.376243	0.0259062	0.571129	ENSG00000272205
0.376057	0.0259859	0.571129	LIPT2
0.375967	0.0260243	0.571129	ZDHHC13
0.375909	0.0260492	0.571129	KLC4
0.375834	0.0260816	0.571129	LOC100507564
0.375425	0.0262574	0.571129	ENSG00000274614
0.375327	0.0262999	0.571129	ENSG00000249175
0.375113	0.0263927	0.571129	MINCR
0.375008	0.026438	0.571129	MYH8
0.374936	0.0264692	0.571129	POLR3C
0.374825	0.0265176	0.571129	TUBA3E
0.374576	0.0266261	0.571129	SLC20A1
0.374552	0.0266368	0.571129	ENSG00000277453
0.374499	0.0266598	0.571129	GRWD1
0.374491	0.0266634	0.571129	WDR18
0.374391	0.0267073	0.571129	ENSG00000244879
0.374322	0.0267373	0.571129	LACC1
0.374291	0.026751	0.571129	ENSG00000250348
0.374277	0.0267571	0.571129	POLR2H
0.374261	0.026764	0.571129	HRG
0.374214	0.0267846	0.571129	ASB3
0.374102	0.0268339	0.571502	OGDHL
0.373719	0.0270026	0.573831	PTRH1
0.373589	0.0270599	0.573831	TTC30A
0.373531	0.027086	0.573831	LINC02389
0.373511	0.0270947	0.573831	ENSG00000258807
0.373492	0.0271031	0.573831	MRPL18
0.3727	0.027456	0.574624	ENSG00000227154
0.37263	0.0274873	0.574624	ENSG00000259868
0.372574	0.0275126	0.574624	GBA3
0.372541	0.0275271	0.574624	NUP42
0.372453	0.027567	0.574624	EDC3
0.372345	0.0276154	0.574624	CHAC1
0.37227	0.0276493	0.574624	CDKN3
0.37216	0.0276985	0.574624	SLC25A19
0.372093	0.0277288	0.574624	GRPEL1
0.371965	0.027787	0.574624	PGPEP1
0.371935	0.0278002	0.574624	ENSG00000257322
0.371877	0.0278268	0.574624	TENT5B
0.371523	0.0279873	0.574624	CTAGE7P
0.371523	0.0279873	0.574624	ENSG00000266049
0.371477	0.0280084	0.574624	ENSG00000254339
0.371418	0.028035	0.574624	MTRR
0.371086	0.0281867	0.574624	MAEA
0.371067	0.0281954	0.574624	METTL17
0.371034	0.0282106	0.574624	BCL7A
0.370856	0.028292	0.574624	GRIN2D
0.370787	0.0283239	0.574624	CBFA2T3
0.370416	0.028495	0.574624	RGPD2
0.370345	0.0285276	0.574624	RDH13
0.370244	0.0285744	0.574624	PABPN1L
0.370193	0.028598	0.574624	RPA1
0.370088	0.0286464	0.574624	HGH1
0.369908	0.0287304	0.574624	HINFP
0.36977	0.0287943	0.574624	ENSG00000257060
0.369759	0.0287996	0.574624	ENSG00000285664
0.369745	0.0288063	0.574624	ENSG00000250290
0.369675	0.0288388	0.574624	RBBP7
0.369618	0.0288654	0.574624	ENSG00000249209
0.369582	0.028882	0.574624	ENSG00000272923
0.369538	0.0289027	0.574624	ENSG00000225258
0.369538	0.0289027	0.574624	ENSG00000254894
0.369538	0.0289027	0.574624	ENSG00000260914
0.369538	0.0289027	0.574624	ENSG00000183298
0.369515	0.0289135	0.574624	ZNF219
0.36946	0.028939	0.574624	AK9
0.369256	0.0290345	0.574624	MTSS2
0.369055	0.0291288	0.574624	ENSG00000241506
0.369042	0.0291353	0.574624	SCPEP1
0.368942	0.029182	0.574624	ENSG00000234825
0.368912	0.0291963	0.574624	C3orf56
0.368858	0.0292217	0.574624	PRMT1
0.368848	0.0292265	0.574624	ANXA7
0.368825	0.0292373	0.574624	ING4
0.368582	0.0293523	0.574624	ENSG00000286084
0.368562	0.0293615	0.574624	DSCR4
0.368417	0.0294305	0.574624	KHK
0.368386	0.0294448	0.574624	PAQR4
0.368275	0.0294976	0.574811	WDR53
0.368231	0.0295185	0.574811	TMEM150A
0.367921	0.0296662	0.576225	SLC39A4
0.367707	0.0297685	0.576225	ENSG00000237469
0.367639	0.029801	0.576225	LINC01483
0.367489	0.0298733	0.576225	LINC02280
0.367351	0.0299393	0.576225	ICAM2
0.367341	0.0299442	0.576225	UBBP4
0.36716	0.0300312	0.576529	RPL8
0.367041	0.030089	0.576529	FTL
0.366988	0.0301144	0.576529	DHRS1
0.366854	0.0301793	0.576529	DYNLRB1
0.366723	0.0302426	0.576529	C7orf25
0.366682	0.0302623	0.576529	VPS51
0.366664	0.0302712	0.576529	TK1
0.366562	0.0303206	0.576529	LINC02614
0.366444	0.0303783	0.576529	OPN1MW
0.366429	0.0303856	0.576529	MITD1
0.36619	0.030502	0.576529	RETNLB
0.366096	0.0305479	0.576529	RAD54L2
0.366071	0.0305602	0.576529	ENSG00000229271
0.366006	0.0305922	0.576529	ENSG00000225083
0.365984	0.0306028	0.576529	LOC102723692
0.365959	0.0306149	0.576529	SPA17
0.365925	0.0306318	0.576529	POLR3D
0.365894	0.0306468	0.576529	ENSG00000258829
0.365876	0.0306554	0.576529	ENSG00000277987
0.365785	0.0307002	0.576529	ENSG00000269837
0.365723	0.0307306	0.576529	ARHGAP6
0.365653	0.0307653	0.576576	FAM186B
0.365509	0.030836	0.577299	ERMARD
0.365228	0.0309746	0.57923	EIF4E2
0.365169	0.0310037	0.57923	PJA1
0.365033	0.0310715	0.579337	EFNB1
0.364817	0.0311784	0.579337	ENSG00000235008
0.364677	0.031248	0.579337	ENSG00000259295
0.364667	0.031253	0.579337	ATP5F1C
0.364654	0.0312598	0.579337	ENSG00000227543
0.36454	0.0313165	0.579337	EXOC6B
0.364433	0.0313698	0.579337	ZNF623
0.364375	0.031399	0.579337	SNHG11
0.364336	0.0314186	0.579337	COMMD2
0.364315	0.0314289	0.579337	SYCE1
0.364128	0.0315225	0.580455	ARHGEF16
0.363896	0.0316392	0.580628	NIFK
0.363853	0.0316606	0.580628	R3HDM4
0.363708	0.031734	0.581237	ENSG00000285606
0.363569	0.0318039	0.581237	FAM181B
0.363526	0.031826	0.581237	LINC02022
0.363516	0.0318306	0.581237	C20orf27
0.363431	0.0318737	0.581237	LOC101929141
0.363403	0.031888	0.581237	SRRD
0.362974	0.0321058	0.581901	CNN1
0.362905	0.0321411	0.581901	KEAP1
0.362845	0.0321716	0.581901	AGPAT4
0.362844	0.0321721	0.581901	ACOT1
0.362681	0.0322553	0.581901	ENSG00000273797
0.362652	0.0322704	0.581901	GPANK1
0.36264	0.0322764	0.581901	MYO18A
0.362601	0.032296	0.581901	STXBP2
0.36252	0.0323378	0.581901	POFUT2
0.362517	0.0323394	0.581901	FAM167A.AS1
0.362407	0.0323956	0.581901	ENSG00000260643
0.362287	0.0324573	0.581901	HIF1AN
0.362285	0.0324585	0.581901	PSMA5
0.362232	0.0324856	0.581901	ENSG00000125631
0.362129	0.0325387	0.581901	MESP2
0.362125	0.0325404	0.581901	CCDC157
0.362063	0.0325727	0.581901	ENSG00000260136
0.361846	0.0326845	0.582016	ANKS3
0.361799	0.0327088	0.582016	MED10
0.361672	0.0327747	0.582611	ANKS1A
0.36137	0.0329312	0.582815	BIN3
0.36137	0.0329313	0.582815	SULT6B1
0.361339	0.032947	0.582815	SSMEM1
0.3613	0.0329674	0.582815	LINC01534
0.361274	0.032981	0.582815	HMGN2
0.361126	0.0330585	0.58361	ENSG00000259343
0.360961	0.0331446	0.584068	RNPS1
0.360915	0.0331683	0.584068	CIAPIN1
0.360863	0.0331955	0.584068	CCNE1
0.360758	0.0332504	0.584068	TACR3
0.360646	0.0333091	0.584068	PDE1A
0.360524	0.0333735	0.584068	GTF2H2
0.360488	0.0333924	0.584068	RRP1
0.360479	0.0333973	0.584068	ENSG00000280046
0.360455	0.0334097	0.584068	SF3B3
0.360283	0.0335001	0.584935	SLC10A3
0.360193	0.0335475	0.584935	PTGR1
0.360141	0.033575	0.584935	APOO
0.360033	0.0336325	0.584935	PSMA7
0.359976	0.0336625	0.584935	SLC9A1
0.359873	0.033717	0.584935	FHL1
0.35984	0.0337347	0.584935	KLHDC3
0.359647	0.0338367	0.584935	ENSG00000278704
0.359606	0.0338587	0.584935	C19orf38
0.359569	0.0338782	0.584935	RIPK2
0.359528	0.0339003	0.584935	APBB3
0.359516	0.0339064	0.584935	ENSG00000203709
0.359382	0.0339781	0.585454	PTTG1
0.359253	0.0340468	0.58552	ENSG00000267009
0.359252	0.0340472	0.58552	ENSG00000279434
0.35903	0.0341664	0.586981	ENSG00000249485
0.358803	0.034288	0.586981	LINC01877
0.358782	0.0342995	0.586981	ATP2C2
0.358763	0.0343096	0.586981	ENSG00000230361
0.35875	0.0343167	0.586981	SCN8A
0.358483	0.0344604	0.586981	ENSG00000257046
0.358385	0.0345134	0.586981	USP11
0.358227	0.0345987	0.586981	ENSG00000259146
0.358225	0.0345995	0.586981	OR2M5
0.358076	0.0346805	0.586981	LINC01118
0.35806	0.0346893	0.586981	MPV17
0.358053	0.0346927	0.586981	PIK3CD.AS2
0.358052	0.0346935	0.586981	KIFC3
0.358031	0.0347046	0.586981	ZNF416
0.357999	0.0347222	0.586981	FARP1
0.357817	0.0348213	0.586981	ENSG00000221930
0.357808	0.0348261	0.586981	KIF1A
0.357806	0.0348271	0.586981	ZHX3
0.357781	0.0348404	0.586981	PWAR5
0.357726	0.0348706	0.586981	EXOSC9
0.357662	0.0349053	0.586981	LINC01772
0.357625	0.0349257	0.586981	THAP4
0.357581	0.0349495	0.586981	ZNF573
0.357378	0.0350606	0.587777	ENSG00000254532
0.357264	0.0351229	0.587777	ATP5MC3
0.35717	0.0351746	0.587777	ENSG00000242154
0.357095	0.0352158	0.587777	ENSG00000231345
0.35708	0.0352238	0.587777	PEX11A
0.356887	0.0353301	0.587777	NUCB1
0.356851	0.03535	0.587777	RASGRF1
0.356794	0.0353815	0.587777	TRAFD1
0.356671	0.0354491	0.587777	SPDYC
0.356648	0.0354618	0.587777	ENSG00000217874
0.35654	0.0355214	0.587777	ENSG00000236318
0.356493	0.0355476	0.587777	HJURP
0.356351	0.0356263	0.587777	THYN1
0.356251	0.0356818	0.587777	LINC02582
0.356189	0.0357162	0.587777	TPD52L2
0.356161	0.0357317	0.587777	NPHP1
0.356128	0.0357499	0.587777	SNRPC
0.355711	0.0359825	0.587777	ENSG00000268584
0.355558	0.0360681	0.587777	SPESP1
0.35554	0.0360781	0.587777	CDK15
0.355471	0.0361168	0.587777	ENSG00000215386
0.355327	0.0361974	0.587777	EIF6
0.355325	0.0361984	0.587777	SAXO1
0.355295	0.0362156	0.587777	IFT20
0.355284	0.0362218	0.587777	LOC105371795
0.355217	0.0362594	0.587777	SF3B4
0.355211	0.0362625	0.587777	CHEK2P2
0.3551	0.0363249	0.587777	NECAB3
0.355098	0.0363263	0.587777	TDP1
0.355002	0.0363805	0.587777	LOC339166
0.354968	0.0363996	0.587777	ENSG00000279798
0.354938	0.0364164	0.587777	CSRP1
0.354785	0.0365025	0.587777	ENSG00000275674
0.354784	0.0365036	0.587777	ANAPC11
0.354557	0.0366318	0.587777	COX7A2L
0.354546	0.036638	0.587777	TNNC1
0.354278	0.0367906	0.587777	RABGGTA
0.354229	0.0368185	0.587777	CD2BP2
0.354176	0.0368483	0.587777	ENSG00000213443
0.354169	0.0368525	0.587777	ENSG00000230773
0.353967	0.0369679	0.587777	CYB5A
0.353917	0.0369963	0.587777	RPS9
0.353882	0.0370164	0.587777	LOC101929140
0.353727	0.0371049	0.587777	TOMM34
0.353686	0.0371286	0.587777	MT1F
0.353644	0.0371525	0.587777	SLCO3A1
0.353595	0.0371804	0.587777	ATP6V0D1
0.353552	0.037205	0.587777	TNFAIP1
0.353528	0.0372188	0.587777	ANGPTL6
0.353434	0.0372732	0.587777	SKOR1
0.353405	0.0372899	0.587777	MSL3
0.353386	0.0373005	0.587777	ENSG00000288081
0.353384	0.037302	0.587777	SLC33A1
0.353172	0.0374238	0.587777	PNOC
0.353155	0.037434	0.587777	SMUG1
0.35303	0.0375058	0.587777	CHMP3
0.35296	0.0375467	0.587777	ENSG00000215158
0.352956	0.0375486	0.587777	CYB561D2.1
0.352956	0.0375486	0.587777	ZNF414
0.35293	0.0375638	0.587777	ANGEL1
0.352929	0.0375642	0.587777	KRTAP7.1
0.352627	0.0377396	0.589577	ENSG00000260834
0.352541	0.0377897	0.589577	TLN2
0.352311	0.0379233	0.590043	CRACR2B
0.352292	0.0379344	0.590043	TRIP4
0.352252	0.0379581	0.590043	TMEM42
0.352052	0.0380745	0.590829	PSME3
0.351898	0.0381648	0.590834	NARF
0.351659	0.0383051	0.590834	HDHD3
0.351542	0.0383742	0.591391	TGIF2
0.351388	0.0384646	0.591944	ENSG00000229928
0.351279	0.038529	0.591944	TXNDC9
0.351264	0.0385382	0.591944	INPP1
0.351219	0.0385643	0.591944	MNAT1
0.351201	0.0385749	0.591944	CAVIN3
0.351113	0.0386275	0.592024	PLAAT1
0.351075	0.0386497	0.592024	ENSG00000236156
0.350839	0.0387899	0.592433	TNNT2
0.350758	0.0388378	0.592433	KCNK16
0.350693	0.0388766	0.592521	GASK1A
0.350554	0.0389591	0.593085	C8orf76
0.350424	0.0390366	0.593085	COPS7B
0.350413	0.0390436	0.593085	SCAMP2
0.350267	0.0391307	0.593085	MTMR14
0.350117	0.0392203	0.593085	UNC13D
0.35011	0.0392248	0.593085	TMCO1
0.350081	0.0392421	0.593085	C8orf33
0.350018	0.03928	0.593085	ATP13A2
0.349889	0.0393573	0.593085	ENSG00000285731
0.349843	0.0393851	0.593085	MFAP2
0.349735	0.0394499	0.593085	SLC51A
0.349718	0.0394599	0.593085	VTA1
0.349613	0.0395231	0.593085	ST8SIA5
0.349597	0.0395328	0.593085	ENSG00000214121
0.349456	0.0396184	0.593085	COX4I1
0.349359	0.0396769	0.593085	OR2T2
0.349352	0.0396812	0.593085	ENSG00000259007
0.349291	0.039718	0.593085	ENSG00000206066
0.34928	0.0397244	0.593085	DPF2
0.349256	0.0397394	0.593085	ENSG00000280734
0.349136	0.0398117	0.59367	PSMB7
0.348811	0.0400097	0.595341	EXOSC7
0.348781	0.0400276	0.595341	ACTG2
0.348734	0.0400564	0.595341	CENPO
0.348668	0.0400967	0.595448	ENSG00000271286
0.34849	0.0402054	0.595552	NUDT22
0.348416	0.0402507	0.595552	TOMM7
0.348349	0.0402914	0.595552	RHCE
0.348345	0.0402939	0.595552	ENSG00000283269
0.348331	0.0403028	0.595552	ZNF121
0.348173	0.0403993	0.595596	MIF4GD
0.348032	0.040486	0.595596	LRCH3
0.347849	0.0405987	0.595596	DCP1A
0.347842	0.0406033	0.595596	RHOXF2B
0.347745	0.0406628	0.595596	ZNF461
0.347713	0.0406828	0.595596	ENSG00000251400
0.347652	0.0407204	0.595596	DIS3L2
0.347644	0.0407253	0.595596	PXMP2
0.347604	0.0407497	0.595596	CNP
0.347579	0.0407654	0.595596	ENSG00000235146
0.347529	0.0407964	0.595596	TCL1B
0.347524	0.0407992	0.595596	SLC4A11
0.347409	0.0408706	0.595596	LAMTOR2
0.347386	0.040885	0.595596	CCN6
0.347318	0.0409273	0.595596	RTF2
0.346978	0.0411385	0.596609	ATPAF2
0.34693	0.0411683	0.596609	FDPS
0.346811	0.0412426	0.596609	EMC3
0.346721	0.0412984	0.596609	SH3GL1
0.346702	0.0413102	0.596609	OVCA2
0.34664	0.0413495	0.596609	GMPR2
0.346583	0.0413847	0.596609	UBL7.AS1
0.346576	0.0413895	0.596609	COMMD9
0.346523	0.0414225	0.596609	WDR38
0.346499	0.0414376	0.596609	SNRNP40
0.34632	0.0415496	0.597742	ZNF143
0.346215	0.041616	0.597802	ZNF543
0.346156	0.0416529	0.597802	CASP10
0.346044	0.0417234	0.597802	C12orf40
0.345972	0.0417689	0.597802	CCDC13
0.345922	0.0418001	0.597802	MRPL55
0.34589	0.0418202	0.597802	GPHN
0.345678	0.0419544	0.59898	WFDC3
0.34559	0.04201	0.599085	PHB2
0.345491	0.0420727	0.599211	TMEM14B
0.345432	0.0421101	0.599211	TMEM256
0.345418	0.042119	0.599211	SETD6
0.345306	0.0421902	0.599281	SLC35E3
0.344897	0.0424513	0.601555	PPIE
0.34465	0.0426092	0.602491	IQCJ
0.344613	0.0426327	0.602491	ZNF582.AS1
0.344586	0.0426499	0.602491	WDR34
0.34445	0.0427376	0.602491	ENSG00000270207
0.344407	0.0427648	0.602491	EYA1
0.34431	0.0428274	0.602491	TRAF6
0.344269	0.042854	0.602491	MRPL2
0.344265	0.0428562	0.602491	WBP11
0.344226	0.0428815	0.602491	MARVELD1
0.344155	0.0429275	0.602491	SPECC1
0.344136	0.0429394	0.602491	SLC7A11.AS1
0.3441	0.0429626	0.602491	TMEM161A
0.343971	0.0430461	0.602491	WDR74
0.343918	0.0430801	0.602491	EIF4A1
0.343906	0.0430878	0.602491	INSL6
0.343765	0.0431792	0.602943	ENSG00000283528
0.343702	0.0432198	0.602943	ZNF341
0.343701	0.0432209	0.602943	TAT.AS1
0.343636	0.0432629	0.602957	TRIM62
0.343587	0.0432944	0.602957	NDUFB7
0.343492	0.0433562	0.602957	F11
0.343346	0.0434511	0.60312	LIPE
0.343319	0.0434687	0.60312	CSNK2B
0.343138	0.0435866	0.604289	ANKRD39
0.343027	0.0436593	0.604569	LACTB2
0.342953	0.0437079	0.604569	ALG12
0.342893	0.0437468	0.604643	AIMP2
0.342794	0.0438117	0.604904	ENSG00000274090
0.342761	0.0438331	0.604904	UNC79
0.342659	0.0439004	0.605367	NKX6.2
0.342586	0.0439485	0.605484	DOCK1
0.342543	0.0439764	0.605484	IGSF1
0.342245	0.0441729	0.606545	SMG5
0.342221	0.0441885	0.606545	FOCAD
0.341963	0.0443593	0.607377	GS1.124K5.4
0.341905	0.0443972	0.607377	MGRN1
0.341897	0.0444029	0.607377	FOXR1
0.341873	0.0444183	0.607377	UBALD1
0.341781	0.0444794	0.607749	LAGE3
0.341536	0.0446422	0.609047	EFNA4
0.341372	0.0447518	0.610079	LOC105369203
0.341311	0.0447923	0.610168	ZNF581
0.341211	0.0448593	0.610239	NUP93
0.341201	0.0448655	0.610239	RASL10A
0.341054	0.0449642	0.61082	ALG1L2
0.340954	0.0450306	0.61082	ENSG00000223361
0.340934	0.0450443	0.61082	SLX1A
0.340735	0.0451776	0.611703	RRP9
0.34066	0.045228	0.611762	PPP1R14B
0.340509	0.0453296	0.612375	RBM4B
0.340385	0.0454133	0.613046	LOC100506125
0.340244	0.0455088	0.613442	NFKBIA
0.339987	0.0456826	0.613442	CTTN
0.33996	0.045701	0.613442	ENSG00000227620
0.33995	0.0457075	0.613442	MGST3
0.339936	0.045717	0.613442	CA12
0.339907	0.0457366	0.613442	SAYSD1
0.339778	0.0458243	0.613442	ELOA.AS1
0.339711	0.0458701	0.613442	GSN
0.339707	0.0458727	0.613442	CGREF1
0.339701	0.0458766	0.613442	STX18.AS1
0.33962	0.0459315	0.613442	SAE1
0.339487	0.0460226	0.613442	HAUS7
0.339394	0.0460857	0.613442	ENSG00000213033
0.339393	0.0460867	0.613442	IFT52
0.339385	0.0460919	0.613442	OVOS2
0.339263	0.0461749	0.6139	LINC02210
0.339167	0.046241	0.6139	WBP11P1
0.33916	0.0462456	0.6139	SERINC5
0.339133	0.0462643	0.6139	NSUN5
0.338885	0.0464342	0.6139	ENSG00000271955
0.338882	0.0464362	0.6139	MAT2B
0.33887	0.0464443	0.6139	WASHC3
0.338747	0.0465287	0.6139	ENSG00000273783
0.338736	0.0465366	0.6139	ENSG00000284999
0.33867	0.0465818	0.6139	ZC3HC1
0.338555	0.0466612	0.6139	SVOPL
0.338469	0.0467204	0.6139	PLPP7
0.338371	0.046788	0.6139	FAM160A2
0.338332	0.046815	0.6139	CTPS2
0.338319	0.0468241	0.6139	ENSG00000280439
0.338166	0.04693	0.614209	CCNQ
0.338157	0.0469363	0.614209	TEKT5
0.337867	0.0471374	0.615943	FTHL17
0.337762	0.0472103	0.616447	ENSG00000285673
0.337706	0.0472497	0.616513	MAP2K3
0.3375	0.047393	0.617153	CABIN1
0.337465	0.0474172	0.617153	RILP
0.337438	0.0474363	0.617153	ASDURF
0.337205	0.0475992	0.617956	ZNF574
0.337199	0.0476036	0.617956	ENSG00000287350
0.337105	0.0476697	0.617956	LRRC4
0.337104	0.0476701	0.617956	SLC38A8
0.336979	0.0477577	0.618645	ENSG00000230214
0.336893	0.0478181	0.618866	ENSG00000279278
0.336822	0.0478684	0.618866	KLLN
0.336808	0.0478782	0.618866	ZC3H18
0.33666	0.0479822	0.619437	ENSG00000286733
0.336582	0.0480374	0.619437	GCNT3
0.33646	0.0481233	0.619437	NBPF20
0.336452	0.0481293	0.619437	ENSG00000283228
0.336282	0.0482495	0.61965	SIVA1
0.336139	0.0483504	0.620503	CELSR3
0.336074	0.048397	0.620657	SPPL2A
0.335939	0.0484928	0.621062	ENSG00000273507
0.335932	0.0484978	0.621062	GSKIP
0.335786	0.0486017	0.621519	WARS
0.335784	0.0486027	0.621519	NSUN5P1
0.335726	0.048644	0.621604	ENSG00000230371
0.335552	0.0487683	0.622307	ABHD2
0.335286	0.0489583	0.622744	ZBTB49
0.335259	0.048978	0.622744	RMND1
0.334906	0.0492315	0.622744	TRIM8
0.334813	0.0492987	0.622744	TUBAL3
0.334801	0.049307	0.622744	POLD2
0.334734	0.0493552	0.622744	ENSG00000213113
0.33461	0.0494449	0.622744	MAP2K6
0.334506	0.0495199	0.622744	ENSG00000271151
0.334494	0.0495283	0.622744	DENND6A.DT
0.334493	0.0495298	0.622744	CCDC63
0.334347	0.0496354	0.622744	RECQL5
0.334345	0.0496364	0.622744	ENSG00000223586
0.334175	0.0497596	0.622744	RNFT1
0.334159	0.0497716	0.622744	IQCC
0.334158	0.0497722	0.622744	ABR
0.33408	0.0498289	0.622744	PAK4
0.334077	0.0498307	0.622744	LINC01845
0.333952	0.0499215	0.622744	CCDC22
0.333945	0.0499271	0.622744	MRPL37

## Sheet: GV decrease with BMI
cor_gv	pval_gv	pval_gv_adj	gene
-0.606495	0.000112451	0.359851	FNBP4
-0.588787	0.000198675	0.359851	MAP4K5
-0.578721	0.000270633	0.359851	CEP162
-0.565476	0.00040039	0.359851	CDC73
-0.544357	0.000723375	0.414083	HNRNPD
-0.533551	0.0009647	0.443718	GOLGB1
-0.509372	0.0017766	0.536842	EEA1
-0.501091	0.00216791	0.536842	STK17A
-0.500338	0.00220702	0.536842	NSUN7
-0.499457	0.00225349	0.536842	ENSG00000279739
-0.488422	0.00291224	0.536842	DIPK2A
-0.487144	0.00299839	0.536842	ENSG00000257764
-0.48641	0.0030489	0.536842	DONSON
-0.485922	0.00308284	0.536842	SCAMP1
-0.480797	0.00346001	0.536842	ZNF347
-0.479634	0.00355093	0.536842	PLEKHA3
-0.475654	0.00387805	0.541429	WNT5A
-0.471234	0.00427162	0.541429	ENSG00000214719
-0.470518	0.00433849	0.541429	FOXN2
-0.470199	0.00436855	0.541429	RRAS2
-0.468548	0.00452725	0.541429	KLF1
-0.467002	0.00468031	0.541429	UBP1
-0.465873	0.00479485	0.541429	ERMP1
-0.461921	0.00521513	0.541429	MACF1
-0.458446	0.00561057	0.541429	MEX3C
-0.457445	0.00572921	0.541429	GAS2
-0.454966	0.00603211	0.541429	2001-03-01
-0.451808	0.00643794	0.541429	ENSG00000287630
-0.451804	0.00643842	0.541429	ROCK1
-0.450958	0.00655109	0.541429	SLC39A6
-0.450135	0.00666222	0.541429	RTN4
-0.447997	0.00695855	0.541429	ADGRG6
-0.446335	0.00719679	0.541429	ELOC
-0.445959	0.00725151	0.541429	LOC101929551
-0.445065	0.00738334	0.541429	ANKRD6
-0.443341	0.00764333	0.541429	SNX18
-0.443233	0.00765994	0.541429	KLF4
-0.440748	0.00804903	0.541429	ZNF516
-0.439235	0.00829407	0.541429	HSPH1
-0.438007	0.00849767	0.541429	MGAT2
-0.437439	0.00859328	0.541429	LSM14A
-0.433715	0.0092431	0.541429	DHX36
-0.431485	0.00965188	0.541429	RBAK
-0.431241	0.00969745	0.541429	MTDH
-0.429774	0.00997575	0.541429	MTX3
-0.429731	0.00998401	0.541429	KTN1
-0.429266	0.0100737	0.541429	ENSG00000226349
-0.428668	0.01019	0.541429	NPIPA2
-0.428533	0.0102165	0.541429	ACTR6
-0.42822	0.0102779	0.541429	ENSG00000277299
-0.428049	0.0103116	0.541429	COLEC12
-0.427097	0.0105011	0.541429	ENSG00000279696
-0.426769	0.0105671	0.541429	BTBD1
-0.426363	0.0106493	0.541429	ENSG00000184906
-0.426276	0.0106669	0.541429	TM9SF3
-0.42625	0.0106721	0.541429	IGF2R
-0.426014	0.0107202	0.541429	ENSG00000233928
-0.42585	0.0107538	0.541429	ENSG00000250961
-0.425061	0.0109161	0.541429	NEFH
-0.425039	0.0109208	0.541429	MPP6
-0.424897	0.0109503	0.541429	GOLGA8A
-0.422255	0.011511	0.541429	ENSG00000284018
-0.421768	0.0116169	0.541429	SLC14A1
-0.420827	0.011824	0.542937	ENSG00000203644
-0.419426	0.0121382	0.543125	MCTP1
-0.419193	0.0121911	0.543125	ENSG00000277425
-0.418137	0.0124334	0.543678	ZFP36L2
-0.418068	0.0124494	0.543678	LINC02550
-0.417761	0.0125206	0.543678	INTS6
-0.417442	0.0125949	0.543678	ATPAF1
-0.414796	0.0132269	0.543678	BPTF
-0.414143	0.0133868	0.543678	DDX3X
-0.412293	0.0138488	0.543678	SMARCA5
-0.412069	0.0139058	0.543678	ENSG00000239665
-0.411895	0.0139501	0.543678	ITGAV
-0.411201	0.014128	0.543678	SYNCRIP
-0.410839	0.0142213	0.543678	MREG
-0.410679	0.0142629	0.543678	PNMA8A
-0.410324	0.0143553	0.543678	AHCTF1
-0.41013	0.0144062	0.543678	SMURF2
-0.409259	0.0146356	0.543678	ENSG00000249773
-0.408978	0.0147104	0.543678	CLPS
-0.407659	0.0150657	0.543678	ENSG00000257270
-0.407109	0.0152159	0.543678	TMOD3
-0.406167	0.0154759	0.543678	LYPLA1
-0.406107	0.0154926	0.543678	ENSG00000273225
-0.405303	0.0157179	0.543678	ENSG00000281344
-0.404703	0.0158878	0.543678	ENSG00000230202
-0.404676	0.0158954	0.543678	LRIG2
-0.404156	0.0160438	0.543678	TENT5A
-0.403964	0.0160991	0.543678	ENSG00000286467
-0.40372	0.0161693	0.543678	ENSG00000279033
-0.403518	0.0162278	0.543678	LINC01182
-0.403431	0.0162529	0.543678	YBX1
-0.402411	0.0165506	0.543678	BRWD1
-0.401795	0.0167327	0.543678	RHOT1
-0.401576	0.0167979	0.543678	C9orf64
-0.400337	0.0171705	0.543678	CCDC88A
-0.39997	0.0172821	0.543678	CUL3
-0.399428	0.0174481	0.543678	IPMK
-0.39921	0.0175152	0.543678	ELAVL2
-0.398728	0.0176644	0.543678	TEX2
-0.398498	0.0177362	0.543678	ARHGAP29
-0.398147	0.0178459	0.543678	ENSG00000254095
-0.397768	0.0179649	0.543678	CCDC117
-0.39728	0.0181193	0.543678	CES4A
-0.397205	0.0181432	0.543678	ENSG00000261762
-0.396777	0.0182795	0.545165	NR2F6
-0.396154	0.0184795	0.546236	RB1CC1
-0.396002	0.0185287	0.546236	NRXN1
-0.395473	0.0187006	0.546236	KIF1B
-0.395212	0.0187858	0.546236	CHORDC1
-0.39465	0.0189701	0.546236	DAAM1
-0.394576	0.0189948	0.546236	PIK3CA
-0.393984	0.0191908	0.546236	SEC23A
-0.392782	0.0195948	0.546236	FMR1
-0.392688	0.0196266	0.546236	RAP1A
-0.392533	0.0196791	0.546236	IPO7
-0.391448	0.020051	0.547938	ADNP2
-0.390365	0.0204279	0.550087	CDK2AP1
-0.389622	0.0206899	0.550087	RCBTB2
-0.389469	0.0207442	0.550087	PALM2.AKAP2
-0.389006	0.0209094	0.550087	TFAP2A.AS2
-0.388944	0.0209314	0.550087	ENSG00000279332
-0.388624	0.0210462	0.550087	TMEM123
-0.38837	0.0211377	0.550087	EDIL3
-0.387395	0.0214918	0.550087	B3GNT3
-0.387342	0.0215114	0.550087	PLEKHF2
-0.38729	0.0215304	0.550087	C1D
-0.387034	0.0216244	0.550087	HSPA9
-0.387018	0.0216304	0.550087	ENSG00000278765
-0.386924	0.0216649	0.550087	NDRG1
-0.38655	0.0218028	0.550087	TMEM154
-0.38618	0.0219401	0.550087	GOLIM4
-0.386142	0.0219544	0.550087	F11R
-0.385166	0.0223203	0.552744	MCL1
-0.383716	0.0228733	0.55646	NCOA7
-0.38363	0.0229063	0.556509	SYCP2
-0.382926	0.0231794	0.558785	ENSG00000251412
-0.382639	0.0232913	0.558785	TLE4
-0.382588	0.0233113	0.558785	RNF149
-0.382256	0.0234416	0.56116	HERC2P2
-0.381441	0.0237638	0.562462	RRN3
-0.380738	0.0240446	0.56431	ENSG00000226645
-0.378651	0.0248949	0.568964	ENSG00000259039
-0.37849	0.0249614	0.568964	ENSG00000263731
-0.378238	0.0250658	0.568964	TBL1XR1
-0.378019	0.0251571	0.568964	FAM117B
-0.377931	0.0251936	0.568964	FAM220A
-0.377815	0.0252422	0.569062	HSPA1B
-0.377167	0.0255144	0.569062	PPTC7
-0.377033	0.0255707	0.569062	ENSG00000234626
-0.376394	0.0258421	0.570912	TAF5L
-0.376385	0.0258458	0.570912	SMG1
-0.375864	0.0260685	0.571129	FOSL2
-0.375711	0.0261341	0.571129	KLF13
-0.375695	0.026141	0.571129	CENPF
-0.375519	0.026217	0.571129	OSBPL8
-0.375303	0.0263105	0.571129	GHRLOS
-0.3752	0.0263549	0.571129	KPNA3
-0.375079	0.0264074	0.571129	CNOT1
-0.374601	0.0266154	0.571129	NOTCH4
-0.372983	0.0273297	0.574624	FNIP1
-0.372981	0.0273303	0.574624	EPHA8
-0.372819	0.0274026	0.574624	SRSF12
-0.372729	0.0274431	0.574624	B3GALNT2
-0.37264	0.0274827	0.574624	ENSG00000231006
-0.371958	0.0277898	0.574624	OTUD1
-0.371883	0.0278238	0.574624	ZBBX
-0.371779	0.027871	0.574624	HDAC9
-0.3715	0.027998	0.574624	TMEM106A
-0.370896	0.0282739	0.574624	ENSG00000251660
-0.370759	0.0283366	0.574624	TMEM178B
-0.370296	0.0285501	0.574624	EPB41L4B
-0.370214	0.0285882	0.574624	SCARA5
-0.370141	0.0286219	0.574624	HNRNPA3
-0.369825	0.028769	0.574624	PXN
-0.369695	0.0288295	0.574624	ANK1
-0.369228	0.0290478	0.574624	ENSG00000283312
-0.368549	0.0293677	0.574624	SLIT2
-0.368466	0.0294072	0.574624	ENSG00000287962
-0.368419	0.0294296	0.574624	LSM3
-0.368386	0.0294449	0.574624	ENSG00000259948
-0.367975	0.0296407	0.576225	ENSG00000196534
-0.367761	0.0297426	0.576225	CMTR2
-0.367677	0.0297829	0.576225	CSNK1A1
-0.367488	0.0298737	0.576225	RAB6A
-0.367347	0.0299411	0.576225	ENSG00000229816
-0.366617	0.0302939	0.576529	ENSG00000285543
-0.36632	0.0304386	0.576529	INSR
-0.365773	0.0307061	0.576529	PPAT
-0.364979	0.0310981	0.579337	OCRL
-0.364835	0.0311697	0.579337	ENSG00000287941
-0.364424	0.0313744	0.579337	RAB27B
-0.364065	0.0315542	0.580455	MTR
-0.363923	0.0316256	0.580628	ENSG00000254946
-0.363276	0.0319523	0.581286	CHD1
-0.36327	0.0319555	0.581286	ZCCHC12
-0.362316	0.0324425	0.581901	UBA6
-0.361977	0.032617	0.581995	PAXBP1
-0.361927	0.0326428	0.581995	YRDC
-0.361539	0.0328433	0.582815	SNHG12
-0.360806	0.0332252	0.584068	AKIRIN1
-0.359802	0.0337545	0.584935	APC
-0.359499	0.0339154	0.584935	NOCT
-0.358715	0.034335	0.586981	GOLGA8B
-0.358313	0.034552	0.586981	SLC15A1
-0.35724	0.0351361	0.587777	RSPO2
-0.356753	0.0354036	0.587777	SMNDC1
-0.356404	0.0355969	0.587777	TKT
-0.356301	0.0356536	0.587777	SLC16A10
-0.355913	0.0358698	0.587777	B4GALT4
-0.355802	0.0359315	0.587777	KLHL36
-0.355792	0.035937	0.587777	ENSG00000259392
-0.355742	0.0359649	0.587777	GLO1
-0.35483	0.0364773	0.587777	ZBED4
-0.354774	0.0365093	0.587777	SHH
-0.354699	0.0365517	0.587777	SERPINB1
-0.354285	0.0367863	0.587777	ENSG00000260927
-0.354201	0.036834	0.587777	ZC3H7A
-0.353824	0.0370492	0.587777	IFI27L2
-0.353782	0.0370736	0.587777	RPS3A
-0.353337	0.037329	0.587777	ENSG00000227560
-0.353336	0.0373294	0.587777	NUDT4
-0.352897	0.0375832	0.587777	SCN9A
-0.352528	0.0377968	0.589577	NFAT5
-0.35233	0.037912	0.590043	UBASH3B
-0.35216	0.0380115	0.590362	NPFFR2
-0.351854	0.0381906	0.590834	SENP7
-0.351734	0.0382614	0.590834	WDR55
-0.351731	0.0382627	0.590834	NUFIP2
-0.35173	0.0382633	0.590834	ENSG00000259918
-0.351698	0.0382821	0.590834	DEK
-0.351025	0.0386791	0.592024	ENSG00000259185
-0.350947	0.0387256	0.592232	LINC01258
-0.350791	0.0388183	0.592433	SECISBP2L
-0.350238	0.0391477	0.593085	ATP9B
-0.349567	0.0395509	0.593085	DMXL1
-0.34952	0.0395796	0.593085	LINC01922
-0.349437	0.0396298	0.593085	TRA2A
-0.349298	0.0397135	0.593085	ENSG00000242553
-0.34906	0.0398582	0.59387	CACNG8
-0.348546	0.0401708	0.595552	YLPM1
-0.347776	0.040644	0.595596	GUCY2D
-0.347361	0.0409006	0.595596	HNRNPK
-0.34736	0.040901	0.595596	LUC7L3
-0.347304	0.040936	0.595596	IQGAP2
-0.34688	0.0411991	0.596609	HSPA12B
-0.346781	0.0412615	0.596609	ENSG00000272248
-0.346662	0.0413356	0.596609	RIF1
-0.34606	0.0417132	0.597802	KHDRBS1
-0.345913	0.0418062	0.597802	SLCO1B3
-0.345655	0.0419693	0.59898	MTTP
-0.34529	0.0422004	0.599281	ENSG00000271776
-0.345253	0.042224	0.599281	DHFR
-0.344923	0.0424347	0.601555	VRTN
-0.344121	0.0429489	0.602491	HNRNPH1
-0.343948	0.0430609	0.602491	DENND5B
-0.343542	0.0433237	0.602957	KPNA4
-0.343422	0.043402	0.60312	HNRNPA2B1
-0.342995	0.0436801	0.604569	KIT
-0.342362	0.0440957	0.606545	ENSG00000255123
-0.342242	0.0441749	0.606545	LINC01411
-0.342086	0.0442779	0.607307	ANKRD13A
-0.341708	0.0445282	0.607953	ZNF442
-0.341021	0.0449863	0.61082	ENSG00000261218
-0.340758	0.0451624	0.611703	LINC01554
-0.340627	0.0452501	0.611762	ENSG00000280406
-0.340022	0.0456586	0.613442	TMED8
-0.339859	0.0457696	0.613442	NAA25
-0.339575	0.0459626	0.613442	ARMC1
-0.339402	0.0460802	0.613442	SLC2A4RG
-0.338919	0.0464108	0.6139	NR1I3
-0.33862	0.0466162	0.6139	FN1
-0.338566	0.0466538	0.6139	DDX17
-0.338499	0.0466999	0.6139	IFIT5
-0.338482	0.0467114	0.6139	NFATC2
-0.33829	0.0468443	0.6139	UHRF1
-0.337972	0.0470642	0.615433	FAM126B
-0.337652	0.0472872	0.616554	RPS25
-0.337244	0.0475716	0.617956	SATB1
-0.336632	0.0480016	0.619437	UBE2Z
-0.336521	0.0480806	0.619437	UBE4A
-0.336335	0.0482116	0.61965	FBXW7
-0.336295	0.0482403	0.61965	LSM11
-0.335611	0.0487263	0.622214	ANGPT2
-0.335493	0.0488106	0.622405	KMT2E
-0.335223	0.0490038	0.622744	LINC01152
-0.334959	0.0491935	0.622744	FIGN
-0.334602	0.0494505	0.622744	ENSG00000270574
-0.334228	0.0497214	0.622744	PWWP3A
-0.334168	0.0497648	0.622744	VAV3
-0.334152	0.0497768	0.622744	NPIPB4
-0.33386	0.0499887	0.622744	GAREM1
-0.333859	0.0499898	0.622744	ENSG00000248774
-0.333859	0.0499898	0.622744	MIR4713HG

## Sheet: IVM-MII increase with BMI
cor_mii	pval_mii	pval_mii_adj	gene
0.598841	0.000372062	0.994078	DNAJB9
0.56172	0.00100829	0.994078	ENSG00000243797
0.560873	0.00103012	0.994078	ENSG00000258637
0.535951	0.00188653	0.994078	PLA2G4F
0.534253	0.00196267	0.994078	LMBRD1
0.534199	0.00196513	0.994078	PIGH
0.531193	0.00210658	0.994078	CHM
0.524709	0.00244217	0.994078	ENSG00000258634
0.515463	0.00300029	0.994078	XPO5
0.514236	0.00308209	0.994078	DHODH
0.504821	0.00377603	0.994078	CDK9
0.50328	0.00390149	0.994078	CHEK2P2
0.499593	0.00421642	0.994078	C4orf36.1
0.495104	0.00462909	0.994078	C15orf48
0.491305	0.00500491	0.994078	ANKRD7
0.490847	0.00505193	0.994078	ENSG00000249684
0.490247	0.00511416	0.994078	RPL13
0.489802	0.0051607	0.994078	TOMM20
0.488806	0.00526618	0.994078	RRM1
0.482699	0.00595394	0.994078	DGAT2
0.478616	0.00645538	0.994078	NUS1
0.47778	0.00656241	0.994078	MT1E
0.47713	0.00664662	0.994078	IL17RB
0.472856	0.00722361	0.994078	LINC02357
0.472856	0.00722361	0.994078	COL4A6
0.470221	0.00760022	0.994078	RFPL1
0.46919	0.00775189	0.994078	LINC01324
0.469018	0.00777757	0.994078	BNIP3L
0.466514	0.00815795	0.994078	MT1H
0.466378	0.00817905	0.994078	DPY19L2
0.46526	0.0083544	0.994078	ADAM22
0.464775	0.00843143	0.994078	ENSG00000251034
0.463192	0.00868691	0.994078	ARRDC3.AS1
0.461127	0.00903028	0.994078	ZSCAN16.AS1
0.460985	0.00905424	0.994078	GLIS3
0.460814	0.0090832	0.994078	BCL6B
0.460814	0.0090832	0.994078	ENSG00000256625
0.46077	0.00909063	0.994078	RNF121
0.46076	0.00909239	0.994078	PP2D1
0.459019	0.00939231	0.994078	RBMS3
0.456544	0.00983308	0.994078	SPINT1
0.454775	0.0101587	0.994078	NAA11
0.454568	0.0101975	0.994078	IL9
0.451442	0.0107968	0.994078	COMMD3.BMI1
0.450835	0.0109167	0.994078	TRPC6
0.450619	0.0109596	0.994078	LOC100507564
0.45001	0.0110813	0.994078	SEPSECS
0.448955	0.0112949	0.994078	MAGI2.AS3
0.44645	0.0118157	0.994078	C10orf25
0.445753	0.011964	0.994078	MAPK9
0.445322	0.0120567	0.994078	ENSG00000174418
0.444574	0.0122187	0.994078	ENSG00000248774
0.443336	0.0124912	0.994078	KLHL7.DT
0.44321	0.0125192	0.994078	ENSG00000254237
0.44321	0.0125192	0.994078	CHST4
0.44321	0.0125192	0.994078	KIAA1614.AS1
0.443139	0.012535	0.994078	FAM57A
0.442868	0.0125955	0.994078	SLF2
0.442518	0.0126739	0.994078	FGF12
0.441821	0.0128314	0.994078	COL12A1
0.440518	0.0131301	0.994078	CENPM
0.437706	0.0137946	0.994078	ENSG00000217315
0.436524	0.0140822	0.994078	SDHAF2
0.436411	0.0141099	0.994078	KIF11
0.436309	0.014135	0.994078	DVL2
0.435319	0.0143805	0.994078	SETD9
0.434926	0.0144789	0.994078	TRIM34
0.434594	0.0145627	0.994078	SLC39A1
0.434245	0.014651	0.994078	ERVFRD.1
0.434075	0.014694	0.994078	IL4R
0.431646	0.0153227	0.994078	CD109
0.431609	0.0153324	0.994078	ZIM2.AS1
0.426906	0.0166142	0.994078	CD47
0.426703	0.0166715	0.994078	ALDH1L1
0.42629	0.0167884	0.994078	IDH1.AS1
0.426185	0.0168182	0.994078	MACC1
0.425017	0.0171534	0.994078	ASB14
0.424449	0.0173183	0.994078	PHYH
0.424149	0.017406	0.994078	OR4D10
0.42374	0.0175262	0.994078	ENSG00000260186
0.422521	0.0178882	0.994078	FAHD2B
0.422317	0.0179492	0.994078	CAAP1
0.421854	0.0180888	0.994078	ENSG00000272086
0.419873	0.018696	0.994078	NME7
0.419231	0.0188965	0.994078	VSIG10
0.418784	0.0190368	0.994078	ZDHHC6
0.417607	0.0194112	0.994078	ENSG00000269954
0.417575	0.0194213	0.994078	ENSG00000285941
0.417225	0.019534	0.994078	COLEC10
0.417225	0.019534	0.994078	SMG1P7
0.41704	0.0195935	0.994078	GUSBP1
0.416956	0.0196206	0.994078	ENSG00000230730
0.416655	0.0197181	0.994078	LOC101928940
0.416593	0.0197385	0.994078	ENSG00000241255
0.414536	0.0204163	0.994078	ENSG00000236451
0.414381	0.0204679	0.994078	B4GAT1
0.414227	0.0205196	0.994078	ALKBH8
0.413117	0.0208947	0.994078	ENSG00000249395
0.412377	0.0211482	0.994078	ENSG00000273748
0.412199	0.0212095	0.994078	ADSL
0.412025	0.0212697	0.994078	CDK2AP1
0.411764	0.02136	0.994078	PHYKPL
0.411538	0.0214384	0.994078	LOC105372397
0.411419	0.0214799	0.994078	ENSG00000285920
0.410495	0.0218039	0.994078	BOLA3
0.410236	0.0218954	0.994078	ENSG00000250379
0.409691	0.022089	0.994078	OSR2
0.409511	0.0221532	0.994078	LINC01448
0.409237	0.0222512	0.994078	PIGB
0.409024	0.0223279	0.994078	LINC01924
0.408988	0.022341	0.994078	LOC102724334
0.408676	0.0224532	0.994078	SOHLH1
0.408569	0.0224919	0.994078	HACE1
0.40797	0.0227098	0.994078	ENSG00000254367
0.407835	0.0227592	0.994078	OTUD1
0.407753	0.022789	0.994078	PI4K2B
0.407717	0.0228023	0.994078	FAM200B
0.40756	0.0228598	0.994078	FHL1
0.407559	0.0228599	0.994078	ENSG00000253893
0.407255	0.0229717	0.994078	ENSG00000225689
0.406332	0.0233136	0.994078	NIFK.AS1
0.40619	0.0233668	0.994078	F11
0.405976	0.0234468	0.994078	LRRC23
0.405566	0.0236008	0.994078	ENSG00000269984
0.405421	0.0236553	0.994078	ENSG00000276007
0.405375	0.0236727	0.994078	ENSG00000224789
0.405254	0.0237184	0.994078	ENTPD1
0.403746	0.0242942	0.994078	ENSG00000254620
0.403746	0.0242942	0.994078	ENSG00000214439
0.40166	0.0251096	0.994078	CSF2RA
0.40166	0.0251096	0.994078	ENSG00000198223-PAR-Y
0.401606	0.025131	0.994078	ENSG00000257096
0.401585	0.0251391	0.994078	PPP1R14C
0.401343	0.0252352	0.994078	ENSG00000278238
0.400998	0.0253728	0.994078	ZNF512
0.400279	0.0256614	0.994078	ARHGAP26.AS1
0.398451	0.0264076	0.994078	CLIP2
0.398353	0.0264481	0.994078	UBXN10
0.398352	0.0264481	0.994078	STIMATE
0.397565	0.0267752	0.994078	SNHG16
0.397317	0.0268789	0.994078	ENSG00000286827
0.397044	0.0269938	0.994078	ARMC10
0.396953	0.0270319	0.994078	ATP23
0.396949	0.0270333	0.994078	FGFBP3
0.396947	0.0270342	0.994078	ACSBG1
0.396863	0.0270697	0.994078	ENSG00000258784
0.396852	0.0270745	0.994078	RABIF
0.396595	0.0271827	0.994078	FAM181B
0.396595	0.0271827	0.994078	RHCE
0.396595	0.0271827	0.994078	CCDC87
0.396595	0.0271827	0.994078	ENSG00000270804
0.396595	0.0271827	0.994078	KLRD1
0.396595	0.0271827	0.994078	ABCD1
0.396595	0.0271827	0.994078	ENSG00000254619
0.396595	0.0271827	0.994078	ENSG00000211896
0.396595	0.0271827	0.994078	ENSG00000258529
0.396595	0.0271827	0.994078	ENSG00000217241
0.396595	0.0271827	0.994078	ENSG00000279507
0.396595	0.0271827	0.994078	ENSG00000277368
0.396595	0.0271827	0.994078	LYPD6B
0.396595	0.0271827	0.994078	LINC02341
0.396595	0.0271827	0.994078	CCDC153
0.396595	0.0271827	0.994078	LOC101928521
0.396595	0.0271827	0.994078	TMEM44
0.396595	0.0271827	0.994078	ENSG00000245330
0.396595	0.0271827	0.994078	TAC1
0.396595	0.0271827	0.994078	MBL2
0.396595	0.0271827	0.994078	ENSG00000257042
0.396595	0.0271827	0.994078	ENSG00000261436
0.396595	0.0271827	0.994078	LINC01847
0.396595	0.0271827	0.994078	MUC15
0.396595	0.0271827	0.994078	NDUFV2.AS1
0.396595	0.0271827	0.994078	PRELID3A
0.396595	0.0271827	0.994078	LOC107985075
0.396595	0.0271827	0.994078	IFT74.AS1
0.396595	0.0271827	0.994078	LOC105371855
0.396595	0.0271827	0.994078	ENSG00000226816
0.396595	0.0271827	0.994078	LINC02420
0.396595	0.0271827	0.994078	PJVK
0.396595	0.0271827	0.994078	DUSP2
0.396595	0.0271827	0.994078	ENSG00000235084
0.396595	0.0271827	0.994078	ENSG00000271933
0.396595	0.0271827	0.994078	ENSG00000284959
0.396595	0.0271827	0.994078	ENSG00000241042
0.396595	0.0271827	0.994078	ENSG00000247317
0.396595	0.0271827	0.994078	ARAP1
0.396595	0.0271827	0.994078	ENSG00000261453
0.396595	0.0271827	0.994078	LOC101929823
0.395108	0.0278174	0.994078	ENSG00000233836
0.394786	0.0279565	0.994078	ENSG00000227946
0.394599	0.0280373	0.994078	VIPR2
0.394596	0.0280389	0.994078	CREB3L2
0.394543	0.0280619	0.994078	MGAT5B
0.394009	0.0282942	0.994078	LINC01588
0.393856	0.0283611	0.994078	ENSG00000287069
0.393673	0.0284413	0.994078	FGGY
0.393346	0.0285849	0.994078	ENSG00000203546
0.39289	0.0287864	0.994078	LYRM7
0.392749	0.0288487	0.994078	SH3D19
0.392745	0.0288505	0.994078	ENSG00000233297
0.392655	0.0288906	0.994078	ENSG00000225077
0.392513	0.0289538	0.994078	RAD9A
0.391223	0.0295328	0.994078	LINC00670
0.390888	0.0296843	0.994078	SOCS4
0.390328	0.0299395	0.994078	HCN1
0.390143	0.0300242	0.994078	TMEM99
0.389969	0.030104	0.994078	LAGE3
0.389817	0.030174	0.994078	GNB2
0.388931	0.0305843	0.994078	MSTO1
0.388802	0.0306443	0.994078	TRERF1
0.388593	0.0307417	0.994078	LOC105375050
0.388382	0.0308406	0.994078	RWDD2A
0.387718	0.0311531	0.994078	GATD1
0.387435	0.0312868	0.994078	RPL32P3
0.387357	0.0313237	0.994078	ATP6V1E2
0.38636	0.0318001	0.994078	ENSG00000286787
0.386209	0.0318722	0.994078	LOC107986277
0.386141	0.0319053	0.994078	ENSG00000286364
0.38613	0.0319107	0.994078	DDX31
0.386077	0.0319359	0.994078	ENSG00000233862
0.385616	0.0321588	0.994078	PAGE5
0.385459	0.0322349	0.994078	ENSG00000213598
0.384674	0.0326182	0.994078	CTIF
0.384616	0.0326466	0.994078	ENSG00000267669
0.384506	0.0327007	0.994078	ENSG00000273301
0.383709	0.0330942	0.994078	NUDT2
0.38352	0.0331882	0.994078	ENSG00000249849
0.383504	0.0331957	0.994078	PDGFRL
0.382679	0.0336083	0.994078	BLOC1S1
0.382568	0.0336644	0.994078	FAM171B
0.380893	0.0345152	0.994078	LARS2
0.380589	0.0346717	0.994078	BLOC1S4
0.378878	0.0355623	0.994078	ENSG00000278737
0.378627	0.0356943	0.994078	CHKA
0.378415	0.0358067	0.994078	MTDH
0.3777	0.036186	0.994078	CLYBL
0.377079	0.0365184	0.994078	RIMBP2
0.376037	0.037082	0.994078	QDPR
0.375906	0.0371529	0.994078	POU5F1
0.37569	0.0372713	0.994078	ACAP2
0.375401	0.0374292	0.994078	WDR4
0.375154	0.0375646	0.994078	RAB21
0.374671	0.0378307	0.994078	ENSG00000288262
0.37403	0.0381864	0.994078	ENSG00000283023
0.372829	0.0388601	0.994078	NR1H4
0.372629	0.0389735	0.994078	USF3
0.371972	0.0393465	0.994078	BTAF1
0.37154	0.0395939	0.994078	HABP4
0.371525	0.0396025	0.994078	CTDNEP1
0.370857	0.0399869	0.994078	ANXA13
0.36906	0.0410365	0.994078	ENSG00000235272
0.368778	0.0412033	0.994078	KLHL41
0.368752	0.0412184	0.994078	PHYHIPL
0.368435	0.0414068	0.994078	CCDC81
0.368109	0.0416006	0.994078	ENSG00000250874
0.367925	0.0417109	0.994078	ENSG00000271869
0.367807	0.0417815	0.994078	DNAJA1
0.365797	0.0429985	0.994078	GREB1
0.365604	0.0431167	0.994078	TMEM251
0.365602	0.0431181	0.994078	CPLX4
0.365442	0.0432168	0.994078	UST
0.365404	0.04324	0.994078	GABARAP
0.3654	0.0432426	0.994078	ATP5MC1
0.36523	0.0433473	0.994078	ADAM28
0.365221	0.0433527	0.994078	POLR2J3
0.36448	0.0438114	0.994078	TARID
0.364441	0.0438357	0.994078	MT1X
0.364205	0.0439829	0.994078	SUCLA2
0.363508	0.0444195	0.994078	UBE2W
0.362631	0.0449736	0.994078	TENM3
0.362552	0.0450234	0.994078	ENSG00000262902
0.362359	0.0451464	0.994078	HSPA12B
0.36223	0.0452284	0.994078	ADAD1
0.361987	0.0453841	0.994078	BDH1
0.361474	0.0457131	0.994078	PCDH11Y
0.36124	0.0458639	0.994078	ZNF197
0.361193	0.0458942	0.994078	RFESD
0.361178	0.045904	0.994078	FBXO22
0.361053	0.0459845	0.994078	ENSG00000224881
0.360883	0.0460943	0.994078	CGN
0.360501	0.0463423	0.994078	LOC105377716
0.360469	0.0463629	0.994078	LOC100507557
0.360185	0.0465482	0.994078	LYRM9
0.359764	0.0468234	0.994078	WDHD1
0.359448	0.0470312	0.994078	ENSG00000231424
0.359253	0.04716	0.994078	RAP1GAP
0.358679	0.0475395	0.994078	WASH5P
0.358118	0.0479127	0.994078	GSTO1
0.358005	0.0479886	0.994078	SRGAP2C
0.357933	0.0480365	0.994078	ARF4.AS1
0.357562	0.0482857	0.994078	DHRS11
0.357254	0.0484931	0.994078	STK4.AS1
0.357145	0.0485662	0.994078	PLEKHG5
0.356562	0.0489613	0.994078	CDC14B
0.356545	0.0489724	0.994078	LOC101927124
0.356375	0.0490886	0.994078	DTX2P1.UPK3BP1.PMS2P11
0.356052	0.0493089	0.994078	TDRD3
0.355718	0.0495377	0.994078	CCDC96
0.355348	0.049792	0.994078	GBP1P1
0.355073	0.0499812	0.994078	CNDP1

## Sheet: IVM-MII decrease with BMI
cor_mii	pval_mii	pval_mii_adj	gene
-0.555844	0.00116833	0.994078	VRK3
-0.550278	0.00133993	0.994078	ZNF502
-0.539432	0.00173844	0.994078	HIST1H1E
-0.53938	0.00174057	0.994078	H1F0
-0.528187	0.00225685	0.994078	CHD6
-0.518214	0.00282379	0.994078	C2CD6
-0.514907	0.00303716	0.994078	ROBO2
-0.514272	0.00307965	0.994078	GGPS1
-0.513493	0.00313251	0.994078	ENSG00000268119
-0.50809	0.00352121	0.994078	PSME4
-0.50767	0.00355307	0.994078	MPP6
-0.489051	0.00524006	0.994078	DHFR
-0.487456	0.00541203	0.994078	ZC3H18
-0.483517	0.00585756	0.994078	SETDB1
-0.480525	0.0062166	0.994078	UTP25
-0.478813	0.00643041	0.994078	WASF2
-0.47866	0.00644983	0.994078	MIR497HG
-0.476749	0.00669644	0.994078	RELT
-0.476426	0.00673886	0.994078	MRGBP
-0.474929	0.00693871	0.994078	SPTBN1
-0.474685	0.00697168	0.994078	PDLIM3
-0.473767	0.00709719	0.994078	BCL11B
-0.472625	0.00725596	0.994078	PEX1
-0.471578	0.00740425	0.994078	GPC6
-0.466964	0.00808844	0.994078	BUB1B
-0.466842	0.00810733	0.994078	MTMR10
-0.46195	0.00889209	0.994078	ENSG00000273920
-0.461565	0.00895649	0.994078	UNG
-0.458423	0.00949696	0.994078	ENSG00000234125
-0.45833	0.00951339	0.994078	ENSG00000197258
-0.458325	0.00951416	0.994078	ETFBKMT
-0.457596	0.00964361	0.994078	ASIC1
-0.456442	0.00985165	0.994078	FADS1
-0.454024	0.0102997	0.994078	C8orf37
-0.453348	0.0104279	0.994078	LTBP2
-0.450091	0.0110651	0.994078	SSMEM1
-0.450007	0.0110819	0.994078	SERBP1
-0.449664	0.011151	0.994078	CCDC121
-0.44833	0.0114229	0.994078	PBXIP1
-0.448173	0.0114553	0.994078	ATP2C2
-0.447098	0.0116789	0.994078	MYOC
-0.446588	0.0117864	0.994078	TRPA1
-0.444906	0.0121466	0.994078	ENSG00000259434
-0.444295	0.0122798	0.994078	CTDSP2
-0.442825	0.0126051	0.994078	AGO2
-0.442103	0.0127674	0.994078	TMEM232
-0.441413	0.0129242	0.994078	ENSG00000224173
-0.441343	0.0129403	0.994078	SUPT5H
-0.440344	0.0131704	0.994078	HACD3
-0.439377	0.0133965	0.994078	RSPH1
-0.438941	0.0134992	0.994078	APLP2
-0.438545	0.0135933	0.994078	EID1
-0.438458	0.0136142	0.994078	BDNF
-0.438403	0.0136273	0.994078	ERCC6L2
-0.438306	0.0136505	0.994078	LTO1
-0.438045	0.0137129	0.994078	THSD7B
-0.437078	0.0139468	0.994078	FAM241B
-0.435166	0.014419	0.994078	ENSG00000234354
-0.434709	0.0145335	0.994078	TRMT10B
-0.434349	0.0146245	0.994078	ENSG00000276418
-0.433548	0.0148287	0.994078	C1GALT1C1
-0.432094	0.0152052	0.994078	LOXHD1
-0.4319	0.0152561	0.994078	ENSG00000267198
-0.431897	0.0152569	0.994078	2011-03-01
-0.430831	0.0155385	0.994078	FLII
-0.430675	0.0155803	0.994078	ZNF600
-0.429612	0.0158663	0.994078	EPB41L4B
-0.429463	0.0159067	0.994078	RNF135
-0.42928	0.0159565	0.994078	LINC01227
-0.429009	0.0160306	0.994078	LINC00922
-0.428914	0.0160565	0.994078	BTBD7
-0.427592	0.0164219	0.994078	ZFP37
-0.426825	0.0166371	0.994078	RN7SK
-0.426556	0.016713	0.994078	ENSG00000272686
-0.425625	0.0169783	0.994078	CDC25C
-0.42539	0.0170456	0.994078	FDXACB1
-0.425196	0.0171017	0.994078	TOLLIP
-0.424002	0.0174491	0.994078	PLCG2
-0.422816	0.0178	0.994078	MALT1
-0.422265	0.0179649	0.994078	LINC00593
-0.422086	0.0180188	0.994078	ARAP2
-0.421628	0.0181574	0.994078	MRPS6
-0.420561	0.0184832	0.994078	ABCG4
-0.419688	0.0187537	0.994078	PHF20L1
-0.419317	0.0188694	0.994078	CKMT2
-0.418921	0.0189936	0.994078	CHAF1A
-0.418737	0.0190517	0.994078	PRPF38B
-0.417492	0.019448	0.994078	HDAC3
-0.416443	0.0197871	0.994078	PSMD2
-0.41606	0.0199122	0.994078	MCM2
-0.413501	0.0207646	0.994078	ANGPT1
-0.412934	0.0209572	0.994078	SAXO2
-0.410674	0.0217406	0.994078	GPNMB
-0.410213	0.0219036	0.994078	TCF20
-0.409925	0.0220058	0.994078	SNX6
-0.407279	0.0229629	0.994078	ZNF821
-0.407117	0.0230226	0.994078	ARHGAP21
-0.407033	0.0230537	0.994078	TAF13
-0.40692	0.0230955	0.994078	PPP4R1
-0.406545	0.0232345	0.994078	CAMKMT
-0.405061	0.0237915	0.994078	HSPBP1
-0.403896	0.0242366	0.994078	MCM10
-0.40347	0.0244009	0.994078	CSMD1
-0.402269	0.0248693	0.994078	IQSEC1
-0.402083	0.0249425	0.994078	FAM184B
-0.402007	0.0249725	0.994078	DHRSX
-0.402007	0.0249725	0.994078	ENSG00000169084-PAR-Y
-0.401762	0.0250693	0.994078	VCX3A
-0.4013	0.0252523	0.994078	BRK1
-0.401216	0.0252861	0.994078	TBRG1
-0.401033	0.0253591	0.994078	GVINP1
-0.400988	0.0253768	0.994078	FAM136A
-0.399866	0.0258287	0.994078	NANOS1
-0.399462	0.0259927	0.994078	GEMIN5
-0.399186	0.0261054	0.994078	DIAPH2
-0.398867	0.0262361	0.994078	BMP7
-0.397532	0.0267893	0.994078	LOC100379224
-0.397062	0.0269862	0.994078	TRPC3
-0.397008	0.0270086	0.994078	BDP1
-0.396744	0.0271198	0.994078	SGF29
-0.396137	0.0273769	0.994078	SPAG5
-0.396077	0.0274024	0.994078	ACTR8
-0.395774	0.0275317	0.994078	ENSG00000241506
-0.395319	0.0277268	0.994078	ENSG00000231074
-0.394936	0.0278917	0.994078	ATP8B1
-0.394798	0.0279513	0.994078	NGRN
-0.394787	0.0279562	0.994078	SLX4
-0.393378	0.0285707	0.994078	ZBTB4
-0.393317	0.0285977	0.994078	UBXN2A
-0.392519	0.0289509	0.994078	LOC105369921
-0.392406	0.0290014	0.994078	CSPP1
-0.392212	0.0290881	0.994078	S100PBP
-0.392104	0.0291362	0.994078	VCAM1
-0.392045	0.0291625	0.994078	SGCE
-0.392041	0.0291646	0.994078	ENSG00000232027
-0.391754	0.029293	0.994078	KIF7
-0.391698	0.0293184	0.994078	FAHD2CP
-0.391549	0.0293855	0.994078	ABCA12
-0.39137	0.0294661	0.994078	ENSG00000258969
-0.390938	0.0296615	0.994078	ABHD18
-0.39064	0.0297972	0.994078	FIGN
-0.389805	0.0301796	0.994078	CARD8
-0.389649	0.0302513	0.994078	ADK
-0.389337	0.0303956	0.994078	CLEC4A
-0.388809	0.0306411	0.994078	IMPG1
-0.388787	0.0306515	0.994078	TMEM9
-0.388611	0.0307336	0.994078	SDR42E1
-0.388453	0.0308074	0.994078	MKLN1
-0.387641	0.0311894	0.994078	MAZ
-0.386234	0.0318605	0.994078	KL
-0.385899	0.0320221	0.994078	AP3D1
-0.385678	0.0321287	0.994078	KCNJ12
-0.384953	0.0324815	0.994078	SURF4
-0.384758	0.0325767	0.994078	HSPA9
-0.384668	0.0326213	0.994078	PCYT1B
-0.384167	0.0328676	0.994078	MCM3
-0.383806	0.0330459	0.994078	ENSG00000226085
-0.383749	0.033074	0.994078	C1QBP
-0.383543	0.0331763	0.994078	ENSG00000286532
-0.383492	0.033202	0.994078	ENSG00000272991
-0.383398	0.0332489	0.994078	RIOX2
-0.383317	0.033289	0.994078	GGCX
-0.382728	0.0335836	0.994078	PCYT1A
-0.382436	0.0337305	0.994078	ENSG00000287842
-0.381953	0.0339746	0.994078	YEATS2
-0.381845	0.0340295	0.994078	SARAF
-0.381279	0.0343179	0.994078	VAMP4
-0.380804	0.034561	0.994078	PDAP1
-0.3805	0.0347177	0.994078	TPM3
-0.380304	0.0348189	0.994078	TDG
-0.380034	0.0349587	0.994078	ACBD6
-0.378992	0.0355021	0.994078	GPC5
-0.378728	0.0356411	0.994078	ZNF285
-0.377965	0.0360449	0.994078	NFIC
-0.377428	0.0363313	0.994078	ENSG00000261684
-0.377049	0.0365345	0.994078	PIGX
-0.37673	0.0367064	0.994078	STX16
-0.374728	0.0377992	0.994078	XBP1
-0.374312	0.0380296	0.994078	CCNY
-0.37407	0.038164	0.994078	PHLPP2
-0.373723	0.0383581	0.994078	PIWIL3
-0.37274	0.0389103	0.994078	LPIN2
-0.372398	0.0391044	0.994078	ILDR2
-0.371894	0.0393911	0.994078	H2AFZ
-0.37165	0.0395307	0.994078	ERCC2
-0.37144	0.0396513	0.994078	CHD1L
-0.37137	0.0396916	0.994078	URB1
-0.370905	0.0399591	0.994078	SMG1
-0.370299	0.0403108	0.994078	ZFC3H1
-0.370121	0.0404141	0.994078	PTTG2
-0.37006	0.0404497	0.994078	PODXL
-0.369553	0.0407461	0.994078	ITGA6
-0.369506	0.0407737	0.994078	ATM
-0.369455	0.0408041	0.994078	ENSG00000255270
-0.369178	0.0409668	0.994078	GPKOW
-0.368674	0.0412646	0.994078	RYBP
-0.368398	0.0414289	0.994078	ADD2
-0.367831	0.0417668	0.994078	ZNF214
-0.367816	0.041776	0.994078	RIOK1
-0.367579	0.0419179	0.994078	MEST
-0.367453	0.0419939	0.994078	SLC35B3
-0.366718	0.0424372	0.994078	MAN1A2
-0.366698	0.0424495	0.994078	FAM13B
-0.366622	0.0424957	0.994078	NOB1
-0.366455	0.0425971	0.994078	AKAP13
-0.366358	0.042656	0.994078	TRIM50
-0.366277	0.0427054	0.994078	ENSG00000242539
-0.366272	0.0427083	0.994078	ENSG00000248121
-0.366272	0.0427083	0.994078	PMCH
-0.366272	0.0427083	0.994078	ENSG00000223608
-0.366224	0.0427376	0.994078	ENSG00000288076
-0.366224	0.0427376	0.994078	TMEM63C
-0.365817	0.0429863	0.994078	HAP1
-0.36556	0.043144	0.994078	ENSG00000234723
-0.365323	0.0432897	0.994078	DYNC1LI1
-0.365236	0.0433432	0.994078	ARHGAP5
-0.365214	0.0433569	0.994078	SP4
-0.365207	0.0433613	0.994078	OSBPL8
-0.364906	0.0435471	0.994078	SND1
-0.364718	0.0436639	0.994078	RPAP2
-0.364535	0.0437775	0.994078	WWC2
-0.364008	0.0441057	0.994078	USP7
-0.363639	0.0443367	0.994078	CTSL
-0.3635	0.0444246	0.994078	CLEC3A
-0.363318	0.0445389	0.994078	CASP8
-0.363136	0.0446537	0.994078	KLF4
-0.363128	0.0446589	0.994078	CASC20
-0.362899	0.0448032	0.994078	SNX9
-0.362684	0.0449399	0.994078	LSR
-0.362536	0.0450339	0.994078	ENSG00000279641
-0.362088	0.0453191	0.994078	ZNF252P.AS1
-0.362	0.0453755	0.994078	GOLM1
-0.361865	0.045462	0.994078	TMEM87B
-0.361762	0.0455278	0.994078	C2orf69
-0.361736	0.0455445	0.994078	CLPTM1
-0.361667	0.0455886	0.994078	ENSG00000231628
-0.361093	0.0459585	0.994078	LINC01278
-0.361072	0.045972	0.994078	TYW3
-0.360693	0.0462177	0.994078	ENSG00000236452
-0.360676	0.0462287	0.994078	SECISBP2L
-0.359925	0.0467179	0.994078	SETD5
-0.359878	0.0467489	0.994078	ZNF500
-0.359791	0.0468061	0.994078	KIAA0100
-0.359774	0.0468173	0.994078	ENSG00000280037
-0.359761	0.0468256	0.994078	RAB6A
-0.35946	0.0470233	0.994078	TNK2
-0.359328	0.0471105	0.994078	TRAFD1
-0.358938	0.0473678	0.994078	ENSG00000215105
-0.358031	0.0479714	0.994078	ENSG00000229692
-0.357982	0.0480039	0.994078	P2RY1
-0.357938	0.0480335	0.994078	CCDC42
-0.357791	0.0481318	0.994078	ENSG00000213225
-0.357619	0.0482473	0.994078	C4orf19
-0.35761	0.0482533	0.994078	LINC02347
-0.35741	0.0483878	0.994078	C19orf25
-0.357382	0.0484063	0.994078	TRARG1
-0.357069	0.0486176	0.994078	REPS1
-0.35693	0.0487115	0.994078	UBN1
-0.35681	0.0487932	0.994078	TUT4
-0.356802	0.0487984	0.994078	DHX8
-0.356463	0.0490283	0.994078	KCNK5
-0.356423	0.0490556	0.994078	TBC1D15
-0.356213	0.0491991	0.994078	NAA50
-0.356163	0.0492332	0.994078	SLC7A6OS
-0.356028	0.0493251	0.994078	PPA2
-0.35584	0.0494536	0.994078	ENSG00000280187
-0.355498	0.0496882	0.994078	PORCN
